# Supplementary material for: An evaluation of errors in the mitochondrial COI sequences of Hydrachnidia (Acari, Parasitengona) in public databases
Source: Exp Appl Acarol. 2022 Feb 25;86(3):371–84. doi: 10.1007/s10493-022-00703-0 (PMC11602793; doi:10.1007/s10493-022-00703-0)
Supplement: Supplementary file 1 — DNA alignment of the Hydrachnidia COI sequences used in this study. [file 10493_2022_703_MOESM1_ESM.fas]

>HM379322 Leptus spMIONT46809 voucher BIOUGCAN09DPMIT0049 cytochrome oxidase subunit 1 COI gene partial cds mitochondrial
ttctaggggcctgatcaggaataataggcctcagcttaagcgctattattcgtatagaattagggcaaccaggtcaaataatttccaacgatcaaatgtacaatagaattgttacagcccacgccttcattataattttctttatagttatacctattataatcggtggtttcggaaactgattagttccaatcataattggagctccagatatagctttcccccgtataaacaatataagcttctgacttcttcctccctctttaatattattagttttagcatcatttgttaatataggagttggaacagggtgaacactatatccccctctatcaagatttttagcccacagatacgcctctattgaattatctattttttctttacatctagcaggagctgcttcaattttgggagcaatcaattttctcactacatttaaaaatataagtaacaaaaacctctgatgagatataatccctttatttgtatgagctattataatcacagttatccttttattgttgtcgcttccagtattagctggtgcaattactatacttctcatagaccgtaattttaatactactttcttcgacccttcaggagggggggaccccatcatatatcaacacttatttnnnnnnnnnnn
>EU8563961n1536 Unionicola foili mitochondrion complete genome
ttttaggaagatgagcaggaagtataggagttagtataagaactatcattcgtttagaactaagacaaccaggagcttttttaggcaacgatcaaatttataacactattgtcacagctcacgcttttattataattttttttatagtcataccaataataattggagggtttggaaattgactagtccctcttatacttggagctcccgatatagcattcccacgaataaataacataagattttgacttttacctccagctctaattcttttatgtacaggctctttaacaaacataggagcaggaacaggatgaacagtttatcctcctctttcaggaaatatctcacacagtggaacttcagtagacttatcaatcttttcccttcatttggcaggaatctcctcaattttaggagccatcaatttcatagcaaccatttttaacataaaacccaaacgaatattaatagaacaagtgcctttatttgtctgatctattttaattacagtaatcctactattactttcattacctgttttagctggggctattactatacttttaacagaccgaaattttaacacctccttcttcgaccccgccgggggaggagatccaattctttatcaacatttattttgatttttcgg
>NC0110361n1536 Unionicola foili mitochondrion complete genome
ttttaggaagatgagcaggaagtataggagttagtataagaactatcattcgtttagaactaagacaaccaggagcttttttaggcaacgatcaaatttataacactattgtcacagctcacgcttttattataattttttttatagtcataccaataataattggagggtttggaaattgactagtccctcttatacttggagctcccgatatagcattcccacgaataaataacataagattttgacttttacctccagctctaattcttttatgtacaggctctttaacaaacataggagcaggaacaggatgaacagtttatcctcctctttcaggaaatatctcacacagtggaacttcagtagacttatcaatcttttcccttcatttggcaggaatctcctcaattttaggagccatcaatttcatagcaaccatttttaacataaaacccaaacgaatattaatagaacaagtgcctttatttgtctgatctattttaattacagtaatcctactattactttcattacctgttttagctggggctattactatacttttaacagaccgaaattttaacacctccttcttcgaccccgccgggggaggagatccaattctttatcaacatttattttgatttttcgg
>GU550945 Unionicola foili cytochrome oxidase subunit I COI gene partial cds mitochondrial
nnnnnnnnnnnnnnnnnnnnnnnnnnnnnnnnnnnnnnnnnnnnnnnnnnnnnnnnnnnnnnnnnnnnnnnnnnnnnnnnnnnnnnnnnnnnnnnnnnnnnnnnnnnnnnnnnnnnnnnnnnnnnnnnnnnnnnnnnnnnnnnnnnnnnnnnnnnnnnnnnnnnnnnnnnnnnnnnnnnnnnnnnnnnnnnnnnnnnnnnnnnnnnnnnnnnnnnnnnnnnnnnnnnnnnnnnnnnnnnnnnnnnnnnnnnnnnnnnnnnnnnnnnnnnnnnnnnnnnnnnnnnnnnnnnnnnnnnnnnnnnnnnnnnnnnnnnnnnnnnnnnnnnnnnnnnnnnnnnnnnnnnnnnnnnnnnnnnnnnnnnncagtagacttatcaatcttttcccttcatttggcaggaatctcctcaattttaggagccatcaatttcatagcaaccatttttaacataaaacccaaacgaatattaatagaacaagtgcctttatttgtctgatctattttaattacagtaatcctactattactttcattacctgttttagctggggctattactatacttttaacagaccgaaattttaacacctccttcttcgaccccgccgggggaggagatccaattctttatcaacatttattttgatttttcgg
>EU544655 Unionicola foili cytochrome oxidase subunit I COI gene partial cds mitochondrial
nnnnnnnnnnnnnnnnnnnnnnnnnnnnnnnnnnnnnnnnnnnnnnnnnnnnnnnnnnnnnnnnnnnnnnnnnnnnnnnnnnnnnnnnnnnnnnnnnnnnnnnnnnnnnnnnnnnnnnnnnnnnnnnnnnnnnnnnnnnnnnnnnnnnnnnnnnnnnnnnnnnnnnnnnnnnnnnnnnnnnnnnnnnnnnnnnnnnnnnnnnnnnnnnnnnnnnnnnnnnnnnnnnnnnnnnnnnnnnnnnnnnnnnnnnnnnnnnnnnnnnnnnnnnnnnnnnnnnnnnnnnnnnnnnnnnnnnnnnnnnnnnnnnnnnnnnnnnnnnnnnnnnnnnnnnnnnnnnnnnnnnnntctcacacagtggaacttcagtagacttatcaatcttttcccttcatttggcaggaatctcctcaattttaggagccatcaatttcatagcaaccatttttaacataaaacccaaacgaatattaatagaacaagtgcctttatttgtctgatctattttaattacagtaatcctactattactttcattacctgttttagctggggctattactatacttttaacagaccgaaattttaacacctccttcttcgaccccgccgggggaggagatccaattctttatcaacatttattttgatttttcgg
>DQ222461 Unionicola foili from Anodonta suborbiculata cytochrome oxidase subunit I COI gene partial cds mitochondrial
nnnnnnnnnnnnnnnnnnnnnnnnnnnnnnnnnnnnnnnnnnnnnnnnnnnnnnnnnnnnnnnnnnnnnnnnnnnnnnnnnnnnnnnnnnnnnnnnnnnnnnnnnnnnnnnnnnnnnnnnnnnnnnnnnnnnnnnnnnnnnnnnnnnnnnnnnnnnnnnnnnnnnnnnnnnnnnnnnnnnnnnnnnnnnnnnnnnnnnnnnnnnnnnnnnnnnnnnnnnnnnnnnnnnnnnnnnnnnnnnnnnnnnnnnnnnnnnnnnnnnnnnnnnnnnnnnnnnnnnnnnnnnnnnnnnnnnnnnnnnnnnnnnnnnnnnnnnnnnnnnnnnnnnnnnnnnnnnnnnnnnnnnnnnnnnnnnnnnnnnnnnnnnnnnnnnnnnnnnnnnnnnnnnnnnnnnnnnnnnnnnnnnnnncaattttaggagccatcaatttcatagcaaccatttttaacataaaacccaaacgaatattaatagaacaagtgcctttatttgtctgatctattttaattacagtaatcctactattactttcattacctgttttagctggggctattactatacttttaacagaccgaaattttaacacctccttcttcgaccccgccgggggaggagatccaattctttatcaacatttattttgatttttcgg
>DQ222460 Unionicola foili from Utterbackia imbecillis cytochrome oxidase subunit I COI gene partial cds mitochondrial
nnnnnnnnnnnnnnnnnnnnnnnnnnnnnnnnnnnnnnnnnnnnnnnnnnnnnnnnnnnnnnnnnnnnnnnnnnnnnnnnnnnnnnnnnnnnnnnnnnnnnnnnnnnnnnnnnnnnnnnnnnnnnnnnnnnnnnnnnnnnnnnnnnnnnnnnnnnnnnnnnnnnnnnnnnnnnnnnnnnnnnnnnnnnnnnnnnnnnnnnnnnnnnnnnnnnnnnnnnnnnnnnnnnnnnnnnnnnnnnnnnnnnnnnnnnnnnnnnnnnnnnnnnnnnnnnnnnnnnnnnnnnnnnnnnnnnnnnnnnnnnnnnnnnnnnnnnnnnnnnnnnnnnnnnnnnnnnnnnnnnnnnnnnnnnnnnnnnnnnnnnnnnnnnnnnnnnnnnnnnnnnnnnnnnnnnnnnnnnnnnnnnnnnncaattttaggagccatcaatttcatagcaaccatttttaacataaaacccaaacgaatattaatagaacaagtgcctttatttgtctgatctattttaattacagtaatcctactattactttcattacctgttttagctggggctattactatacttttaacagaccgaaattttaacacctccttcttcgaccccgccgggggaggagatccaattctttatcaacatttattttgatttttcgg
>GU550944 Unionicola formosa cytochrome oxidase subunit I COI gene partial cds mitochondrial
nnnnnnnnnnnnnnnnnnnnnnnnnnnnnnnnnnnnnnnnnnnnnnnnnnnnnnnnnnnnnnnnnnnnnnnnnnnnnnnnnnnnnnnnnnnnnnnnnnnnnnnnnnnnnnnnnnnnnnnnnnnnnnnnnnnnnnnnnnnnnnnnnnnnnnnnnnnnnnnnnnnnnnnnnnnnnnnnnnnnnnnnnnnnnnnnnnnnnnnnnnnnnnnnnnnnnnnnnnnnnnnnnnnnnnnnnnnnnnnnnnnnnnnnnnnnnnnnnnnnnnnnnnnnnnnnnnnnnnnnnnnnnnnnnnnnnnnnnnnnnnnnnnnnnnnnnnnnnnnnnnnnnnnnnnnnnnnnnnnnnnnnnnnnnnnnnnnnnnnnnnncagtcgatttatcaatcttctctttacacttagcaggaatttcttcaattttaggatctattaattttatagcaactattctaaatataaaacccaaacgaataataatagaacaaataccattatttgtatgatcaatccttattacagtagttttactgttactctctttacccgttttagccggagccattaccatactattaacagaccgaaactttaacacttcttttttcgaccctgctggaggaggagatcccattttataccaacatctattttgatttttcgg
>DQ222462 Unionicola formosa from Pyganodon cataracta cytochrome oxidase subunit I COI gene partial cds mitochondrial
nnnnnnnnnnnnnnnnnnnnnnnnnnnnnnnnnnnnnnnnnnnnnnnnnnnnnnnnnnnnnnnnnnnnnnnnnnnnnnnnnnnnnnnnnnnnnnnnnnnnnnnnnnnnnnnnnnnnnnnnnnnnnnnnnnnnnnnnnnnnnnnnnnnnnnnnnnnnnnnnnnnnnnnnnnnnnnnnnnnnnnnnnnnnnnnnnnnnnnnnnnnnnnnnnnnnnnnnnnnnnnnnnnnnnnnnnnnnnnnnnnnnnnnnnnnnnnnnnnnnnnnnnnnnnnnnnnnnnnnnnnnnnnnnnnnnnnnnnnnnnnnnnnnnnnnnnnnnnnnnnnnnnnnnnnnnnnnnnnnnnnnnnnnnnnnnnnnnnnnnnnnnnnnnnnnnnnnnnnnnnnnnnnnnnnnnnnnnnnnnnnnnnnnncaattttaggatctattaattttatagcaactattctaaatataaaacccaaacgaataataatagaacaaataccattatttgtatgatcaatccttattacagtagttttactgttactctctttacccgttttagccggagccattaccatactattaacagaccgaaactttaacacttcttttttcgaccctgctggaggaggagatcccattttataccaacatctattttgatttttcgg
>DQ222463 Unionicola formosa from Pyganodon grandis cytochrome oxidase subunit I COI gene partial cds mitochondrial
nnnnnnnnnnnnnnnnnnnnnnnnnnnnnnnnnnnnnnnnnnnnnnnnnnnnnnnnnnnnnnnnnnnnnnnnnnnnnnnnnnnnnnnnnnnnnnnnnnnnnnnnnnnnnnnnnnnnnnnnnnnnnnnnnnnnnnnnnnnnnnnnnnnnnnnnnnnnnnnnnnnnnnnnnnnnnnnnnnnnnnnnnnnnnnnnnnnnnnnnnnnnnnnnnnnnnnnnnnnnnnnnnnnnnnnnnnnnnnnnnnnnnnnnnnnnnnnnnnnnnnnnnnnnnnnnnnnnnnnnnnnnnnnnnnnnnnnnnnnnnnnnnnnnnnnnnnnnnnnnnnnnnnnnnnnnnnnnnnnnnnnnnnnnnnnnnnnnnnnnnnnnnnnnnnnnnnnnnnnnnnnnnnnnnnnnnnnnnnnnnnnnnnnncaattttaggatctattaattttatagcaactattctaaatataaaacccaaacgaataataatagaacaaataccattatttgtatgatcaatccttattacagtagttttactgttactctctttacccgttttagccggagccattaccatactattaacagaccgaaactttaacacttcttttttcgaccctgctggaggaggagatcccattttataccaacatctattttgatttttcgg
>GU550943 Unionicola dimocki cytochrome oxidase subunit I COI gene partial cds mitochondrial
nnnnnnnnnnnnnnnnnnnnnnnnnnnnnnnnnnnnnnnnnnnnnnnnnnnnnnnnnnnnnnnnnnnnnnnnnnnnnnnnnnnnnnnnnnnnnnnnnnnnnnnnnnnnnnnnnnnnnnnnnnnnnnnnnnnnnnnnnnnnnnnnnnnnnnnnnnnnnnnnnnnnnnnnnnnnnnnnnnnnnnnnnnnnnnnnnnnnnnnnnnnnnnnnnnnnnnnnnnnnnnnnnnnnnnnnnnnnnnnnnnnnnnnnnnnnnnnnnnnnnnnnnnnnnnnnnnnnnnnnnnnnnnnnnnnnnnnnnnnnnnnnnnnnnnnnnnnnnnnnnnnnnnnnnnnnnnnnnnnnnnnnnnnnnnnnnnnnnnnnnnncagttgacttatcaatcttttctttgcaccttgcaggaatttcctcaattttaggttccattaactttatagcaaccattttaaatataaaacccaaacggataataatagaacaaatacccctatttgtttgatcaattctaattactgttatcctacttttattatctttgcctgttttagcaggagctattacaatacttctgacagatcgaaattttaatacatcatttttcgaccctgctggtggaggggacccaatcctctatcaacacctattttgattttttgg
>DQ222465 Unionicola dimocki from Strophitus subvexus cytochrome oxidase subunit I COI gene partial cds mitochondrial
nnnnnnnnnnnnnnnnnnnnnnnnnnnnnnnnnnnnnnnnnnnnnnnnnnnnnnnnnnnnnnnnnnnnnnnnnnnnnnnnnnnnnnnnnnnnnnnnnnnnnnnnnnnnnnnnnnnnnnnnnnnnnnnnnnnnnnnnnnnnnnnnnnnnnnnnnnnnnnnnnnnnnnnnnnnnnnnnnnnnnnnnnnnnnnnnnnnnnnnnnnnnnnnnnnnnnnnnnnnnnnnnnnnnnnnnnnnnnnnnnnnnnnnnnnnnnnnnnnnnnnnnnnnnnnnnnnnnnnnnnnnnnnnnnnnnnnnnnnnnnnnnnnnnnnnnnnnnnnnnnnnnnnnnnnnnnnnnnnnnnnnnnnnnnnnnnnnnnnnnnnnnnnnnnnnnnnnnnnnnnnnnnnnnnnnnnnnnnnnnnnnnnnnncaattttaggttccattaactttatagcaaccattttaaatataaaacccaaacggataataatagaacaaatacccctatttgtttgatcaattctaattactgttatcctacttttattatctttrcctgttttagcaggagctattacaatacttctgacagatcgaaattttaatacatcatttttcgaccctgctggtggaggggacccaatcctctatcaacacctattttgattttttgg
>DQ222464 Unionicola ypsilophora from Anodonta cygnea cytochrome oxidase subunit I COI gene partial cds mitochondrial
nnnnnnnnnnnnnnnnnnnnnnnnnnnnnnnnnnnnnnnnnnnnnnnnnnnnnnnnnnnnnnnnnnnnnnnnnnnnnnnnnnnnnnnnnnnnnnnnnnnnnnnnnnnnnnnnnnnnnnnnnnnnnnnnnnnnnnnnnnnnnnnnnnnnnnnnnnnnnnnnnnnnnnnnnnnnnnnnnnnnnnnnnnnnnnnnnnnnnnnnnnnnnnnnnnnnnnnnnnnnnnnnnnnnnnnnnnnnnnnnnnnnnnnnnnnnnnnnnnnnnnnnnnnnnnnnnnnnnnnnnnnnnnnnnnnnnnnnnnnnnnnnnnnnnnnnnnnnnnnnnnnnnnnnnnnnnnnnnnnnnnnnnnnnnnnnnnnnnnnnnnnnnnnnnnnnnnnnnnnnnnnnnnnnnnnnnnnnnnnnnnnnnnnnctattctagggtctattaatttcatagccactattttaaatataaaacccaaacacataataatagaacaaatacccctcttcgtttgatctattctaatcactgtagttttactcttactctctttacctgttttagcaggagccattacaatacttttaacagatcgtaattttaacacatctttcttcgatcccgcagggggtggagaccccatcctttatcaacatctattctgattttttgg
>FJ218004 Unionicola ypsilophora isolate 22 cytochrome oxidase subunit I gene partial cds mitochondrial
ctttaggaagatgagctggtacaataggagtgagactaagaactattattcgattagaattaagacaaccaggagcttttttaggaaacgaccaaatttataatactattgtcacagcacacgctttcattataattttttttatagttataccaataataattggaggttttgggaactgattagtacctctcatattgggggcccctgacatagcatttccacgaataaataacataagattttgacttctccccccagccctaattcttctctgcacagggtctttaactaatataggagcaggaacaggatgaacagtttaccctcccctctctggaaatatctctcacagagggacctcagtagatttatcaattttctccctacaccttgcaggtatctcttctatcttaggatccattaattttatagcaaccatcctcaacataaaaccaaaacgaatatttatagaacaaatacccctatttgtatgatcaattttaattactgttattctacttctactttccttgccagttttagcaggagctatcacaatactcttaacagatcgaaattttaacacttccttctttgatccggcaggagggggggaccccatcctctatcaacatttatttnnnnnnnnnnn
>FJ218016 Unionicola ypsilophora isolate 68 cytochrome oxidase subunit I gene partial cds mitochondrial
ctttaggaagatgagctggcataataggagtaagactaagaaccattattcgattagaactaagccaaccaggagctttcttaggaaacgaccaaatttataatactattgttacagcacacgcttttattataatttttttcatagttatgcctataataattggaggctttggaaactgactagtacctcttatattaagagcccctgatatagcattcccacgaataaataacataagattttgacttcttcctccagctctaattcttctctgtacaggctctctaactaacataggagcaggaacaggatgaacagtctatcctcctctctctggaaatatttctcatgggggggtttcagttgatttatcgattttctccttacatcttgcaggtatctcttctattttagggtccattaattttatagcaactatttttaatataaaaccaaaacgaatattcatagaacaaatacccctatttgtatgatcaattttaattactgttgtcctacttctactctccctacctgttctagcaggagctatcacaatacttttaacagatcgaaattttaatacatctttctttgacccagcaggaggaggggatcccattctctaccaacatttattcnnnnnnnnnnn
>KX139047 Koenikea sp1SMW61212 cytochrome oxidase subunit 1 COI gene partial cds mitochondrial
ctttaggaacatgagcaggtataatgggtgcaagtttaagaactattatccgattagaactaggacaaccagggtctttagtaggaaatgatcaaatttacaatactatcgtaacagctcatgcatttattataatcttttttatagttataccaataataattggaggtttcggaaattgactagttccattaatattaagagctccagacatagccttcccacgaataaataatataagcttttgacttcttcccccctccttacttcttctttcaacaggttcaataactaatataggagcaggaacaggatgaactgtttaccccccactctctggaaatattgctcatagaggaacttcagtcgatttatccattttctctcttcatttagcagggatctcttctattttaggagccattaatttcatagctacaattctaaacataaaaccaaaatctataaaaatggaacaaatacctttatttgtatgatctatttttattacaaccattcttcttcttttatccttaccagttctagcaggagcaatcaccatacttttaacagaccgaaactttaacacctcattcttcgatccagcaggaggaggagatccaatcctatatcaacacttatttnnnnnnnnnnn
>KX139049 Koenikea sp1SNA82812 cytochrome oxidase subunit 1 COI gene partial cds mitochondrial
ctttaggaacatgagcaggtataatgggtgcaagtttaagaactattatccgattagaactaggacaaccagggtctttagtaggaaatgatcaaatttacaatactatcgtaacagctcatgcatttattataatcttttttatagttataccaataataattggaggtttcggaaattgactagttccattaatattaagagctccagacatagccttcccacgaataaataatataagcttttgacttcttcccccctccttacttcttctttcaacaggttcaataactaatataggagcaggaacaggatgaactgtttaccccccactctctggaaatattgctcatagaggaacttcagtcgatttatccattttctctcttcatttagcagggatctcttctattttaggagccattaatttcatagctacaattctaaacataaaaccaaaatctataaaaatggaacaaatacctttatttgtatgatctatttttattacaaccattcttcttcttttatccttaccagttctagcaggagcaatcaccatacttttaacagaccgaaactttaacacctcattcttcgatccagcaggaggaggagatccaatcctatatcaacacttatttnnnnnnnnnnn
>KX139050 Koenikea sp1SMW80912 cytochrome oxidase subunit 1 COI gene partial cds mitochondrial
ctttaggaacatgagcaggtataatgggtgcaagtttaagaactattatccgattagaactaggacaaccagggtctttagtaggaaatgatcaaatttacaatactatcgtaacagctcatgcatttattataatcttttttatagttataccaataataattggaggtttcggaaattgactagttccattaatattaagagctccagacatagccttcccacgaataaataatataagcttttgacttcttcccccctccttacttcttctttcaacaggttcaataactaatataggagcaggaacaggatgaactgtttaccccccactctctggaaatattgctcatagaggaacttcagtcgatttatccattttctctcttcatttagcagggatctcttctattttaggagccattaatttcatagctacaattctaaacataaaaccaaaatctataaaaatggaacaaatacctttatttgtatgatctatttttattacaaccattcttcttcttttatccttaccagttctagcaggagcaatcaccatacttttaacagaccgaaactttaacacctcattcttcgatccagcaggaggaggagatccaatcctatatcaacacttatttnnnnnnnnnnn
>KX139048 Koenikea sp1SND82812 cytochrome oxidase subunit 1 COI gene partial cds mitochondrial
ctttaggaacatgagcaggtataatgggtgcaagtttaagaactattatccgattagaactaggacaaccagggtctttagtaggaaatgatcaaatttacaatactattgtaacagctcatgcatttattataatcttttttatagttataccaataataattggaggtttcggaaattgactagttccattaatattaagagctccagacatagccttcccacgaataaataatataagcttttgacttcttcccccctccttacttcttctttcaacaggttcaataactaatataggagcaggaacaggatgaactgtttaccccccactctctggaaatattgctcatagaggaacttcagtcgatttatccattttctctcttcatttagcagggatctcttctattttaggagccattaatttcatagctacaattctaaacataaaaccaaaatctataaaaatggaacaaatacctttatttgtatgatctatttttattacaaccattcttcttcttttatccttaccagttctagcaggagcaatcaccatacttttaacagaccgaaactttaacacctcattcttcgatccagcaggaggaggagatccaatcctatatcaacacttatttnnnnnnnnnnn
>KX139059 Koenikea sp1SMB81313 cytochrome oxidase subunit 1 COI gene partial cds mitochondrial
ctttaggaacatgagcaggtataatgggtgcaagtttaagaactattatccgattagaactagggcaaccagggtctttagtaggaaatgatcaaatttacaatactattgtaacagctcatgcatttattataatcttttttatagttataccaataataattggaggtttcggaaattgactagttccattaatattaagagctccagacatagccttcccacgaataaataatataagcttttgacttcttcccccctccttacttcttctttcaacaggttcaataactaatataggagcagggacaggatgaactgtttaccccccactctctggaaatattgctcatagaggaacttcagtcgatttatccattttctctcttcatttagcagggatctcttctattttaggagccattaatttcatagctacaattctaaacataaaaccaaaatctataaaaatggaacaaatacctttatttgtatgatctatttttattacaaccattcttcttcttttatccttaccagttctagcaggagcaatcaccatacttttaacagaccgaaactttaacacctcattcttcgatccagcaggaggaggagatccaatcctatatcaacacttatttnnnnnnnnnnn
>MG811659 Koenikea sp4BHL072216 cytochrome oxidase subunit 1 COI gene partial cds mitochondrial
ccttaggaacatgagcaggaataataggagcaagattaagaactattattcgattagaattaggacaaccagggtctttagtaggaaacgatcaaatttataatactatcgtaacagcacacgcatttatcataattttcttcatagtcataccaataataatcggaggattcggaaattgattggttccattaatattaagagccccagacatagctttcccacgaataaacaacataagattctgacttcttcctccttctttacttctcctctcaacaggatcaataaccaacataggagcaggaacaggatgaactgtttatcccccactctctggaaatatcgctcatagaggtacttcagttgacttatccatcttttcccttcatctagcaggtatttcttcaattttaggggctattaattttatagccacaattttaaatataaaaccaaaatctataaaaatagaacaaatacctttatttgtatgatcaatctttattacaactattcttcttcttttatccttaccagttttagcgggagcaattactatattactaaccgatcgaaattttaacacttcattttttgatccagcaggaggtggagatccaattttatatcaacacttatttnnnnnnnnnnn
>MG811674 Koenikea sp129BHL070916 cytochrome oxidase subunit 1 COI gene partial cds mitochondrial
ccttaggaacatgagcaggaataataggagcaagattaagaactattattcgattagaattaggacaaccagggtctttagtaggaaacgatcaaatttataatactatcgtaacagcacacgcatttatcataattttcttcatagtcataccaataataatcggaggattcggaaattgattggttccattaatattaagagccccagacatagctttcccacgaataaataacataagattctgacttcttcctccttctttacttctcctctcaacaggatcaataaccaacataggagcaggaacaggatgaactgtttatcccccactctctggaaatatcgctcatagaggtacttcaattgacttatccatcttttcccttcatctagcaggtatttcttcaattttaggggctattaattttatagccacaattttaaatataaaaccaaaatctataaaaatagaacaaatacctttatttgtatgatcaatctttattacaactattcttcttcttttatccttaccagttttagcgggagcaattactatattactaaccgatcgaaattttaacacttcattttttgatccagcaggaggtggagatccaattttatatcaacacttatttnnnnnnnnnnn
>MG450229 Koenikea spBIOUG25923nF08 cytochrome oxidase subunit 1 COI gene partial cds mitochondrial
cattaggaacttgagcaggaataataggagctagattaagaactatcatccgcttagaattaggacaaccaggttccttagtaggaaatgatcaaatttataacaccatcgttacagcacatgccttcattataatcttttttatagttataccaataataattggaggattcggaaattgattagtaccacttatattaagagctccagatatagccttcccacgaataaataacataagattttgattactccctccttctcttctgctcctttcaacaggttctataaccaacataggagccggaacaggttgaaccgtttacccaccactgtcaggaaatattgcccacagaggtatttcagttgatttatcaatcttttcacttcatttagcaggaatttcatccattttaggagctattaattttatagcaacaatcttaaatataaaaccaaaatctataaaaatagaacaaatacccctttttgtatgatccattttcattacaaccattttacttcttctttcacttccagttttagcaggagcaattaccatacttctcactgaccgaaatttcaatacttctttctttgatccagcaggaggaggagacccaattttatatcaacacctatttnnnnnnnnnnn
>MG448798 Koenikea spBIOUG25722nE10 cytochrome oxidase subunit 1 COI gene partial cds mitochondrial
cattaggaacttgagcaggaataataggagctagattaagaactatcatccgcttagaattaggacaaccaggttccttagtaggaaatgatcaaatttataacaccatcgttacagcacatgccttcattataatcttttttatagttataccaataataattggaggattcggaaattgattagtaccacttatattaagagctccagatatagccttcccacgaataaataacataagattttgattactccctccttctcttctgcttctttcaacaggttctataaccaacataggagccggaacaggttgaaccgtttacccaccactgtcaggaaatattgcccacagaggtatttcagttgatttatcaatcttttcacttcatttagcaggaatttcatccattttaggagctattaattttatagcaacaatcttaaatataaaaccaaaatctataaaaatagaacaaataccccttttcgtatgatccattttcattacaaccattttacttcttctttcacttccagttttagcaggagcaattaccatacttctcactgaccgaaattttaatacttctttctttgatccagcaggaggaggagacccaattttatatcaacacctannnnnnnnnnnnnn
>MG310367 Koenikea spBIOUG23251nH07 cytochrome oxidase subunit 1 COI gene partial cds mitochondrial
cactaggaacttgagcaggaataataggagctagacttagaactattattcgattagaactaggtcaacctggttctttagtaggaaatgatcaaatttacaatactatcgttactgcacacgctttcatcataatcttttttatagtcataccaataataattggaggatttggaaattgattagtaccattaatattaagagcaccagatatagctttcccacgaataaataatatgagattttgattacttcctccttctcttcttctactctcaacaggctcaataactaacataggggctggaacaggttgaactgtttatcctcctttatcaggaaacattgctcacgggggaatctcagttgacttatcaattttttctcttcacttagcaggaatttcatcaattttaggagctatcaatttcatagcaacaattttaaatataaaaccaaaatctataaaaatagaacaaatacctctctttgtttgatctatttttattacaactattttacttcttctttcactcccagttttagcaggagcaatcactatgttacttactgaccgaaactttaatacttccttttttgatccagcaggaggaggagacccaattttatatcaacatttatttnnnnnnnnnnn
>MG319220 Koenikea spBIOUG23251nH08 cytochrome oxidase subunit 1 COI gene partial cds mitochondrial
cactaggaacttgagcaggaataataggagctagacttagaactattattcgattagaactaggtcaacctggttctttagtaggaaatgatcaaatttacaatactatcgttactgcacacgctttcatcataatcttttttatagtcataccaataataattggaggatttggaaattgattagtaccattaatattaagagcaccagatatagctttcccacgaataaataatatgagattttgattacttcctccttctcttcttctactctcaacaggctcaataactaacataggggctggaacaggttgaactgtttatcctcctttatcaggaaacattgctcacgggggaatctcagttgacttatcaattttttctcttcacttagcaggaatttcatcaattttaggagctatcaatttcatagcaacaattttaaatataaaaccaaaatctataaaaatagaacaaatacctctctttgtttgatctatttttattacaactattttacttcttctttcactcccagttttagcaggagcaatcactatgttacttactgaccgaaactttaatacttccttttttgatccagcaggaggaggagacccaattttatatcaacatttatttnnnnnnnnnnn
>MG318183 Koenikea spBIOUG23251nH06 cytochrome oxidase subunit 1 COI gene partial cds mitochondrial
cattaggaacttgagcaggaataataggagctagacttagaactattattcgattagaactaggccaacctggttctttagtaggaaatgatcaaatttacaatactatcgttactgcacacgctttcatcataatcttttttatagttataccaataataattggaggatttggaaattgattagtaccattaatattaagagcaccagatatagctttcccacgaataaataatataagattttgattacttcctccttctcttcttctactctcaacaggctcaataactaacataggggctggaacaggttgaactgtttatcctcctttatcaggaaacattgctcacggaggaatctcagttgacttatcaattttttctcttcacctagcaggaatttcatcaattttaggagctatcaatttcatagcaacaattttaaatataaaaccaaaatctataaaaatagaacaaatacctctctttgtttgatctatttttattacaactattttacttcttctttcactcccagttttagcaggagcaatcactatgttacttactgaccgaaactttaatacttccttttttgatccagcaggaggaggagacccaattttatatcaacatttatttnnnnnnnnnnn
>MG311209 Koenikea spBIOUG23252nC04 cytochrome oxidase subunit 1 COI gene partial cds mitochondrial
cattaggaacttgagcaggaataataggagctagactcagaactattattcgattagaactaggccaacctggttctttagtaggaaatgatcaaatttacaatactatcgttactgcacacgctttcatcataatcttttttatagttataccaataataattggaggatttggaaattgattagtaccactaatattaagagcaccagatatagctttcccacgaataaataatataagattttgattacttcctccttctcttcttctactctcaacaggctcaataactaacataggggctggaacaggttgaactgtttatcctccattatcaggaaacattgctcacagaggaatctcagttgacttatcaattttttctcttcacctagcaggaatttcatcaattttaggagctatcaatttcatagcaacaattttaaatataaaaccaaaatctataaaaatagaacaaatacccctctttgtttgatctatttttattacaactattttacttcttctttcactcccagttttagcaggagcaatcactatgttacttactgaccgaaactttaatacttccttttttgacccagcaggaggaggagacccaattttatatcaacatttatttnnnnnnnnnnn
>MG311856 Koenikea spBIOUG23251nH03 cytochrome oxidase subunit 1 COI gene partial cds mitochondrial
cattaggaacttgagcaggaataataggagctagactcagaactatcattcgtcttgaattaggacaacctggatctttggtaggaaacgaccaaatttacaacacaatcgtaacagcccatgctttcattataatcttctttatagtaatacctataataattggaggattcggaaattgactagtaccactaatgttaagagctcctgacatggctttcccacgaataaataacataagattttgacttttacccccttctcttcttcttctttctacaggctctatgacaaacataggtgccggaacaggatgaacagtttatccccccctttctgggaacattgcccacggaggcacttcagtagatctatcaattttctcgctccacttagcagggatctcctctattttgggagctattaattttatagccacaattctaaacataaaaccaaaatccataaagatagaacaaatacccctatttgtatgatccatttttattacaaccattcttcttcttctttctctacctgttttagcaggagcaatcaccatacttttaacagatcgtaattttaatacatcatttttcgatccagcaggaggaggagatccaattctatatcaacatttatttnnnnnnnnnnn
>MG313702 Koenikea spBIOUG23328nE06 cytochrome oxidase subunit 1 COI gene partial cds mitochondrial
ctttagggacatgagcaggtataataggagcaagactaagaacaattatccgactagaattagggcaaccagggtctttagtaggaaatgatcaaatctacaatactattgtaacagcacacgccttcatcataattttcttcatagttatgccaataataatcggaggctttggaaattgactagtgcctctaatactcagagctccagacatagcatttccacgaataaataatataagattctgattactcccaccatctcttcttcttctttcaacaggatccatgacaaacataggagcaggaacaggttgaactgtttaccctcctctttcaggaaacattgcccacagaggaacatcagtagatctttcaattttttcactacacctagcaggtatctcatctatcttaggagctattaattttatagctacaattcttaatataaaaccaaaatctataaaaatagaacaaatacctttatttgtatgatctatttttattacaaccattttacttttactttctctaccagttttagcaggagctattaccatactattaacagaccgaaactttaatacctccttttttgacccagcaggaggaggagatccaattctataccaacatctatttnnnnnnnnnnn
>MG448992 Unionicolidae spBIOUG25923nE11 cytochrome oxidase subunit 1 COI gene partial cds mitochondrial
ctttagggacttgagccggaatgataggagctagactaagaactattatccgtctagagctaggccaacctggatccttagtaggaaatgaccaaatttataatactatcgtaacagcacacgcatttatcataattttttttatagttataccaataataattggtgggtttggaaattgactaattcctcttatattaagagccccagatatagcttttccacgaataaataacataagattttgacttctccccccctcactccttcttttatctacaggatctttaactaacataggagcaggaacaggatgaactgtgtatccacccttatcaggtaatatcgcccacggaggagcatcagtcgacttatcaatcttttctctccatctagcaggtatttcatcaattttaggagctattaacttcatagctacaatcattaacataaaacctaaatctataaaaatagaacaaatacccctatttgtttgatcagtctttattactactattctacttcttttatccttacctgtcctagcaggagcaattactatacttcttactgatcgaaattttaatacctccttttttgatccagcaggtggaggggacccaatcttataccaacatctatttnnnnnnnnnnn
>MG450096 Unionicolidae spBIOUG25923nF04 cytochrome oxidase subunit 1 COI gene partial cds mitochondrial
ctttagggacttgagccggaatgataggagctagactaagaactattatccgtctagagctaggccaacctggatccttagtaggaaatgaccaaatttataatactatcgtaacagcacacgcatttatcataattttttttatagttataccaataataattggtgggtttggaaattgactaattcctcttatattaagagccccagatatagcttttccacgaataaataacataagattttgacttctccccccctcactccttcttttatctacaggatctttaactaacataggagcaggaacaggatgaactgtgtatccacccttatcaggtaatatcgcccacggaggagcatcagtcgacttatcaatcttttctctccatctagcaggtatttcatcaattttaggagctattaacttcatagctacaatcattaacataaaacctaaatctataaaaatagaacaaatacccctatttgtttgatcagtctttattactactattctacttcttttatccttacctgtcctagcaggagcaattactatacttcttactgatcgaaattttaatacctccttttttgatccagcaggtggaggggacccaatcttataccaacatctatttnnnnnnnnnnn
>MG449472 Unionicolidae spBIOUG25923nF11 cytochrome oxidase subunit 1 COI gene partial cds mitochondrial
ctttagggacttgagccggaatgataggagctagactaagaactattatccgtctagagctaggccaacctggatccttagtaggaaatgaccaaatttataatactatcgtaacagcacacgcatttatcataattttttttatagttataccaataataattggtgggtttggaaattgactaattcctcttatattaagagccccagatatagcctttccacgaataaataacataagattttgacttctccccccctcactccttcttttatctacaggatctttaactaacataggagcaggaacaggatgaactgtgtatccacccttatcaggtaatatcgcccacggaggagcatcagtcgacttatcaatcttttctctccatctagcaggtatttcatcaattttaggagctattaacttcatagctacaatcattaacataaaacctaaatctataaaaatagagcaaatacccctatttgtttgatcagtctttattactactattctacttcttttatccttacctgtcctagcaggagcaattactatacttcttactgatcgaaattttaatacctccttttttgatccagcaggtggaggggacccaatcttataccaacatctatttnnnnnnnnnnn
>MG449284 Unionicolidae spBIOUG25923nA11 cytochrome oxidase subunit 1 COI gene partial cds mitochondrial
ctttagggacttgagccggaatgataggagctagactaagaactattatccgtctagagctaggccaacctggatccttagtaggaaatgaccaaatttataatactatcgtaacagcacacgcatttatcataattttttttatagttataccaataataattggtgggtttggaaattgactaattcctcttatattaagagccccagatatagcttttccacgaataaataacataagattttgacttctccccccctcactccttcttttatctacaggatctttaactaacataggagcaggaacaggatgaactgtgtatccacccttatcaggtaatatcgcccacggaggagcatcagtcgacttatcaatcttttctctccatctagcaggtatttcatcaattttaggagctattaacttcatagctacaatcattaacataaaacctaaatctataaaaatagaacaaatacccctatttgtttgatcagtctttattactactattctacttattttatccttacctgtcctagcaggagcaattactatacttcttactgatcgaaattttaatacctccttttttgatccagcaggtggaggggacccaatcttataccaacatctatttnnnnnnnnnnn
>MG449144 Unionicolidae spBIOUG25923nG02 cytochrome oxidase subunit 1 COI gene partial cds mitochondrial
ctttaggaacttgagccggaatgataggagctagactaagaactattatccgtctagagctaggccaacctggatccttagtaggaaatgaccaaatttataatactatcgtaacagcacacgcatttatcataattttttttatagttataccaataataattggtgggtttggaaattgactaattcctcttatattaagagccccagacatagcttttccacgaataaataacataagattttgacttctccccccctcactccttcttttatctacaggatctttaactaacataggagcaggaacaggatgaactgtgtatccacctttatcaggtaatatcgcccacggaggagcatcagtcgacttatcaatcttttctctccatctagcaggtatttcatcaattttaggagctattaacttcatagctacaatcattaacataaaacctaagtctataaaaatagaacaaatacccctatttgtttgatcagtttttattactactattctacttcttttatccttacctgtcctagcaggagcaattactatacttcttactgatcgaaattttaatacctccttttttgatccagcaggtggaggggacccaatcttataccaacatctatttnnnnnnnnnnn
>MG449192 Unionicolidae spBIOUG25923nF01 cytochrome oxidase subunit 1 COI gene partial cds mitochondrial
ctttaggaacttgagccggaatgataggagctagactaagaactattatccgtctagagctaggccaacctggatccttagtaggaaatgaccaaatttataatactatcgtaacagcacacgcatttatcataattttttttatagttataccaataataattggtgggtttggaaattgactaattcctcttatattaagagccccagacatagcttttccacgaataaataacataagattttgacttctccccccctcactccttcttttatctacaggatctttaactaacataggagcaggaacaggatgaactgtgtatccacctttatcaggtaatatcgcccacggaggagcatcagtcgacttatcaatcttttctctccatctagcaggtatttcatcaattttaggagctattaacttcatagctacaatcattaacataaaacctaagtctataaaaatagaacaaatacccctatttgtttgatcagtctttattactactattctacttcttttatccttacctgtcctagcaggagcaattactatacttcttactgatcgaaattttaatacctccttttttgatccagcaggtggaggggacccaatcttataccaacatctatttnnnnnnnnnnn
>MG449262 Unionicolidae spBIOUG25923nF10 cytochrome oxidase subunit 1 COI gene partial cds mitochondrial
ctttaggaacttgagccggaatgataggagctagactaagaactattatccgtctagagctaggccaacctggatccttagtaggaaatgaccaaatttataatactatcgtaacagcacacgcatttatcataattttttttatagttataccaataataattggtgggtttggaaattgactaattcctcttatattaagagccccagacatagcttttccacgaataaataacataagattttgacttctccccccctcactccttcttttatctacaggatctttaactaacataggagcaggaacaggatgaactgtgtatccacctttatcaggtaatatcgcccacggaggagcatcagtcgacttatcaatcttttctctccatctagcaggtatttcatcaattttaggagctattaacttcatagctacaatcattaacataaaacctaagtctataaaaatagaacaaatacccctatttgtttgatcagtctttattactactattctacttcttttatccttacctgtcctagcaggagcaattactatacttcttactgatcgaaattttaatacctccttttttgatccagcaggtggaggggacccaatcttataccaacatctatttnnnnnnnnnnn
>MG449337 Unionicolidae spBIOUG25923nB01 cytochrome oxidase subunit 1 COI gene partial cds mitochondrial
ctttaggaacttgagccggaatgataggagctagactaagaactattatccgtctagagctaggccaacctggatccttagtaggaaatgaccaaatttataatactatcgtaacagcacacgcatttatcataattttttttatagttataccaataataattggtgggtttggaaattgactaattcctcttatattaagagccccagacatagcttttccacgaataaataacataagattttgacttctccccccctcactccttcttttatctacaggatctttaactaacataggagcaggaacaggatgaactgtgtatccacctttatcaggtaatatcgcccacggaggagcatcagtcgacttatcaatcttttctctccatctagcaggtatttcatcaattttaggagctattaacttcatagctacaatcattaacataaaacctaagtctataaaaatagaacaaatacccctatttgtttgatcagtctttattactactattctacttcttttatccttacctgtcctagcaggagcaattactatacttcttactgatcgaaattttaatacctccttttttgatccagcaggtggaggggacccaatcttataccaacatctatttnnnnnnnnnnn
>MG449459 Unionicolidae spBIOUG25923nB02 cytochrome oxidase subunit 1 COI gene partial cds mitochondrial
ctttaggaacttgagccggaatgataggagctagactaagaactattatccgtctagagctaggccaacctggatccttagtaggaaatgaccaaatttataatactatcgtaacagcacacgcatttatcataattttttttatagttataccaataataattggtgggtttggaaattgactaattcctcttatattaagagccccagacatagcttttccacgaataaataacataagattttgacttctccccccctcactccttcttttatctacaggatctttaactaacataggagcaggaacaggatgaactgtgtatccacctttatcaggtaatatcgcccacggaggagcatcagtcgacttatcaatcttttctctccatctagcaggtatttcatcaattttaggagctattaacttcatagctacaatcattaacataaaacctaagtctataaaaatagaacaaatacccctatttgtttgatcagtctttattactactattctacttcttttatccttacctgtcctagcaggagcaattactatacttcttactgatcgaaattttaatacctccttttttgatccagcaggtggaggggacccaatcttataccaacatctatttnnnnnnnnnnn
>MG449561 Unionicolidae spBIOUG25923nA12 cytochrome oxidase subunit 1 COI gene partial cds mitochondrial
ctttaggaacttgagccggaatgataggagctagactaagaactattatccgtctagagctaggccaacctggatccttagtaggaaatgaccaaatttataatactatcgtaacagcacacgcatttatcataattttttttatagttataccaataataattggtgggtttggaaattgactaattcctcttatattaagagccccagacatagcttttccacgaataaataacataagattttgacttctccccccctcactccttcttttatctacaggatctttaactaacataggagcaggaacaggatgaactgtgtatccacctttatcaggtaatatcgcccacggaggagcatcagtcgacttatcaatcttttctctccatctagcaggtatttcatcaattttaggagctattaacttcatagctacaatcattaacataaaacctaagtctataaaaatagaacaaatacccctatttgtttgatcagtctttattactactattctacttcttttatccttacctgtcctagcaggagcaattactatacttcttactgatcgaaattttaatacctccttttttgatccagcaggtggaggggacccaatcttataccaacatctatttnnnnnnnnnnn
>MG450103 Unionicolidae spBIOUG25923nE12 cytochrome oxidase subunit 1 COI gene partial cds mitochondrial
ctttaggaacttgagccggaatgataggagctagactaagaactattatccgtctagagctaggccaacctggatccttagtaggaaatgaccaaatttataatactatcgtaacagcacacgcatttatcataattttttttatagttataccaataataattggtgggtttggaaattgactaattcctcttatattaagagccccagacatagcttttccacgaataaataacataagattttgacttctccccccctcactccttcttttatctacaggatctttaactaacataggagcaggaacaggatgaactgtgtatccacctttatcaggtaatatcgcccacggaggagcatcagtcgacttatcaatcttttctctccatctagcaggtatttcatcaattttaggagctattaacttcatagctacaatcattaacataaaacctaagtctataaaaatagaacaaatacccctatttgtttgatcagtctttattactactattctacttcttttatccttacctgtcctagcaggagcaattactatacttcttactgatcgaaattttaatacctccttttttgatccagcaggtggaggggacccaatcttataccaacatctatttnnnnnnnnnnn
>MG450219 Unionicolidae spBIOUG25923nF06 cytochrome oxidase subunit 1 COI gene partial cds mitochondrial
ctttaggaacttgagccggaatgataggagctagactaagaactattatccgtctagagctaggccaacctggatccttagtaggaaatgaccaaatttataatactatcgtaacagcacacgcatttatcataattttttttatagttataccaataataattggtgggtttggaaattgactaattcctcttatattaagagccccagacatagcttttccacgaataaataacataagattttgacttctccccccctcactccttcttttatctacaggatctttaactaacataggagcaggaacaggatgaactgtgtatccacctttatcaggtaatatcgcccacggaggagcatcagtcgacttatcaatcttttctctccatctagcaggtatttcatcaattttaggagctattaacttcatagctacaatcattaacataaaacctaagtctataaaaatagaacaaatacccctatttgtttgatcagtctttattactactattctacttcttttatccttacctgtcctagcaggagcaattactatacttcttactgatcgaaattttaatacctccttttttgatccagcaggtggaggggacccaatcttataccaacatctatttnnnnnnnnnnn
>MG448788 Unionicolidae spBIOUG25923nE10 cytochrome oxidase subunit 1 COI gene partial cds mitochondrial
ctttaggaacttgagccggaatgataggagctagactaagaactattatccgtctagagctaggccaacctggatccttagtaggaaatgaccaaatttataatactatcgtaacagcacacgcatttatcataattttttttatagttataccaataataattggtgggtttggaaattgactaattcctcttatattaagagccccagacatagcttttccacgaataaataacataagattttgacttctccccccctcactccttcttttatctacaggatctttaactaacataggagcaggaacaggatgaactgtgtatccacctttatcaggtaatatcgcccacggaggagcatcagtcgacttatcaatcttttctctccatctagcaggtatttcatcaattttaggagctattaacttcatagctacaatcattaacataaaacctaagtctataaaaatagaacaaatacccctatttgtttgatcagtctttattactactattctacttcttttatccttacctgtcctagcaggagcaattactatacttcttactgatcgaaattttaatacctccttttttgatccagcaggtggaggggacccaatcttataccaacatctatttnnnnnnnnnnn
>MG449787 Unionicolidae spBIOUG25923nA10 cytochrome oxidase subunit 1 COI gene partial cds mitochondrial
ctttaggaacttgagccggaatgataggagctagactaagaactattatccgtctagagctaggccaacctggatccttagtaggaaatgaccaaatttataatactatcgtaacagcacacgcatttatcataattttttttatagttataccaataataattggtgggtttggaaattgactaattcctcttatactaagagccccagacatagcttttccacgaataaataacataagattttgacttctccccccctcactccttcttttatctacaggatctttaactaacataggagcaggaacaggatgaactgtgtatccacctttatcaggtaatatcgcccacggaggagcatcagtcgacttatcaatcttttctctccatctagcaggtatttcatcaattttaggagctattaacttcatagctacaatcattaacataaaacctaagtctataaaaatagaacaaatacccctatttgtttgatcagtctttattactactattctacttcttttatccttacctgtcctagcaggagcaattactatacttcttactgatcgaaattttaatacctccttttttgatccagcaggtggaggggacccaatcttataccaacatctatttnnnnnnnnnnn
>EU544656 Unionicola crassipes cytochrome oxidase subunit I COI gene partial cds mitochondrial
nnnnnnnnnnnnnnnnnnnnnnnnnnnnnnnnnnnnnnnnnnnnnnnnnnnnnnnnnnnnnnnnnnnnnnnnnnnnnnnnnnnnnnnnnnnnnnnnnnnnnnnnnnnnnnnnnnnnnnnnnnnnnnnnnnnnnnnnnnnnnnnnnnnnnnnnnnnnnnnnnnnnnnnnnnnnnnnnnnnnnnnnnnnnnnnnnnnnnnnnnnnnnnnnnnnnnnnnnnnnnnnnnnnnnnnnnnnnnnnnnnnnnnnnnnnnnnnnnnnnnnnnnnnnnnnnnnnnnnnnnnnnnnnnnnnnnnnnnnnnnnnnnnnnnnnnnnnnnnnnnnnnnnnnnnnnnnnnnnnnnnnnntcgcccacgggggtatctctgtagacttatctatcttttccttacatttagcaggtatctcctcaattttaggagccattaattttatagcaactattttaaacataaagccaaaatcaatgaaaattgaacaaataccactatttgcttgatcgatttttatcacagtcatcctattactcctatccctcccagttcttgcgggggctatcactatattactaacggaccgaaactttaatacctcattttttgaccccgcaggggggggggatcccatcctctatcaacatcttttttggttctttgg
>JN309432 Unionicola spSIOCA003n10 voucher BIOUGCAN10BBSIOn0003 cytochrome oxidase subunit 1 COI gene partial cds mitochondrial
cctttggtagatgatcaggaatgctcggagcaagattaagagctatcatccgattagagttaggacaacctggatctctagtggggaatgatcaaatttataatactattgtgacagctcacgcctttatcataattttttttatagttataccaataataattggtgggttcggaaactgactagtaccactaataatcagcgcaccagatatagccttcccccgtataaacaacataagattttgattattacccccagcgttaattctactatgcacaggttctataactaatataggggctgggactggatgaacagtttaccctcctctgtctggaaacatcgcccacgggggtgtctctgtagacttatctatcttttccttacatttagcaggtatctcctcaattttaggagccattaattttatagcaactattttaaacatgaagccaaaatcaatgaaaattgaacaaataccactatttgtttgatcaatttttatcacagtcatcctattactcctatccctcccagttcttgcaggggctatcaccatattactaacagaccgaaattttaatacctcattttttgaccccgcagggggtggagatcccatcctatatcaacatctttttnnnnnnnnnnn
>MG317147 Unionicola spBIOUG27038nF11 cytochrome oxidase subunit 1 COI gene partial cds mitochondrial
cctttggtagatgatcaggaatgctcggagcaagattaagagctatcatccgattagagttagggcaacctggatctctagtggggaatgatcaaatttataatactattgtgacagctcacgcctttatcataattttttttatagttataccaataataattggcgggttcggaaactgactagtaccactaataatcagcgcaccagatatagccttcccccgtataaacaacataagattttgattattacccccagcgttaattctactatgcacaggttctataactaatataggggctgggactggatgaacagtttaccctcctctgtctggaaacatcgcccacgggggtgtctctgtagacttatcaatcttttccttacatttagcaggtatctcctcaattttaggagccattaattttatagcaactattttaaacatgaagccaaaatcaatgaaaattgaacaaataccactatttgtttgatcaatttttatcacagtcatcctattactcctatccctcccagttcttgcaggggctatcaccatattactaacagaccgaaattttaatacctcattttttgaccccgcagggggtggagatcccatcctctatcaacatctttttnnnnnnnnnnn
>MG514546 Unionicolidae spBIOUG20796nG01 cytochrome oxidase subunit 1 COI gene partial cds mitochondrial
cctttggtagatgatcaggaatgctcggagcaagattaagagctatcatccgattagagttagggcaacctggatctctagtggggaatgatcaaatttataatactattgtgacagctcacgcctttatcataattttttttatagttataccaataataattggtgggttcggaaactgattagtaccactaataatcagcgcaccagatatagctttcccccgtataaacaacataagattttgattattacccccagcgttaattctactatgtacaggctctataactaatataggagctgggactgggtgaacagtttaccctcctctgtctggaaacatcgcccacgggggtgtctctgtagacttannnnnnnnnnnnnnnnnnnnnnnnnnnnnnnnnnnnnnnnnnnnnnnnnnnnnnnnnnnnnnnnnnnnnnnnnnnnnnnnnnnnnnnnnnnnnnnnnnnnnnnnnnnnnnnnnnnnnnnnnnnnnnnnnnnnnnnnnnnnnnnnnnnnnnnnnnnnnnnnnnnnnnnnnnnnnnnnnnnnnnnnnnnnnnnnnnnnnnnnnnnnnnnnnnnnnnnnnnnnnnnnnnnnnnnnnnnnnnnnnnnnnnnnnnnnnnnnnnnnnnnnnnnnnnnnnnnnnnnnn
>MG310767 Unionicola spBIOUG23252nA12 cytochrome oxidase subunit 1 COI gene partial cds mitochondrial
cctttggtagatgatcagggatgctcggagcaagattaagagctatcatccgattagagttagggcaacctggatctctagtggggaatgaccaaatttataatactattgtgacagctcacgcctttatcataattttttttatagttataccaataataattggtgggttcggaaactgactagtaccactaataatcagcgcaccagatatagccttcccccgtataaacaacataagattttgattattacccccagcattaattctactgtgcacaggttctataactaatataggagctgggactgggtgaacagtttatccccctctatctggaaacatcgcccacggaggtatctctgtagacttatctatcttttccttacatttagcaggtatctcctcaattttaggagccattaattttatagcaactattttaaacataaagccaaaatcaatgaaaattgaacagataccactatttgtttgatcgatttttatcacagtcattctattactcttatccctcccagttcttgcaggggctatcactatactactaacagaccgaaactttaatacctcattttttgaccccgcagggggaggagatcccatcctctatcaacatctttttnnnnnnnnnnn
>MG315515 Unionicola spBIOUG27038nE11 cytochrome oxidase subunit 1 COI gene partial cds mitochondrial
cctttggtagatgatcaggaatgctcggagcaagattaagagctatcatccgattagagttagggcaacctggatctctagtggggaatgaccaaatttataatactattgtgacagctcacgcctttatcataattttttttatagttataccaataataattggtgggttcggaaactgactagtaccactaataatcagcgcaccagatatagccttcccccgtataaacaacataagattttgattattacccccagcattaattctactgtgcacaggttctataactaatataggagctgggactgggtgaacagtttacccccctctatctggaaacatcgcccacggaggtatctctgtagacttatctatcttttccttacatttagcaggtatctcctcaattttaggagccattaattttatagcaactattttaaacataaagccaaaatcaatgaaaattgaacaaataccactatttgtttgatcgatttttatcacagtcattctattactcttatccctcccagttcttgcaggggccatcactatattactaacagaccgaaactttaatacctcattttttgaccccgcagggggaggagatcccatcctctatcaacatctttttnnnnnnnnnnn
>JN309433 Unionicola spSIOCA005n10 voucher BIOUGCAN10BBSIOn0005 cytochrome oxidase subunit 1 COI gene partial cds mitochondrial
cctttggtagatgatcaggaatactcggagcaagattaagagctatcatccgattagagttggggcaacctggatctctagtaggaaatgaccaaatttacaacactattgtaacagctcacgcctttatcataattttttttatagttataccaataataattggtggattcggaaactgactagtgccactaataatcagcgcaccagatatagccttcccccgtataaacaacataagattttgattattacccccagcattaattctactgtgcacaggttctataactaacataggagctgggactggatgaacagtttaccctcctctatctggaaacatcgcccacgggggtatctctgtagacttatccatcttctccttacatttagcaggtatttcctcaattttaggagctattaattttatagcaactattttaaacataaagccaaaatcaatgaaaattgaacaaataccattgtttgtttgatcgatttttatcacagtcatcctattacttctatccctcccagttcttgcaggagctatcactatactactaacagaccgaaactttaatacctcattttttgaccccgcagggggaggagatcctatcctctatcaacatctttttnnnnnnnnnnn
>MF743670 Unionicolidae spBIOUG21515nB01 cytochrome oxidase subunit 1 COI gene partial cds mitochondrial
cctttggtagatgatcaggaatactcggagcaagattaagagctatcatccgattagagttagggcaacctggatctctagtaggaaatgatcaaatttacaacactattgtaacagctcacgcctttatcataattttttttatagttataccaataataattggtggattcggaaactgactagtgccactaataatcagcgcaccagatatagccttcccccgtataaacaacataagattttgattattacccccagcattaattctactgtgcacaggttctataactaacataggagctgggactggatgaacagtttaccctcctctatctggaaacatcgcccacgggggtatctctgtagacttatccatcttctccttacatttagcaggtatctcctcaattttaggagctattaattttatagcaactattttaaacataaagccaaaatcaatgaaaattgaacaaataccattatttgtttgatcgatttttatcacagtcatcctattacttctatccctcccagttcttgcaggagctatcactatactactaacagaccgaaactttaatacctcattttttgaccccgcagggggaggagatcccatcctctatcaacatctttttnnnnnnnnnnn
>MF744167 Unionicolidae spBIOUG20544nD02 cytochrome oxidase subunit 1 COI gene partial cds mitochondrial
cctttggtagatgatcaggaatactcggagcaagattaagagctatcatccgattagagttagggcaacctggatctctagtaggaaatgaccaaatttacaacactattgtaacagctcacgcctttatcataattttttttatagttataccaataataattggtggattcggaaactgactagtgccactaataatcagtgcaccagatatagccttcccccgtataaacaacataagattttgattattacccccagcattaattctactgtgcacaggttctataactaacataggagctgggactggatgaacagtttaccctcctctatctggaaacatcgcccacgggggtatctctgtagacttatccatcttctccttacatttagcaggtatctcctcaattttaggagctattaattttatagcaactattttaaacataaagccaaaatcaatgaaaattgaacaaataccattatttgtttgatcgatttttatcacagtcatcctattgcttctatccctcccagttcttgcaggagctatcactatactactaacagaccgaaactttaatacctcattttttgaccccgcagggggaggagatcccatcctctatcaacatctttttnnnnnnnnnnn
>MF746422 Unionicolidae spBIOUG21520nH05 cytochrome oxidase subunit 1 COI gene partial cds mitochondrial
nnnnnnnnnnntgatcaggaatactcggagcaagattaagagctatcatccgattagagttagggcaacctggatctctagtaggaaatgaccaaatttacaacactattgtaacagctcacgcctttatcataattttttttatagttataccaataataattggtggattcggaaactgactagtgccactaataatcagcgcaccagatatagccttcccccgtataaacaacataagattttgattattacccccagcattaattctactgtgcacaggttctataactaacataggagctgggactggatgaacagtttaccctcctctatctggaaacatcgcccacgggggtatctctgtagacttatccatcttctccttacatttagcaggtatctcctcaattttaggagctattaattttatagcaactattttaaacataaagccaaaatcaatgaaaattgaacaaataccattatttgtttgatcgatttttatcacagtcatcctattgcttctatccctcccagttcttgcaggagctatcactatannnnnnnnnnnnnnnnnnnnnnnnnnnnnnnnnnnnnnnnnnnnnnnnnnnnnnnnnnnnnnnnnnnnnnnnnnnnnnnnnnnnnnnnnnnn
>MF751675 Unionicolidae spBIOUG21029nD01 cytochrome oxidase subunit 1 COI gene partial cds mitochondrial
cctttggtagatgatcaggaatactcggagcaagattaagagctatcatccgattagagttagggcaacctggatctctagtaggaaatgaccaaatttacaacactattgtaacagctcacgcctttatcataattttttttatagttataccaataataattggtggattcggaaactgactagtgccactaataatcagcgcaccagatatagccttcccccgtataaacaacataagattttgattattacccccagcattaattctactgtgcacaggttctataactaacataggagctgggactggatgaacagtttaccctcctctatctggaaacatcgcccacgggggtatctctgtagacttatccatcttctccttacatttagcaggtatctcctcaattttaggagctattaattttatagcaactattttaaacataaaaccaaaatcaatgaaaattgaacaaataccattatttgtttgatcgatttttatcacagtcatcctattgcttctatccctcccagttcttgcaggagctatcactatactactaacagacnnnnnnnnnnnnnnnnnnnnnnnnnnnnnnnnnnnnnnnnnnnnnnnnnnnnnnnnnnnnnnnnnnnnnnnnnnnnnnnn
>MF747924 Unionicolidae spBIOUG21075nF10 cytochrome oxidase subunit 1 COI gene partial cds mitochondrial
cctttggtagatgatcaggaatactcggagcaagattaagagctatcatccgattagagttagggcaacctggatctctagtaggaaatgaccaaatttacaacactattgtaacagctcacgcctttatcataattttttttatagttataccaataataattggtggattcggaaactgactagtgccactaataatcagcgcaccagatatagccttcccccgtataaacaacataagattttgattattacccccagcattaattctactgtgcacaggttctataactaacataggagctgggactggatgaacagtttaccctcctctatctggaaacatcgcccacgggggtatctctgtagacttatccatcttctccttacatttagcaggtatttcctcaattttaggagctattaattttatagcaactattttaaacataaagccaaaatcaatgaaaattgaacaaataccattatttgtttgatcgatttttatcacagtcatcctattacttctatccctcccagttcttgcaggagctatcactatactactaacagaccgaaactttaatacctcattttttgannnnnnnnnnnnnnnnnnnnnnnnnnnnnnnnnnnnnnnnnnnnnnnnnnnnnn
>MF746749 Unionicolidae spBIOUG20544nD11 cytochrome oxidase subunit 1 COI gene partial cds mitochondrial
cctttggtagatgatcaggaatactcggagcaagattaagagctatcatccgattagagttagggcaacctggatctctagtaggaaatgaccaaatttacaacactattgtaacagctcacgcctttatcataattttttttatagttataccaataataattggtggattcggaaactgactagtgccactaataatcagcgcaccagatatagccttcccccgtataaacaacataagattttgattattacccccagcattaattctactgtgcacaggttctataactaacataggagctgggactggatgaacagtttaccctcctctatctggaaacatcgcccacgggggtatctctgtagacttatccatcttctccttacatttagcaggtatctcctcaattttaggagctattaattttatagcnnntattttaaacataaagccaaaatcaatgaaaattgaacaaataccattatttgtttgatcgatttttatcacagtcatcctattacttctatccctcccagttcttgcaggagctatcactatactactaacagaccgaaactttaatacctcatttnnnnnnnnnnnnnnnnnnnnnnnnnnnnnnnnnnnnnnnnnnnnnnnnnnnnnnnnnnn
>MF743969 Unionicolidae spBIOUG21520nF02 cytochrome oxidase subunit 1 COI gene partial cds mitochondrial
cctttggtagatgatcaggaatactcggagcaagattaagagctatcatccgattagagttagggcaacctggatctctagtaggaaatgaccaaatttacaacactattgtaacagctcacgcctttatcataattttttttatagttataccaataataattggtggattcggaaactgactagtgccactaataatcagcgcaccagatatagccttcccccgtataaacaacataagattttgattattacccccagcattaattctactgtgcacaggttctataactaacataggagctgggactggatgaacagtttaccctcctctatctggaaacatcgcccacgggggtatctctgtagacttatccatcttctccttacatttagcaggtatctcctcaattttaggagctattaattttatagcaactattttaaacataaagccaaaatcaatgaaaattgaacaaataccattatttgtttgatcgatttttatcacagtcatcctattacttctatccctcccagttcttgcaggagctatcactatactannnnnnnnnnnnnnnnnnnnnnnnnnnnnnnnnnnnnnnnnnnnnnnnnnnnnnnnnnnnnnnnnnnnnnnnnnnnnnnnnnnnnnnnn
>MF747036 Unionicolidae spBIOUG21520nC06 cytochrome oxidase subunit 1 COI gene partial cds mitochondrial
cctttggtagatgatcaggaatactcggagcaagattaagagctatcatccgattagaattagggcaacctggatctctagtaggaaatgaccaaatttacaacactattgtaacagctcacgcctttatcataattttttttatagttataccaataataattggtggattcggaaactgactagtgccactaataatcagcgcaccagatatagccttcccccgtataaacaacataagattttgattattacccccagcattaattctactgtgcacaggttctataactaacataggagctgggactggatgaacagtttaccctcctctgtctggaaacatcgcccacgggggtatctctgtagacttatccatcttctccttacatttagcaggtatctcctcaattttaggagctattaattttatagcaactattttaaacataaagccaaaatcaatgaaaattgaacaaataccattatttgtttgatcgatttttatcacagtcatcctattacttctatccctcccagttcttgcaggagctatcactatactactaacagaccgaaactttaatacctcattttttgaccccgcagggggtggagatcccatcctctatcaacatctttttnnnnnnnnnnn
>MF745181 Unionicolidae spBIOUG21581nC03 cytochrome oxidase subunit 1 COI gene partial cds mitochondrial
cctttggtagatgatcaggaatactcggagcaagattaagagctatcatccgattagagttagggcaacctggatctctagtaggaaatgaccaaatttacaacactattgtaacagcccacgcctttatcataattttttttatagttataccaataataattggtggattcggaaactgactagtgccactaataatcagcgcaccagatatggccttcccccgtataaacaacataagattttgattattacccccagcattaattctgctgtgcacaggttctataactaacataggagctgggactggatgaacagtttaccctcctctatctggaaacatcgcccacgggggtatctctgtagacttatccatcttctccttacatttagcaggtatctcctcaattttaggagctattaattttatagcaactattttaaacataaagccaaaatcaatgaaaattgaacaaataccattatttgtttgatcgatttttatcacagtcatcctattgcttctatccctcccagttcttgcaggagctatcactatactactaacagacnnnnnnnnnnnnnnnnnnnnnnnnnnnnnnnnnnnnnnnnnnnnnnnnnnnnnnnnnnnnnnnnnnnnnnnnnnnnnnnn
>MF746900 Unionicolidae spBIOUG21520nD01 cytochrome oxidase subunit 1 COI gene partial cds mitochondrial
nnnnnnnnnnnnnnnnnggaatactcggagcaagattaagagctatcatccgattagagttagggcaacctggatctctagtaggaaatgaccaaatttacaacactattgtaacagcccacgcctttatcataattttttttatagttataccaataataattggtggattcggaaactgactagtgccactaataatcagcgcaccagatatggccttcccccgtataaacaacataagattttgattattacccccagcattaattctgctgtgcacaggttctataactaacataggagctgggactggatgaacagtttaccctcctctatctggaaacatcgcccacgggggtatctctgtagacttatccatcttctccttacatttagcaggtatctcctcaattttaggagctattaattttatagcaactattttaaacataaagccaaaatcaatgaaaattgaacaaataccattatttgtttgatcgatttttatcacagtcatcctattgcttctatccctcccagttnnnnnnnnnnnnnnnnnnnnnnnnnnnnnnnnnnnnnnnnnnnnnnnnnnnnnnnnnnnnnnnnnnnnnnnnnnnnnnnnnnnnnnnnnnnnnnnnnnnnnnnnnnnnnnnnn
>MG448679 Unionicola spBIOUG25722nA02 cytochrome oxidase subunit 1 COI gene partial cds mitochondrial
ctttcggaagctgatccggaatgctaggagccagtctaagagcaattatccgacttgaattaggccaaccagggtcccttgtagggaatgatcaaatttataacaccattgttacagctcacgcttttattataattttctttatagtgatacctataataattggaggatttggaaactgactagtgccacttataatcagtgcaccagatatagcatttccccgaataaataatataagcttttgacttctacccccagcattaattcttctatgcacagggtctataacaaacataggggcaggaacaggatgaacaatctatccgcctctgtctggaaacattgcccatggggggatctctgtagacttatcaatcttttctcttcatttagcaggaatctcttcaattctaggagcaattaattttatagcaaccattttaaatataaagccaaagtctataaaaatagaacaaatacccttattcgtctgatctatttttatcactgtgattctcttactcctttctcttcccgttttagcaggagccattacaatattattaacagatcgaaactttaatacatcatttttcgacccggctgggggaggagaccctatcctgtatcaacatttatttnnnnnnnnnnn
>MG448786 Unionicola spCHn659nC12 cytochrome oxidase subunit 1 COI gene partial cds mitochondrial
ctttcggaagctgatccggaatgctaggagccagtctaagagcaattatccgacttgaattaggccaaccagggtcccttgtagggaatgatcaaatttataacaccattgttacagctcacgcttttattataattttctttatagtgatacctataataattggaggatttggaaactgactagtgccacttataatcagtgcaccagatatagcatttccccgaataaataatataagcttttgacttctacccccagcattaattcttctatgcacagggtctataacaaacataggggcaggaacaggatgaacaatctatccgcctctgtctggaaacattgcccatggggggatctctgtagacttatcaatcttttctcttcatttagcaggaatctcttcaattctaggagcaattaattttatagcaaccattttaaatataaagccaaagtctataaaaatagaacaaatacccttattcgtctgatctatttttatcactgtgattctcttactcctttctcttcccgttttagcaggagccattacaatattattaacagatcgaaactttaatacatcatttttcgacccggctgggggaggagaccctatcctgtatcaacatttatttnnnnnnnnnnn
>MG449252 Unionicola spBIOUG28612nF07 cytochrome oxidase subunit 1 COI gene partial cds mitochondrial
ctttcggaagctgatccggaatgctaggagccagtctaagagcaattatccgacttgaattaggccaaccagggtcccttgtagggaatgatcaaatttataacaccattgttacagctcacgcttttattataattttctttatagtgatacctataataattggaggatttggaaactgactagtgccacttataatcagtgcaccagatatagcatttccccgaataaataatataagcttttgacttctacccccagcattaattcttctatgcacagggtctataacaaacataggggcaggaacaggatgaacaatctatccgcctctgtctggaaacattgcccatggggggatctctgtagacttatcaatcttttctcttcatttagcaggaatctcttcaattctaggagcaattaattttatagcaaccattttaaatataaagccaaagtctataaaaatagaacaaatacccttattcgtctgatctatttttatcactgtgattctcttactcctttctcttcccgttttagcaggagccattacaatattattaacagatcgaaactttaatacatcatttttcgacccggctgggggaggagaccctatcctgtatcaacatttatttnnnnnnnnnnn
>MG449324 Unionicola spBIOUG25721nF01 cytochrome oxidase subunit 1 COI gene partial cds mitochondrial
ctttcggaagctgatccggaatgctaggagccagtctaagagcaattatccgacttgaattaggccaaccagggtcccttgtagggaatgatcaaatttataacaccattgttacagctcacgcttttattataattttctttatagtgatacctataataattggaggatttggaaactgactagtgccacttataatcagtgcaccagatatagcatttccccgaataaataatataagcttttgacttctacccccagcattaattcttctatgcacagggtctataacaaacataggggcaggaacaggatgaacaatctatccgcctctgtctggaaacattgcccatggggggatctctgtagacttatcaatcttttctcttcatttagcaggaatctcttcaattctaggagcaattaattttatagcaaccattttaaatataaagccaaagtctataaaaatagaacaaatacccttattcgtctgatctatttttatcactgtgattctcttactcctttctcttcccgttttagcaggagccattacaatattattaacagatcgaaactttaatacatcatttttcgacccggctgggggaggagaccctatcctgtatcaacatttatttnnnnnnnnnnn
>MG449653 Unionicola spBIOUG28612nF09 cytochrome oxidase subunit 1 COI gene partial cds mitochondrial
ctttcggaagctgatccggaatgctaggagccagtctaagagcaattatccgacttgaattaggccaaccagggtcccttgtagggaatgatcaaatttataacaccattgttacagctcacgcttttattataattttctttatagtgatacctataataattggaggatttggaaactgactagtgccacttataatcagtgcaccagatatagcatttccccgaataaataatataagcttttgacttctacccccagcattaattcttctatgcacagggtctataacaaacataggggcaggaacaggatgaacaatctatccgcctctgtctggaaacattgcccatggggggatctctgtagacttatcaatcttttctcttcatttagcaggaatctcttcaattctaggagcaattaattttatagcaaccattttaaatataaagccaaagtctataaaaatagaacaaatacccttattcgtctgatctatttttatcactgtgattctcttactcctttctcttcccgttttagcaggagccattacaatattattaacagatcgaaactttaatacatcatttttcgacccggctgggggaggagaccctatcctgtatcaacatttatttnnnnnnnnnnn
>MG449723 Unionicola spCCDB29626nE03 cytochrome oxidase subunit 1 COI gene partial cds mitochondrial
ctttcggaagctgatccggaatgctaggagccagtctaagagcaattatccgacttgaattaggccaaccagggtcccttgtagggaatgatcaaatttataacaccattgttacagctcacgcttttattataattttctttatagtgatacctataataattggaggatttggaaactgactagtgccacttataatcagtgcaccagatatagcatttccccgaataaataatataagcttttgacttctacccccagcattaattcttctatgcacagggtctataacaaacataggggcaggaacaggatgaacaatctatccgcctctgtctggaaacattgcccatggggggatctctgtagacttatcaatcttttctcttcatttagcaggaatctcttcaattctaggagcaattaattttatagcaaccattttaaatataaagccaaagtctataaaaatagaacaaatacccttattcgtctgatctatttttatcactgtgattctcttactcctttctcttcccgttttagcaggagccattacaatattattaacagatcgaaactttaatacatcatttttcgacccggctgggggaggagaccctatcctgtatcaacatttatttnnnnnnnnnnn
>MG449798 Unionicola spBIOUG25923nH05 cytochrome oxidase subunit 1 COI gene partial cds mitochondrial
ctttcggaagctgatccggaatgctaggagccagtctaagagcaattatccgacttgaattaggccaaccagggtcccttgtagggaatgatcaaatttataacaccattgttacagctcacgcttttattataattttctttatagtgatacctataataattggaggatttggaaactgactagtgccacttataatcagtgcaccagatatagcatttccccgaataaataatataagcttttgacttctacccccagcattaattcttctatgcacagggtctataacaaacataggggcaggaacaggatgaacaatctatccgcctctgtctggaaacattgcccatggggggatctctgtagacttatcaatcttttctcttcatttagcaggaatctcttcaattctaggagcaattaattttatagcaaccattttaaatataaagccaaagtctataaaaatagaacaaatacccttattcgtctgatctatttttatcactgtgattctcttactcctttctcttcccgttttagcaggagccattacaatattattaacagatcgaaactttaatacatcatttttcgacccggctgggggaggagaccctatcctgtatcaacatttatttnnnnnnnnnnn
>MG450287 Unionicola spBIOUG30215nD09 cytochrome oxidase subunit 1 COI gene partial cds mitochondrial
ctttcggaagctgatccggaatgctaggagccagtctaagagcaattatccgacttgaattaggccaaccagggtcccttgtagggaatgatcaaatttataacaccattgttacagctcacgcttttattataattttctttatagtgatacctataataattggaggatttggaaactgactagtgccacttataatcagtgcaccagatatagcatttccccgaataaataatataagcttttgacttctacccccagcattaattcttctatgcacagggtctataacaaacataggggcaggaacaggatgaacaatctatccgcctctgtctggaaacattgcccatggggggatctctgtagacttatcaatcttttctcttcatttagcaggaatctcttcaattctaggagcaattaattttatagcaaccattttaaatataaagccaaagtctataaaaatagaacaaatacccttattcgtctgatctatttttatcactgtgattctcttactcctttctcttcccgttttagcaggagccattacaatattattaacagatcgaaactttaatacatcatttttcgacccggctgggggaggagaccctatcctgtatcaacatttatttnnnnnnnnnnn
>MG449392 Unionicola spCCDB29626nA12 cytochrome oxidase subunit 1 COI gene partial cds mitochondrial
ctttcggaagctgatccggaatgctaggagccagtctaagagcaattatccgacttgaattaggccaaccagggtcccttgtaggnaatgatcaaatttataacaccattgttacagctcacgcttttattataattttctttatagtgatacctataataattggaggatttggaaactgactagtgccacttataatcagtgcaccagatatagcatttccccgaataaataatataagcttttgacttctacccccagcattaattcttctatgcacagggtctataacaaacatagnngcaggaacaggatgaacantctatccncctctgtctggaaacattgcccatggggggatctctgtagacttatcaatcttttctcttcatttagcaggaatctcttcaattctaggagcaattaattttatagcaaccattttaaatataaagccaaagtctataaaaatagaacaaatacccttattcgtctgatctatttttatcactgtgattctcttactcctttctcttcccgttttagcaggagccattacaatattattaacagatcgaaactttaatacatcatttttcgacccggctgggggaggagaccctatcctgtatcaacatttatttnnnnnnnnnnn
>MG449495 Unionicola spCCDB29626nB02 cytochrome oxidase subunit 1 COI gene partial cds mitochondrial
ctttcggaagctgatccggaatgctaggagccagtctaagagcaattatccgacttgaattaggccaaccagggtcccttgtagggaatgatcaaatttataacaccattgttacagctcacgcttttattataattttctttatagtgatacctataataattggaggatttggaaactgactagtgccacttataatcagtgcaccagatatagcatttccccgaataaataatataagcttttgacttctacccccagcattaattcttctatgcacagggtctataacaaacataggngcaggaacaggatgaacantctatccncctctgtctggaaacattgcccatggggggatctctgtagacttatcaatcttttctcttcatttagcaggaatctcttcaattctaggagcaattaattttatagcaaccattttaaatataaagccaaagtctataaaaatagaacaaatacccttattcgtctgatctatttttatcactgtgattctcttactcctttctcttcccgttttagcaggagccattacaatattattaacagatcgaaactttaatacatcatttttcgacccggctgggggaggagaccctatcctgtatcaacatttatttnnnnnnnnnnn
>MG450028 Unionicola spBIOUG25923nH06 cytochrome oxidase subunit 1 COI gene partial cds mitochondrial
ctttcggaagctgatccggaatgctaggagccagtctaagagcaattatccgacttgaattaggccaaccagggtcccttgtagggaatgatcaaatttataacaccattgttacagctcacgcttttattataattttctttatagtgatacctataataattggaggatttggaaactgactagtgccacttataatcagtgcaccagatatagcatttccccgaataaataatataagcttttgacttctacccccagcattaattcttctatgcacagggtctataacaaacataggngcaggaacaggatgaacantctatccncctctgtctggaaacattgcccatggggggatctctgtagacttatcaatcttttctcttcatttagcaggaatctcttcaattctaggagcaattaattttatagcaaccattttaaatataaagccaaagtctataaaaatagaacaaatacccttattcgtctgatctatttttatcactgtgattctcttactcctttctcttcccgttttagcaggagccattacaatattattaacagatcgaaactttaatacatcatttttcgacccggctgggggaggagaccctatcctgtatcaacatttatttnnnnnnnnnnn
>MG449879 Unionicola spBIOUG25722nG09 cytochrome oxidase subunit 1 COI gene partial cds mitochondrial
ctttcggaagctgatccggaatgctaggagccagtctaagagcaattatccgacttgaattaggccaaccagggtcccttgtagggaatgatcaaatttataacaccattgttacagctcacgcttttattataattttctttatagtgatacctataataattggaggatttggaaactgactagtgccacttataatcagtgcaccagatatagcatttccccgaataaataatataagcttttgacttctacccccagcattaattcttctatgcacagggtctataacaaacataggagcaggaacaggatgaacagtctatccncctctgtctggaaacattgcccatggggggatctctgtagacttatcaatcttttctcttcatttagcaggaatctcttcaattctaggagcaattaattttatagcaaccattttaaatataaagccaaagtctataaaaatagaacaaatacccttattcgtctgatctatttttatcactgtgattctcttactcctttctcttcccgttttagcaggagccattacaatattattaacagatcgaaactttaatacatcatttttcgacccggctgggggaggagaccctatcctgtatcaacatttatttnnnnnnnnnnn
>MG448845 Unionicola spBIOUG30215nD10 cytochrome oxidase subunit 1 COI gene partial cds mitochondrial
ctttcggaagctgatccggaatgctaggagccagtctaagagcaattatccgacttgaattaggccaaccagggtcccttgtagggaatgatcaaatttataacaccattgttacagctcacgcttttattataattttctttatagtgatacctataataattggaggatttggaaactgactagtgccacttataatcagtgcaccagatatagcatttccccgaataaataatataagcttttgacttctacccccagcattaattcttctatgcacagggtctataacaaacataggagcaggaacaggatgaacagtctatccacctctgtctggaaacattgcccatggggggatctctgtagacttatcaatcttttctcttcatttagcaggaatctcttcaattctaggagcaattaattttatagcaaccattttaaatataaagccaaagtctataaaaatagaacaaatacccttattcgtctgatctatttttatcactgtgattctcttactcctttctcttcccgttttagcaggagccattacaatattattaacagatcgaaactttaatacatcatttttcgacccggctgggggaggagaccctatcctgtatcaacatttatttnnnnnnnnnnn
>MG449277 Unionicola spBIOUG25722nG12 cytochrome oxidase subunit 1 COI gene partial cds mitochondrial
ctttcggaagctgatccggaatgctaggagccagtctaagagcaattatccgacttgaattaggccaaccagggtcccttgtagggaatgatcaaatttataacaccattgttacagctcacgcttttattataattttctttatagtgatacctataataattggaggatttggaaactgactagtgccacttataatcagtgcaccagatatagcatttccccgaataaataatataagcttttgacttctacccccagcattaattcttctatgcacagggtctataacaaacataggagcaggaacaggatgaacagtctatccacctctgtctggaaacattgcccatggggggatctctgtagacttatcaatcttttctcttcatttagcaggaatctcttcaattctaggagcaattaattttatagcaaccattttaaatataaagccaaagtctataaaaatagaacaaatacccttattcgtctgatctatttttatcactgtgattctcttactcctttctcttcccgttttagcaggagccattacaatattattaacagatcgaaactttaatacatcatttttcgacccggctgggggaggagaccctatcctgtatcaacatttatttnnnnnnnnnnn
>MG449487 Unionicola spCCDB29626nG08 cytochrome oxidase subunit 1 COI gene partial cds mitochondrial
ctttcggaagctgatccggaatgctaggagccagtctaagagcaattatccgacttgaattaggccaaccagggtcccttgtagggaatgatcaaatttataacaccattgttacagctcacgcttttattataattttctttatagtgatacctataataattggaggatttggaaactgactagtgccacttataatcagtgcaccagatatagcatttccccgaataaataatataagcttttgacttctacccccagcattaattcttctatgcacagggtctataacaaacataggagcaggaacaggatgaacagtctatccacctctgtctggaaacattgcccatggggggatctctgtagacttatcaatcttttctcttcatttagcaggaatctcttcaattctaggagcaattaattttatagcaaccattttaaatataaagccaaagtctataaaaatagaacaaatacccttattcgtctgatctatttttatcactgtgattctcttactcctttctcttcccgttttagcaggagccattacaatattattaacagatcgaaactttaatacatcatttttcgacccggctgggggaggagaccctatcctgtatcaacatttatttnnnnnnnnnnn
>MG449515 Unionicola spBIOUG25722nG10 cytochrome oxidase subunit 1 COI gene partial cds mitochondrial
ctttcggaagctgatccggaatgctaggagccagtctaagagcaattatccgacttgaattaggccaaccagggtcccttgtagggaatgatcaaatttataacaccattgttacagctcacgcttttattataattttctttatagtgatacctataataattggaggatttggaaactgactagtgccacttataatcagtgcaccagatatagcatttccccgaataaataatataagcttttgacttctacccccagcattaattcttctatgcacagggtctataacaaacataggagcaggaacaggatgaacagtctatccacctctgtctggaaacattgcccatggggggatctctgtagacttatcaatcttttctcttcatttagcaggaatctcttcaattctaggagcaattaattttatagcaaccattttaaatataaagccaaagtctataaaaatagaacaaatacccttattcgtctgatctatttttatcactgtgattctcttactcctttctcttcccgttttagcaggagccattacaatattattaacagatcgaaactttaatacatcatttttcgacccggctgggggaggagaccctatcctgtatcaacatttatttnnnnnnnnnnn
>MG449660 Unionicola spBIOUG25722nG03 cytochrome oxidase subunit 1 COI gene partial cds mitochondrial
ctttcggaagctgatccggaatgctaggagccagtctaagagcaattatccgacttgaattaggccaaccagggtcccttgtagggaatgatcaaatttataacaccattgttacagctcacgcttttattataattttctttatagtgatacctataataattggaggatttggaaactgactagtgccacttataatcagtgcaccagatatagcatttccccgaataaataatataagcttttgacttctacccccagcattaattcttctatgcacagggtctataacaaacataggagcaggaacaggatgaacagtctatccacctctgtctggaaacattgcccatggggggatctctgtagacttatcaatcttttctcttcatttagcaggaatctcttcaattctaggagcaattaattttatagcaaccattttaaatataaagccaaagtctataaaaatagaacaaatacccttattcgtctgatctatttttatcactgtgattctcttactcctttctcttcccgttttagcaggagccattacaatattattaacagatcgaaactttaatacatcatttttcgacccggctgggggaggagaccctatcctgtatcaacatttatttnnnnnnnnnnn
>MG449806 Unionicola spBIOUG25722nH05 cytochrome oxidase subunit 1 COI gene partial cds mitochondrial
ctttcggaagctgatccggaatgctaggagccagtctaagagcaattatccgacttgaattaggccaaccagggtcccttgtagggaatgatcaaatttataacaccattgttacagctcacgcttttattataattttctttatagtgatacctataataattggaggatttggaaactgactagtgccacttataatcagtgcaccagatatagcatttccccgaataaataatataagcttttgacttctacccccagcattaattcttctatgcacagggtctataacaaacataggagcaggaacaggatgaacagtctatccacctctgtctggaaacattgcccatggggggatctctgtagacttatcaatcttttctcttcatttagcaggaatctcttcaattctaggagcaattaattttatagcaaccattttaaatataaagccaaagtctataaaaatagaacaaatacccttattcgtctgatctatttttatcactgtgattctcttactcctttctcttcccgttttagcaggagccattacaatattattaacagatcgaaactttaatacatcatttttcgacccggctgggggaggagaccctatcctgtatcaacatttatttnnnnnnnnnnn
>MG450041 Unionicola spBIOUG25722nH03 cytochrome oxidase subunit 1 COI gene partial cds mitochondrial
ctttcggaagctgatccggaatgctaggagccagtctaagagcaattatccgacttgaattaggccaaccagggtcccttgtagggaatgatcaaatttataacaccattgttacagctcacgcttttattataattttctttatagtgatacctataataattggaggatttggaaactgactagtgccacttataatcagtgcaccagatatagcatttccccgaataaataatataagcttttgacttctacccccagcattaattcttctatgcacagggtctataacaaacataggagcaggaacaggatgaacagtctatccacctctgtctggaaacattgcccatggggggatctctgtagacttatcaatcttttctcttcatttagcaggaatctcttcaattctaggagcaattaattttatagcaaccattttaaatataaagccaaagtctataaaaatagaacaaatacccttattcgtctgatctatttttatcactgtgattctcttactcctttctcttcccgttttagcaggagccattacaatattattaacagatcgaaactttaatacatcatttttcgacccggctgggggaggagaccctatcctgtatcaacatttatttnnnnnnnnnnn
>MG450125 Unionicola spBIOUG25722nG05 cytochrome oxidase subunit 1 COI gene partial cds mitochondrial
ctttcggaagctgatccggaatgctaggagccagtctaagagcaattatccgacttgaattaggccaaccagggtcccttgtagggaatgatcaaatttataacaccattgttacagctcacgcttttattataattttctttatagtgatacctataataattggaggatttggaaactgactagtgccacttataatcagtgcaccagatatagcatttccccgaataaataatataagcttttgacttctacccccagcattaattcttctatgcacagggtctataacaaacataggagcaggaacaggatgaacagtctatccacctctgtctggaaacattgcccatggggggatctctgtagacttatcaatcttttctcttcatttagcaggaatctcttcaattctaggagcaattaattttatagcaaccattttaaatataaagccaaagtctataaaaatagaacaaatacccttattcgtctgatctatttttatcactgtgattctcttactcctttctcttcccgttttagcaggagccattacaatattattaacagatcgaaactttaatacatcatttttcgacccggctgggggaggagaccctatcctgtatcaacatttatttnnnnnnnnnnn
>MG449996 Unionicola spBIOUG25722nG04 cytochrome oxidase subunit 1 COI gene partial cds mitochondrial
ctttcggaagctgatccggaatgctaggagccagtctaagagcaattatcngacttgaattaggccaaccagggtcccttgtagggaatgatcaaatttataacaccattgttacagctcacgcttttattataattttctttatagtgatacctataataattggaggatttggaaactgactagtgccacttataatcagtgcaccagatatagcatttccccgaataaataatataagcttttgacttctacccccagcattaattcttctatgcacagggtctataacaaacataggagcaggaacaggatgaacagtctatccacctctgtctggaaacattgcccatggggggatctctgtagacttatcaatcttttctcttcatttagcaggaatctcttcaattctaggagcaattaattttatagcaaccattttaaatataaagccaaagtctataaaaatagaacaaatacccttattcgtctgatctatttttatcactgtgattctcttactcctttctcttcccgttttagcaggagccattacaatattattaacagatcgaaactttaatacatcatttttcgacccggctgggggaggagaccctatcctgtatcaacatttatttnnnnnnnnnnn
>MG449213 Unionicola spCCDB29626nB07 cytochrome oxidase subunit 1 COI gene partial cds mitochondrial
nnnnnnnnnnnnnnnnnnnnnnnnnnnnnnnnnnnnnnnnnnnnnnnnnnngacttgaattaggccaaccagggtcccttgtagggaatgatcaaatttataacaccattgttacagctcacgcttttattataattttctttatagtgatacctataataattggaggatttggaaactgactagtgccacttataatcagtgcaccagatatagcatttccccgaataaataatataagcttttgacttctacccccagcattaattcttctatgcacagggtctataacaaacataggagcaggaacaggatgaacagtctatccacctctgtctggaaacattgcccatggggggatctctgtagacttatcaatcttttctcttcatttagcaggaatctcttcaattctaggagcaattaattttatagcaaccattttaaatataaagccaaagtctataaaaatagaacaaatacccttattcgtctgatctatttttatcactgtgattctcttactcctttctcttcccgttttagcaggagccattacaatattattaacagatcgaaactttaatacatcatttttcgacccggctgggggaggagaccctatcctgtatcaacatttatttnnnnnnnnnnn
>MG449062 Unionicola spBIOUG25722nG11 cytochrome oxidase subunit 1 COI gene partial cds mitochondrial
nnnnnnnnnnnngatccggaatgctaggagccagtntaagagcaattatccgacttgaattaggccaaccagggtcccttgtagggaatgatcaaatttataacaccattgttacagctcacgcttttattataattttctttatagtgatacctataataattggaggatttggaaactgactagtgccacttataatcagtgcaccagatatagcatttccccgaataaataatataagcttttgacttctacccccagcattaattcttctatgcacagggtctataacaaacataggagcaggaacaggatgaacagtctatccacctctgtctggaaacattgcccatggggggatctctgtagacttatcaatcttttctcttcatttagcaggaatctcttcaattctaggagcaattaattttatagcaaccattttaaatataaagccaaagtctataaaaatagaacaaatacccttattcgtctgatctatttttatcactgtgattctcttactcctttctcttcccgttttagcaggagccattacaatattattaacagatcgaaactttaatacatcatttttcgacccggctgggggaggagaccctatcctgtatcaacatttatttnnnnnnnnnnn
>MG448777 Unionicola spBIOUG25722nG08 cytochrome oxidase subunit 1 COI gene partial cds mitochondrial
ctttcggaagctgatccggaatgctaggagccagtctaagagcaattatccgacttgaattaggccaaccagggtcccttgtagggaatgatcaaatttataacaccattgttacagctcacgcttttattataattttctttatagtgatacctataataattggaggatttggaaactgactagtgccacttataatcagtgcaccagatatagcatttccccgaataaataatataagcttttgacttctacccccagcattaattcttctatgcacagggtctataacaaacataggggcaggaacaggatgaacaatctatccgcctctgtctggaaacattgcccatggggggatctctgtagacttatcaatcttttctcttcatttagcaggaatctcttcaattctaggagcaattaattttatagcaaccattttaaatataaagccaaagtctataaaaatagaacaaatacccttattcgtctgatctatttttatcactgtgattctcttactcctttctcttcccgttttagcaggagccattacaatattattaacagatcgaaactttaatacatcatttttcgacccggctgggggaggagaccctatcctgtatcaacatttatttnnnnnnnnnnn
>MG450055 Unionicola spBIOUG25721nH02 cytochrome oxidase subunit 1 COI gene partial cds mitochondrial
ctttcggaagctgatccggaatgctaggagccagtctaagagcaattatccgacttgaattaggccaaccagggtcccttgtagggaatgatcaaatttataacaccattgttacagctcacgcttttattataattttctttatagtgatacctataataattggaggatttggaaactgactagtgccacttataatcagtgcaccagatatagcatttccccgaataaataatataagcttttgacttctacccccagcattaattcttctatgcacagggtctataacaaacataggggcaggaacaggatgaacaatctatccgcctctgtctggaaacattgcccatggggggatctctgtagacttatcaatcttttctcttcatttagcaggaatctcttcaattctaggagcaattaattttatagcaaccattttaaatataaagccaaagtctataaaaatagaacaaatacccttattcgtctgatctatttttatcactgtgattctcttactcctttctcttcccgttttagcaggagccattacaatattattaacagatcgaaactttaatacatcatttttcgacccggctgggggaggagaccctatcctgtatcaacatttatttnnnnnnnnnnn
>MG450129 Unionicola spBIOUG25721nH09 cytochrome oxidase subunit 1 COI gene partial cds mitochondrial
ctttcggaagctgatccggaatgctaggagccagtctaagagcaattatccgacttgaattaggccaaccagggtcccttgtagggaatgatcaaatttataacaccattgttacagctcacgcttttattataattttctttatagtgatacctataataattggaggatttggaaactgactagtgccacttataatcagtgcaccagatatagcatttccccgaataaataatataagcttttgacttctacccccagcattaattcttctatgcacagggtctataacaaacataggggcaggaacaggatgaacaatctatccgcctctgtctggaaacattgcccatggggggatctctgtagacttatcaatcttttctcttcatttagcaggaatctcttcaattctaggagcaattaattttatagcaaccattttaaatataaagccaaagtctataaaaatagaacaaatacccttattcgtctgatctatttttatcactgtgattctcttactcctttctcttcccgttttagcaggagccattacaatattattaacagatcgaaactttaatacatcatttttcgacccggctgggggaggagaccctatcctgtatcaacatttatttnnnnnnnnnnn
>MG449259 Unionicola spBIOUG25722nB12 cytochrome oxidase subunit 1 COI gene partial cds mitochondrial
ctttcggaagctgatccggaatgctaggagccagtttaagagcaattatccgacttgaattaggccaaccagggtcccttgtagggaatgatcaaatttataacaccattgttacagctcacgcttttattataattttctttatagtgatacctataataattggaggatttggaaactgactagtgccacttataatcagtgcaccagatatagcatttccccgaataaataatataagcttttgacttctacccccagcattaattcttctatgcacagggtctataacaaacataggggcaggaacaggatgaacaatctatccgcctctgtctggaaacattgcccatggggggatctctgtagacttatcaatcttttctcttcatttagcaggaatctcttcaattctaggagcaattaattttatagcaaccattttaaatataaagccaaagtctataaaaatagaacaaatacccttattcgtctgatctatttttatcactgtgattctcttactcctttctcttcccgttttagcaggagccattacaatattattaacagatcgaaactttaatacatcatttttcgacccggctgggggaggagaccctatcctgtatcaacatttatttnnnnnnnnnnn
>MG450254 Unionicola spBIOUG25923nH11 cytochrome oxidase subunit 1 COI gene partial cds mitochondrial
ctttcggaagctgatccggaatgctaggagccagtctaagagcaattatccgacttgaattaggccaaccagggccccttgtagggaatgatcaaatttataacaccattgttacagctcacgcttttattataattttctttatagtgatacctataataattggaggatttggaaactgactagtgccacttataatcagtgcaccagatatagcatttccccgaataaataatataagcttttgacttctacccccagcattaattcttctatgcacagggtctataacaaacataggggcaggaacaggatgaacaatctatccgcctctgtctggaaacattgcccatggggggatctctgtagacttatcaatcttttctcttcatttagcaggaatctcttcaattctaggagcaattaattttatagcaaccattttaaatataaagccaaagtctataaaaatagaacaaatacccttattcgtctgatctatttttatcactgtgattctcttactcctttctcttcccgttttagcaggagccattacaatattattaacagatcgaaactttaatacatcatttttcgacccggctgggggaggagaccctatcctgtatcaacatttatttnnnnnnnnnnn
>MG449128 Unionicola spCCDB29626nG05 cytochrome oxidase subunit 1 COI gene partial cds mitochondrial
ctttcggaagctgatccgggatgctaggagccagtctaagagcaattatccgacttgaattaggccaaccagggtcccttgtagggaatgatcaaatttataacaccattgttacagctcacgcttttattataattttctttatagtgatacctataataattggaggatttggaaactgactagtgccacttataatcagtgcaccagatatagcattcccccgaataaataatataagcttttgacttctacccccagcattaattcttctatgcacagggtctataacaaacataggagcaggaacaggatgaacagtctatccacctctgtctggaaacattgcccatggggggatctctgtagacttatcaatcttttctcttcatttagcaggaatctcttcaattctaggagcaattaattttatagcaaccattttaaatataaagccaaagtctataaaaatagaacaaatacccttattcgtctgatctatttttatcactgtgattctcttactcctttctcttcccgttttagcaggagccattacaatattattaacagatcgaaactttaatacatcatttttcgacccggctgggggaggagaccctatcctgtatcaacatttatttnnnnnnnnnnn
>MG449158 Unionicola spCCDB29626nG07 cytochrome oxidase subunit 1 COI gene partial cds mitochondrial
ctttcggaagctgatccgggatgctaggagccagtctaagagcaattatccgacttgaattaggccaaccagggtcccttgtagggaatgatcaaatttataacaccattgttacagctcacgcttttattataattttctttatagtgatacctataataattggaggatttggaaactgactagtgccacttataatcagtgcaccagatatagcattcccccgaataaataatataagcttttgacttctacccccagcattaattcttctatgcacagggtctataacaaacataggagcaggaacaggatgaacagtctatccacctctgtctggaaacattgcccatggggggatctctgtagacttatcaatcttttctcttcatttagcaggaatctcttcaattctaggagcaattaattttatagcaaccattttaaatataaagccaaagtctataaaaatagaacaaatacccttattcgtctgatctatttttatcactgtgattctcttactcctttctcttcccgttttagcaggagccattacaatattattaacagatcgaaactttaatacatcatttttcgacccggctgggggaggagaccctatcctgtatcaacatttatttnnnnnnnnnnn
>MG449415 Unionicola spBIOUG25721nH10 cytochrome oxidase subunit 1 COI gene partial cds mitochondrial
ctttcggaagctgatccgggatgctaggagccagtctaagagcaattatccgacttgaattaggccaaccagggtcccttgtagggaatgatcaaatttataacaccattgttacagctcacgcttttattataattttctttatagtgatacctataataattggaggatttggaaactgactagtgccacttataatcagtgcaccagatatagcattcccccgaataaataatataagcttttgacttctacccccagcattaattcttctatgcacagggtctataacaaacataggagcaggaacaggatgaacagtctatccacctctgtctggaaacattgcccatggggggatctctgtagacttatcaatcttttctcttcatttagcaggaatctcttcaattctaggagcaattaattttatagcaaccattttaaatataaagccaaagtctataaaaatagaacaaatacccttattcgtctgatctatttttatcactgtgattctcttactcctttctcttcccgttttagcaggagccattacaatattattaacagatcgaaactttaatacatcatttttcgacccggctgggggaggagaccctatcctgtatcaacatttatttnnnnnnnnnnn
>MG449447 Unionicola spBIOUG25722nG07 cytochrome oxidase subunit 1 COI gene partial cds mitochondrial
ctttcggaagctgatccgggatgctaggagccagtctaagagcaattatccgacttgaattaggccaaccagggtcccttgtagggaatgatcaaatttataacaccattgttacagctcacgcttttattataattttctttatagtgatacctataataattggaggatttggaaactgactagtgccacttataatcagtgcaccagatatagcattcccccgaataaataatataagcttttgacttctacccccagcattaattcttctatgcacagggtctataacaaacataggagcaggaacaggatgaacagtctatccacctctgtctggaaacattgcccatggggggatctctgtagacttatcaatcttttctcttcatttagcaggaatctcttcaattctaggagcaattaattttatagcaaccattttaaatataaagccaaagtctataaaaatagaacaaatacccttattcgtctgatctatttttatcactgtgattctcttactcctttctcttcccgttttagcaggagccattacaatattattaacagatcgaaactttaatacatcatttttcgacccggctgggggaggagaccctatcctgtatcaacatttatttnnnnnnnnnnn
>MG450081 Unionicola spBIOUG25721nE02 cytochrome oxidase subunit 1 COI gene partial cds mitochondrial
ctttcggaagctgatccgggatgctaggagccagtctaagagcaattatccgacttgaattaggccaaccagggtcccttgtagggaatgatcaaatttataacaccattgttacagctcacgcttttattataattttctttatagtgatacctataataattggaggatttggaaactgactagtgccacttataatcagtgcaccagatatagcattcccccgaataaataatataagcttttgacttctacccccagcattaattcttctatgcacagggtctataacaaacataggagcaggaacaggatgaacagtctatccacctctgtctggaaacattgcccatggggggatctctgtagacttatcaatcttttctcttcatttagcaggaatctcttcaattctaggagcaattaattttatagcaaccattttaaatataaagccaaagtctataaaaatagaacaaatacccttattcgtctgatctatttttatcactgtgattctcttactcctttctcttcccgttttagcaggagccattacaatattattaacagatcgaaactttaatacatcatttttcgacccggctgggggaggagaccctatcctgtatcaacatttatttnnnnnnnnnnn
>MG449598 Unionicola spBIOUG25721nH11 cytochrome oxidase subunit 1 COI gene partial cds mitochondrial
ctttcggaagctgatccgggatgctaggagccagtctaagagcaattatccgacttgaattaggccaaccagggtcccttgtagggaatgatcaaatttataacaccattgttacagctcacgcttttattataattttctttatagtgatacctataataattggaggatttggaaactgactagtgccacttataatcagtgcaccagatatagcattcccccgaataaataatataagcttttgacttctacccccagcattaattcttctatgcacagggtctataacaaacataggagcaggaacaggatgaacagtctatccacctctgtctggaaacattgcccatggggggatctctgtagacttatcaatcttttctcttcatttagcaggaatctcttcaattctaggagcaattaattttatagcaaccattttaaatataaagccaaagtctataaaaatagaacaaatacccttattcgtctgatctatttttatcactgtgattctcttactcctttctcttcccgttttagcaggagccattacaatattattaacagatcgaaactttaatacatcatttttcgacccggctgggggaggagaccctatcctgtatcaacatttatttnnnnnnnnnnn
>MG449050 Unionicola spCCDB29626nF04 cytochrome oxidase subunit 1 COI gene partial cds mitochondrial
nnnnnnnnnnnnnnnnnnnnnnnnnnnnnnnnnnnnnnnnnnnnnnnnnccgacttgaattaggccaaccagggtcccttgtagggaatgatcaaatttataacaccattgttacagctcacgcttttattataattttctttatagtgatacctataataattggaggatttggaaactgactagtgccacttataatcagtgcaccagatatagcattcccccgaataaataatataagcttttgacttctacccccagcattaattcttctatgcacagggtctataacaaacataggagcaggaacaggatgaacagtctatccacctctgtctggaaacattgcccatggggggatctctgtagacttatcaatcttttctcttcatttagcaggaatctcttcaattctaggagcaattaattttatagcaaccattttaaatataaagccaaagtctataaaaatagaacaaatacccttattcgtctgatctatttttatcactgtgattctcttactcctttctcttcccgttttagcaggagccattacaatattattaacagatcgaaactttaatacatcatttttcgacccggctgggggaggagaccctatcctgtatcaacatttatttnnnnnnnnnnn
>MG449076 Unionicola spBIOUG28612nF08 cytochrome oxidase subunit 1 COI gene partial cds mitochondrial
ctttcggaagctgatccgggatgctaggagccagtctaagagcaattatccgacttgaattaggccaaccagggtcccttgtaggaaatgatcaaatttataacaccattgttacagctcacgcttttattataattttctttatagtgatacctataataattggaggatttggaaactgactagtgccacttataatcagtgcaccagatatagcattcccccgaataaataatataagcttttgacttctacccccagcattaattcttctatgcacagggtctataacaaacataggagcaggaacaggatgaacagtctatccacctctgtctggaaacattgcccatggggggatctctgtagacttatcaatcttttctcttcatttagcaggaatctcttcaattctaggagcaattaattttatagcaaccattttaaatataaagccaaagtctataaaaatagaacaaatacccttattcgtctgatctatttttatcactgtgattctcttactcctttctcttcccgttttagcaggagccattacaatattattaacagatcgaaactttaatacatcatttttcgacccggctgggggaggagaccctatcctgtatcaacatttatttnnnnnnnnnnn
>MG450266 Unionicola spBIOUG25722nB11 cytochrome oxidase subunit 1 COI gene partial cds mitochondrial
ctttcggaagctgatccgggatgctaggagccagtctaagagcaattatccgacttgaattaggccaaccagggtcccttgtaggaaatgatcaaatttataacaccattgttacagctcacgcttttattataattttctttatagtgatacctataataattggaggatttggaaactgactagtgccacttataatcagtgcaccagatatagcattcccccgaataaataatataagcttttgacttctacccccagcattaattcttctatgcacagggtctataacaaacataggagcaggaacaggatgaacagtctatccacctctgtctggaaacattgcccatggggggatctctgtagacttatcaatcttttctcttcatttagcaggaatctcttcaattctaggagcaattaattttatagcaaccattttaaatataaagccaaagtctataaaaatagaacaaatacccttattcgtctgatctatttttatcactgtgattctcttactcctttctcttcccgttttagcaggagccattacaatattattaacagatcgaaactttaatacatcatttttcgacccggctgggggaggagaccctatcctgtatcaacatttatttnnnnnnnnnnn
>MG449637 Unionicola spBIOUG25722nH01 cytochrome oxidase subunit 1 COI gene partial cds mitochondrial
ctttcggaagctgatccgggatgctaggagccagtctaagagcaattatccgacttgaattaggccaaccagggtcccttgtaggaaatgatcaaatttataacaccattgttacagctcacgcttttattataattttctttatagtgatacctataataattggaggatttggaaactgactagtgccacttataatcagtgcaccagatatagcattcccccgaataaataatataagcttttgacttctacccccagcattaattcttctatgcacagggtctataacaaacataggagcaggaacaggatgaacagtctatccacctctgtctggaaacattgcccatggggggatctctgtagacttatcaatcttttctcttcatttagcaggaatctcttcaattctaggagcaattaattttatagcaaccattttaaatataaagccaaagtctataaaaatagaacaaatacccttattcgtctgatctatttttatcactgtgattctcttactcctttctcttcccgtcttagcaggagccattacaatattattaacagatcgaaactttaatacatcatttttcgacccggctgggggaggagaccctatcctgtatcaacatttatttnnnnnnnnnnn
>MG449296 Unionicola spCCDB29626nF11 cytochrome oxidase subunit 1 COI gene partial cds mitochondrial
ctttcggaagctgatccgggatgctaggagccagtctaagagcaattatccgacttgaattaggccaaccagggtcccttgtagggaatgatcaaatttataacaccattgttacagctcacgcttttattataattttctttatagtgatacctataataattggaggatttggaaactgactagtgccacttataatcagtgcgccagatatagcattcccccgaataaataatataagcttttgacttctacccccagcattaattcttctatgcacagggtctataacaaacataggagcaggaacaggatgaacagtctatccacctctgtctggaaacattgcccatggagggatctctgtagacttatcaatcttttctcttcatttagcaggaatctcttcaattctaggagcaattaattttatagcaaccattttaaatataaagccaaagtctataaaaatagaacaaatacccttattcgtctgatctatttttatcactgtgattctcttactcctttctcttcccgttttagcaggagccattacaatattattaacagatcgaaactttaatacatcatttttcgacccggctgggggaggagaccctatcctgtatcaacatttatttnnnnnnnnnnn
>MG449720 Unionicola spCHn659nB02 cytochrome oxidase subunit 1 COI gene partial cds mitochondrial
ctttcggaagctgatccgggatgctaggagccagtctaagagcaattatccgacttgaattaggccaaccagggtcccttgtagggaatgatcaaatttataacaccattgttacagctcacgcttttattataattttctttatagtgatacctataataattggaggatttggaaactgactagtgccacttataatcagtgcgccagatatagcattcccccgaataaataatataagcttttgacttctacccccagcattaattcttctatgcacagggtctataacaaacataggagcaggaacaggatgaacagtctatccacctctgtctggaaacattgcccatggagggatctctgtagacttatcaatcttttctcttcatttagcaggaatctcttcaattctaggagcaattaattttatagcaaccattttaaatataaagccaaagtctataaaaatagaacaaatacccttattcgtctgatctatttttatcactgtgattctcttactcctttctcttcccgttttagcaggagccattacaatattattaacagatcgaaactttaatacatcatttttcgacccggctgggggaggagaccctatcctgtatcaacatttatttnnnnnnnnnnn
>MG448630 Unionicola spBIOUG25721nH05 cytochrome oxidase subunit 1 COI gene partial cds mitochondrial
ctttcggaagctgatccggaatgctaggacccagtctaagagcaattatccgacttgaattaggccaaccagggtcccttgtagggaatgatcaaatttataacaccattgttacagctcacgcttttattataattttctttatagtgatacctataataattggaggatttggaaactgactagtgccacttataatcagtgcaccagatatagcatttccccgaataaataatataagcttttgacttctacccccagcattaattcttctatgcacagggtctataacaaacataggggcaggaacaggatgaacaatctatccgcctctgtctggaaacattgcccatggggggatctctgtagacttatcaatcttttctcttcatttagcaggaatctcttcaattctaggagcaattaattttatagcaaccattttaaatataaagccaaagtctataaaaatagaacaaatacccttattcgtctgatctatttttatcactgtgattctcttactcctttctcttcccgttttagcaggagccattacaatattattaacagatcgaaactttaatacatcatttttcgacccggctgggggaggagaccctatcctgtatcaacattnnnnnnnnnnnnnnnn
>MG450303 Unionicola spCHn659nA11 cytochrome oxidase subunit 1 COI gene partial cds mitochondrial
ctttcggaagctgatccgggatgctaggagccagtctaagagcaattatccgacttgaattaggccaaccagggtcccttgtagggaatgatcaaatttataacaccattgttacagctcacgcttttattataattttctttatagtgatacctataataattggaggatttggaaactgactagtgccacttataatcagtgcaccagatatagcattcccccgaataaataatataagcttttgacttctacccccagcattaattcttctatgcacagggtctataacaaacataggagcaggaacaggatgaacagtctatccacctctgtctggaaacattgcccatggggggatctctgtagacttatcaatcttttctcttcatttagcaggaatctcttcaattctaggagcaattaattttatagcaaccattttaaatataaagccaaagtctataaaaatagaacaaatacccttattcgtctgatctatttttatcactgtgattctcttactcctttctcttcccgttttagcaggagccattacaatattattaacagatcgaaactttaatacttcatttttcgacccggctggggggagggaccctatcctgtatcaacatttatttnnnnnnnnnnn
>MG449691 Unionicola spBIOUG25721nG12 cytochrome oxidase subunit 1 COI gene partial cds mitochondrial
ctttcggaagctgatccggaatgctaggagccagtctaagagcaattatccgacttgaattaggccaaccagggtcccttgtagggaatgatcaaatttataacaccattgttacagctcacgcttttattataattttctttatagtgatacctataataattggaggatttggaaactgactagtaccacttataatcagtgcaccagatatagcgttcccccgaataaataatataagcttttgacttctaccaccagcattaattcttctatgcacagggtctataacaaacataggagctggaacaggatgaacagtctatccacctctgtctggaaacattgcccatggggggatctctgtagacttatcaatcttttctcttcatctagcaggaatctcttcaattctaggagcaattaattttatagcaaccattttaaatataaagccaaagtttataaaaatagaacaaatacccttattcgtctgatctatttttatcactgtgattctcttactcctttctcttcccgttttagcaggagccattacaatattattaacagatcgaaactttaatacatcatttttcgacccggctgggggaggagaccctatcctgtatcaacatttatttnnnnnnnnnnn
>MG448929 Unionicola spCHn659nB01 cytochrome oxidase subunit 1 COI gene partial cds mitochondrial
ctttcggaagctgatccggaatgctaggagccagtctaagagcaattatccgacttgaattaggccaaccagggtcccttgtagggaatgatcaaatttataacaccattgttacagctcacgcttttattataattttctttatagtgatacctataataattggaggatttggaaactgactagtaccacttataatcagtgcaccagatatagcgttcccccgaataaataatataagcttttgacttctaccaccagcattaattcttctatgcacagggtctataacaaacataggagctggaacaggatgaacagtctatccacctctgtctggaaacattgcccatggggggatctctgtagacttatcaatcttttctcttcatctagcaggaatctcttcaattctaggagcaattaattttatagcaaccattttaaatataaagccaaagtttataaaaatagaacaaatacccttattcgtctgatctatttttatcactgtgattctcttactcctttctcttcccgttttagcaggagccattacaatattattaacagatcgaaactttaatacatcatttttcgacccggctgggggaggagaccctatcctgtatcaacatttatttnnnnnnnnnnn
>MG450020 Unionicola spBIOUG25721nF04 cytochrome oxidase subunit 1 COI gene partial cds mitochondrial
ctttcggaagctgatccggaatgctaggagccagtctaagagcaattatccgacttgaattaggccaaccagggtcccttgtagggaatgatcaaatttataacaccattgttacagctcacgcttttattataattttctttatagtgatacctataataattggaggatttggaaactgactagtaccacttataatcagtgcaccagatatagcgttcccccgaataaataatataagcttttgacttctaccaccagcattaattcttctatgcacagggtctataacaaacataggagctggaacaggatgaacagtctatccacctctgtctggaaacattgcccatggggggatctctgtagacttatcaatcttttctcttcatctagcaggaatctcttcaattctaggagcaattaattttatagcaaccattttaaatataaagccaaagtttataaaaatagaacaaatacccttattcgtctgatctatttttatcactgtgattctcttactcctttctcttcccgttttagcaggagccattacaatattattaacagatcgaaactttaatacatcatttttcgacccggctgggggaggagaccctatcctgtatcaacatttatttnnnnnnnnnnn
>MG448948 Unionicola spBIOUG25721nH03 cytochrome oxidase subunit 1 COI gene partial cds mitochondrial
nnnnnnnnnnnnnnnnnnnnnnnnnnnnnnnnnnnnnnnnnnnnnnnnnnnnnnnnnnnnnnnnnnnnnnnnnnnnnnnnntagggaatgatcaaatttataacaccattgttacagctcacgcttttattataattttctttatagtgatacctataataattggaggatttggaaactgactagtaccacttataatcagtgcaccagatatagcgttcccccgaataaataatataagcttttgacttctaccaccagcattaattcttctatgcacagggtctataacaaacataggagctggaacaggatgaacagtctatccacctctgtctggaaacattgcccatggggggatctctgtagacttatcaatcttttctcttcatctagcaggaatctcttcaattctaggagcaattaattttatagcaaccattttaaatataaagccaaagtttataaaaatagaacaaatacccttattcgtctgatctatttttatcactgtgattctcttactcctttctcttcccgttttagcaggagccattacaatattattaacagatcgaaactttaatacatcatttttcgacccggctgggggaggagaccctatcctgtatcaacatttatttnnnnnnnnnnn
>MG448727 Unionicola spCHn659nB03 cytochrome oxidase subunit 1 COI gene partial cds mitochondrial
ctttcggaagctgatccgggatgctaggagccagtctaagagcaattatccgacttgaattaggccaaccagggtcccttgtagggaatgaccaaatttataacaccattgttacagctcacgcttttattataattttctttatagtgatacctataataattggaggatttggaaactgactagtgccacttataatcagtgcaccagatatagcattcccccgaataaataatataagcttttgacttctacccccagcattaattcttctatgcacagggtctataacaaacataggagcaggaacaggatgaacagtctatccacctctgtctggaaacattgcccatggggggatctctgtagacttatcaatcttttctcttcatttagcaggaatctcttcaattctaggagcaattaattttatagcaaccattttaaatataaagccaaagtctataaaaatagaacaaatacccttattcgtctgatctatttttatcactgtgattctcttactcctttctcttcccgttttagcaggagccattacaatattattaacagatcgaaactttaatacatcatttttcgacccggctgggggaggagaccctatcctgtatnnnnnnnnnnnnnnnnnnnnnnn
>KM830666 Unionicolidae spBOLDACH3803 voucher BIOUG06870nF06 cytochrome oxidase subunit 1 COI gene partial cds mitochondrial
ctttcggaagatgatcaggtatactaggagctagcttaagagctatcattcgattagaattagggcaaccaggctctttagtcggaaacgaccaaatttacaacactattgttacagcccatgcttttatcataatcttctttatagtaatgcccataataatcgggggatttggaaactggctagtgcccttaatgattagagccccagacatggcttttccccgaataaacaacataagattttgactactacccccagccttaattcttctatgcacggggtcaataacaaacatgggagccggtacaggctgaacagtttatccccctctttctggaaatatcgcccatggaggagtctcagtggatttatcaatcttctctctacacctagcaggtatctcttcaatcttaggggcaattaactttatagctacaattttaaacataaaaccaaaatttataaaaatagaacaaatacctctatttgtttgatcaatctttatcactgttattctactacttttatccctacctgttcttgcaggagctattacaatacttctaactgaccgaaactttaatacatcattcttcgaccctgccggggggggagaccctatcctataccaacatttatttnnnnnnnnnnn
>MG313613 Unionicola spBIOUG28104nE09 cytochrome oxidase subunit 1 COI gene partial cds mitochondrial
ctttcggaagatgatcaggtatactaggagctagcttaagagctatcattcgattagaattagggcaaccaggctctttagtcggaaacgaccaaatttacaacactattgttacagcccatgcttttatcataatcttctttatagtaatgcccataataatcgggggatttggaaactggctagtgcccttaatgattagagccccagacatggcttttccccgaataaacaacataagattttgactactacccccagccttaattcttctatgcacggggtcaataacaaacatgggagccggtacaggctgaacagtttatccccctctttctggaaatatcgcccatggaggagtctcagtggatttatcaatcttctctctacacctagcaggtatctcttcaatcttaggggcaattaactttatagctacaattttaaacataaaaccaaaatttataaaaatagaacaaatacctctatttgtttgatcaatcnnnnnnnnnnnnnnnnnnnnnnnnnnnnnnnnnnnnnnnnnnnnnnnnnnnnnnnnnnnnnnnnnnnnnnnnnnnnnnnnnnnnnnnnnnnnnnnnnnnnnnnnnnnnnnnnnnnnnnnnnnnnnnnnnnnnnnnnnnnnnnnnnnnnnnnn
>MF743147 Unionicolidae spBIOUG08018nB12 cytochrome oxidase subunit 1 COI gene partial cds mitochondrial
ctttcggaagatgatcaggtatactaggagctagcttaagagctatcattcgattagaattagggcaaccaggctctttagtcggaaacgaccaaatttacaacactattgttacagcccatgcttttatcataatcttctttatagtaatgcccataataatcgggggatttggaaactggctagtgcccttaatgattagagccccagacatggcttttccccgaataaacaacataagattttgactactacccccagccttaattcttctatgcacggggtcaataacaaacatgggagccggtacaggctgaacagtttatccccctctttctggaaatatcgcccatggaggagtctcagtggatttatcaatcttctctctacacctagcaggtatctcttcaatcttaggggcaattaactttatagctacaattttaaacataaaaccaaaatttataaaaatagaacaaatacctctatttgtttgatcaatctttatcactgttattctactacttttatccctacctgttcttgcaggagctattacaatacttctaactgaccgaaactttaatacatcattcttcgaccctgccggggggggagaccctatcctatatcaacatttatttnnnnnnnnnnn
>KR099540 Unionicolidae spBOLDACH3803 voucher BIOUG11727nG02 cytochrome oxidase subunit 1 COI gene partial cds mitochondrial
ctttcggaagatgatcaggtatactaggagctagcttaagagctatcattcgattagaattagggcaaccaggctctttagtcggaaacgaccaaatttacaacactattgttacagcccatgcttttatcataatcttctttatagtaatgcccataataatcgggggatttggaaactggctagtgcccttaatgattagagccccagacatggcttttccccgaataaacaacataagattttgactactacccccagccttaattcttctatgcacggggtcaataacaaacatgggagccggtacaggctgaacagtttacccccctctttctggaaatatcgcccatggaggagtctcagtggatttatcaatcttctctctacacctagcaggtatctcttcaatcttaggggcaattaactttatagctacaattttaaacataaaaccaaaatttataaaaatagaacaaatacctctatttgtttgatcaatctttatcactgttattctactacttttatccctacctgttcttgcaggagctattacaatannnnnnnnnnnnnnnnnnnnnnnnnnnnnnnnnnnnnnnnnnnnnnnnnnnnnnnnnnnnnnnnnnnnnnnnnnnnnnnnnnnnnnnnnnnn
>KR104519 Unionicolidae spBOLDACH3803 voucher BIOUG11728nE07 cytochrome oxidase subunit 1 COI gene partial cds mitochondrial
ctttcggaagatgatcaggtatactaggagctagcttaagagctatcattcgattagaattagggcaaccaggctctttagtcggaaacgaccaaatttacaacactattgttacagcccatgcttttatcataatcttctttatagtaatgcccataataatcgggggatttggaaactggctagtgcccttaatgattagagccccagacatggcttttccccgaataaacaacataagattttgactactacccccagccttaattcttctatgcacggggtcaataacaaacatgggagccggtacaggctgaacagtttacccccctctttctggaaatatcgcccatggaggagtctcagtggatttatcaatcttctctctacacctagcaggtatctcttcaatcttaggggcaattaactttatagctacaattttaaacataaaaccaaaatttataaaaatagaacaaatacctctatttgtttgatcaatctttatcactgttattctactacttttatccctannnnnnnnnnnnnnnnnnnnnnnnnnnnnnnnnnnnnnnnnnnnnnnnnnnnnnnnnnnnnnnnnnnnnnnnnnnnnnnnnnnnnnnnnnnnnnnnnnnnnnnnnnnnnnnnnnnnnnn
>MG835759 Unionicola sp1BHL110116dy cytochrome oxidase subunit 1 COI gene partial cds mitochondrial
ctttcggaagatgatcaggtatactaggagctagcttaagagctatcattcgattagaattagggcaaccaggctctttaatcggaaacgaccaaatttacaacactattgttacagcccatgcttttatcataatcttctttatagtaatgcccataataatcgggggatttggaaactggctagtgcccttaatgattagagccccagacatggcttttccccgaataaacaacataagattttgactactacccccagccttaattcttctatgcacggggtcaataacaaacatgggagccggtacaggctgaacagtttatccccctctttctggaaatatcgcccatggaggagtctcagtggatttatcaatcttctctctacacctagcaggtatctcttcaatcttaggggcaattaactttatagctacaattttaaacataaaaccaaaatttataaaaatagaacaaatacctctatttgtttgatcaatctttatcactgttattctactacttttatccctacctgttcttgcaggagctattacaatacttctaactgaccgaaactttaatacatcattcttcgaccctgccgggggaggagaccctatcctataccaacatttatttnnnnnnnnnnn
>MG310852 Unionicola spBIOUG28104nE08 cytochrome oxidase subunit 1 COI gene partial cds mitochondrial
ctttcggaagatgatcaggtatactaggagctagcttaagagctatcattcgattagaattagggcaaccaggctctttagtcggaaangancaaatttacaacactattgttacagcccatgcttttatcataatcttctttatagtaatgcccataataatcgggggattnggaaactggctagtgcccttaatgattagagccccagacatggcttttccccgaataaacaacataagattttgactactacccccagccttaattcttctatgcacggggtcaataacaaacatgggagccggtacaggctgaacagtttatccccctctttctggaaatatcgcccatggaggagtctcagtggatttatcaatcttctctctacacctagcaggtatctcttcaatcttaggggcaattaactttatagctacaattttaaacataaaaccaaaatttataaaaatagaacaaatncctctatttgtttggtcaatctttatcactgttattntactacttttatccctacctgttcttgcaggagctattacaatacttctannnnnnnnnnnnnnnnnnnnnnnnnnnnnnnnnnnnnnnnnnnnnnnnnnnnnnnnnnnnnnnnnnnnnnnnnnnnnnnnnnnnnn
>KT705425 Unionicolidae spBOLDACH3803 voucher BIOUG22575nF09 cytochrome oxidase subunit 1 COI gene partial cds mitochondrial
ctttcggaagatgatcaggtatactaggagctagcttaagagctatcattcgattagaattagggcaaccaggctctttagtcggaaacgaccaaatttacaacactattgttacagcccatgcttttatcataatcttctttatagtaatgcccataataatcgggggatttggaaactggctagtgcccttaatgattagagccccagacatggcttttccccgaataaacaacataagattttgactactgcccccagccttaattcttctatgcacggggtcaataacaaacatgggagccggtacaggctgaacagtttatccccctctttctggaaatatcgcccatggaggagtctcggtggatttatcaatcttctctctacacctagcaggtatctcttcaatcttaggggcaattaactttatagctacaattttaaacataaaaccaaaatttataaaaatagaacaaatacctctatttgtttgatcaatctttatcactgttattctactacttttatccctacctgttcttgcaggagctattacaatacttctaactgaccgannnnnnnnnnnnnnnnnnnnnnnnnnnnnnnnnnnnnnnnnnnnnnnnnnnnnnnnnnnnnnnnnnnnnnnnnnnnn
>KT707702 Unionicolidae spBOLDACH3803 voucher BIOUG22575nE08 cytochrome oxidase subunit 1 COI gene partial cds mitochondrial
ctttcggaagatgatcaggtatactaggagctagcttaagagctatcattcgattagaattagggcaaccaggctctttagtcggaaacgaccaaatttacaacactattgttacagcccatgcttttatcataatcttctttatagtaatgcctataataatcgggggatttggaaactggctagtgcccttaatgattagagccccagacatggcttttccccgaataaacaacataagattttgactactacccccagccttaattcttctatgcacagggtcaataacaaacatgggagccggtacaggctgaacagtttatccccctctttctggaaatatcgcccatggaggagtctcagtggatttatcaatcttctctctacacctagcaggtatctcttcaatcttaggggcaattaactttatagctacaattttaaacataaaaccaaaatttataaaaatagaacaaatacctctatttgtttgatcaatctttatcactgttattctactacttttatccctacctgttcttgcaggagctattacaatacttctannnnnnnnnnnnnnnnnnnnnnnnnnnnnnnnnnnnnnnnnnnnnnnnnnnnnnnnnnnnnnnnnnnnnnnnnnnnnnnnnnnnnn
>MG835760 Unionicola sp4BHL101416dy cytochrome oxidase subunit 1 COI gene partial cds mitochondrial
ctttcggaagatgatcaggtatactaggagctagcttaagagctatcattcgattagaattagggcaaccaggctctttagtcggaaacgaccaaatttacaacactattgttacagcccatgcttttatcataatcttctttatagtaatgcccataataatcgggggatttggaaactggctagtgcccttaatgattagagccccagacatggcttttccccgaataaataacataagattttgactactgcccccagccttaattcttctatgcacggggtcaataacaaacatgggagccggtacaggctgaacagtttatccccctctttctggaaatatcacccatggaggagtctcagtggatttatcaatcttctctttacatctagcaggtatctcttcaatcttaggggcaattaactttatagctacaattttaaacataaaaccaaaatttataaaaatagaacaaatacctctatttgtttgatcaatctttatcactgttattctactacttttatccctacctgttcttgcaggagctattacaatacttctaactgaccgaaactttaatacatcattcttcgaccctgccggggggggagaccctatcctataccaacatttatttnnnnnnnnnnn
>KR100225 Unionicolidae spBOLDACL7430 voucher BIOUG11727nD04 cytochrome oxidase subunit 1 COI gene partial cds mitochondrial
ctttcggtagatgatcaggtatactaggagctagcttaagagctatcattcgattagaattagggcaaccaggctccttagtaggaaacgatcaaatctataatactattgtaacagcccacgcttttatcataatcttttttatagttatacctataataattggaggattcggaaactgactagtacctttaataatcagagccccagacatagcttttcctcgaataaataacataagcttctgacttctacccccagccttaatccttttatgcaccggatccataacaaatataggagctggaacaggatgaactgtttatcctccactctctggaaatattgctcatggaggtatttcagttgacttatccattttttctcttcacntagcaggtatctnttcaatcttaggttcaattaattttttagccacaattttaaatataaaaccaaagtatataaaaatagaacaagtacctttatttgtttgatcaatctttatcactgtaattctacttctcctttctctcccagttcttgctggagctattacgatactactaactgaccgaaattttaatannnnnnnnnnnnnnnnnnnnnnnnnnnnnnnnnnnnnnnnnnnnnnnnnnnnnnnnnnnnnnnnnnn
>KR104416 Unionicolidae spBOLDACL7430 voucher BIOUG11728nF05 cytochrome oxidase subunit 1 COI gene partial cds mitochondrial
ctttcggtagatgatcaggtatactaggagctagcttaagagctatcattcgattagaattagggcaaccaggctccttagtaggaaacgatcaaatctataatactattgtaacagcccacgcttttatcataatcttttttatagttatacctataataattggaggattcggaaactgactagtacctttaataatcagagccccagacatagcttttcctcgaataaataacataagcttctgacttctacccccagccttaatccttttatgcaccggatccataacaaatataggagctggaacaggatgaactgtttatcctccactctctggaaatattgctcatggaggtatttcagttgacttatccattttttctcttcacctagcaggtatctcttcaatcttaggttcaattaattttttagccacaattttaaatataaaaccaaagtatataaaaatagaacaagtacctttatttgtttgatcaatctttatcactgtaattctacttctcctttctctcccagttcttgctggagctattacgatactactaactgacnnnnnnnnnnnnnnnnnnnnnnnnnnnnnnnnnnnnnnnnnnnnnnnnnnnnnnnnnnnnnnnnnnnnnnnnnnnnnnnn
>KR096602 Unionicolidae spBOLDACL7430 voucher BIOUG11728nB08 cytochrome oxidase subunit 1 COI gene partial cds mitochondrial
ctttcggtagatgatcaggtatgctaggagctagcttaagagctatcattcgattagaattagggcaaccaggctccttagtaggaaacgatcaaatctataatactattgtaacagcccacgcttttatcataatcttttttatagttatacctataataattggaggattcggaaactgactagtacctttaataatcagagccccagacatagcttttcctcgaataaataacataagcttctgacttctacccccagccttaatccttttatgcaccggatccataacaaatataggagctggaacaggatgaactgtttatcctccactctctggaaatattgctcatggaggtatttcagttgacttatccattttttctcttcacctagcaggtatctcttcaatcttaggctcaattaattttatagccacaattttaaatataaaaccaaagtatataaaaatagaacaagtacctttatttgtttgatcaatctttatcactgtaattctacttcttctttctctcccagttcttnnnnnnnnnnnnnnnnnnnnnnnnnnnnnnnnnnnnnnnnnnnnnnnnnnnnnnnnnnnnnnnnnnnnnnnnnnnnnnnnnnnnnnnnnnnnnnnnnnnnnnnnnnnnnn
>KR098227 Unionicolidae spBOLDACL7430 voucher BIOUG10205nH08 cytochrome oxidase subunit 1 COI gene partial cds mitochondrial
nnnnnnnnnnnnnnnnnnnnnnnnnnnnnnnnnnnnnnnnngctatcattcgattagaattaggacaaccaggctccttagtaggaaacgatcaaatctataatactattgtaacagcccacgcttttatcataatcttttttatagttatacctataataattggaggattcggaaactgactagtacctttaatgattagagccccagacatagcttttcctcgaataaataacataagcttctgacttctacccccagccttaatccttttatgcaccggatccctaacaaatataggagctggaacaggatgaactgtttatcctccactctctggaaatattgctcatggaggtatttcagttgacttatccattttttctcttcacctagcaggtatctcttcaatcttaggttcaattaattttatagccacaattttaaatataaaaccaaagtatataaaaatagaacaagtacctttatttgtttgatcaatctttatcactgtgattctacttcttctttctctcccagttcttgctggagctattacaatactactaactgacnnnnnnnnnnnnnnnnnnnnnnnnnnnnnnnnnnnnnnnnnnnnnnnnnnnnnnnnnnnnnnnnnnnnnnnnnnnnnnnn
>KR099564 Unionicolidae spBOLDACM3859 voucher BIOUG11728nG12 cytochrome oxidase subunit 1 COI gene partial cds mitochondrial
nntttgggagttgatcaggaatattaggagccagattaagcgctattattcgattagaattagggcaaccaggatctctagtaggaaatgatcaaatttacaacactatcgttacagctcacgcttttatcataatctttttcatagtaataccaataataattgggggtttcggtaactgactagtccctttaataattagagccccagatatggcttttcctcgaataaacaatataagattttgacttttacccccagctttaattctcttatgcactggatcaataacaaatataggagcaggaacaggatgaactgtttacccacccctctcaggaaatatcgctcatgggggtatttcagtagatttatcaattttttctcttcatttagcaggtatttcttcaattttaggnnnaattaactttatagctacaatcttaaatataaaacctaaatttataaaaatagaacaaatacccttatttgtttgatcaatctttattacagttattcttttacttctttcactcccagtgcttgctggggctattacaatactattaactgacnnnnnnnnnnnnnnnnnnnnnnnnnnnnnnnnnnnnnnnnnnnnnnnnnnnnnnnnnnnnnnnnnnnnnnnnnnnnnnnn
>KR104739 Unionicolidae spBOLDACM3859 voucher BIOUG11727nE07 cytochrome oxidase subunit 1 COI gene partial cds mitochondrial
nntttgggagttgatcaggaatattaggagccagattaagcgctattattcgattagaattagggcaaccaggatctctagtagaaaatgatcaaatttacaacactatcgttacagctcacgcttttatcataatctttttcatagtaataccaataataattgggggtttcggtaactgactagtccctttaataattagagccccagatatggcttttcctcgaataaacaatataagattttgacttttacccccagctttaattctcttatgcactggatcaataacaaatataggagcaggaacaggatgaactgtttacccacccctctcaggaaatatcgctcatgggggtatttcagtagatttatcaattttttctcttcatttagcaggtatttcttcaattttaggttcaattaactttatagctacaatcttaaatataaaacctaaatttataaaaatagaacaaatacccttatttgtttgatcaatctttattacagttattcttttacttctttcactcccagtgcttnnnnnnnnnnnnnnnnnnnnnnnnnnnnnnnnnnnnnnnnnnnnnnnnnnnnnnnnnnnnnnnnnnnnnnnnnnnnnnnnnnnnnnnnnnnnnnnnnnnnnnnnnnnnnn
>JN309434 Unionicola spSIOCA006n10 voucher BIOUGCAN10BBSIOn0006 cytochrome oxidase subunit 1 COI gene partial cds mitochondrial
ctttcggaagatgatccggcatattaggggctagccttagagcaatcatccgaatagagctagggcaaccaggaagcctagtaggaaatgatcaaatttacaatacaatcgtcaccgctcacgcattcatcataatcttctttatggttatacctttaataattggagggctcggaaactgattggtacccctaataatcagagccccagatatagccttccctcgaataaacaacataagattttgattactgcccccagctttaattttactatgcacagggtcgataactaacataggagcagggacagggtgaacagtctatccccctctctctggtaacatagctcacagaggggtctcagtagacctttcaatcttttcccttcacctggcaggtatctcctccattttaggggctatcaattttatagcaaccattttaaatataaaaccaaaatttataaaaatagaacaaatacctctattcgtttgatcaatcttcatcactgttattttactattactatccttacctgtcctagcgggtgctattaccatactattaaccgatcgaaactttaacacatcattttttgatccagccggaggaggagatccaattctttatcaacatttatttnnnnnnnnnnn
>JN309435 Unionicola spSIOCA007n10 voucher BIOUGCAN10BBSIOn0007 cytochrome oxidase subunit 1 COI gene partial cds mitochondrial
ctttcggaagatgatccggcatattaggggctagccttagagcaatcatccgaatagaactagggcaaccaggaagcctagtaggaaatgatcaaatttacaatacaatcgtcaccgctcacgcattcatcataatcttctttatggttatacctttaataattggagggttcggaaactgattggtacccctaataatcagagccccagatatagccttccctcgaataaacaacataagattttgattactgcccccagctttaattttactatgcacagggtcaataactaacataggagcagggacagggtgaacagtctatccccctctctctggtaatatagctcatgggggggtctcagtagacctttcaatcttttcccttcacctagcaggtatctcctccattttaggggctatcaattttatagcaaccattttaaatataaaaccaaaatttataaaaatagaacaaatacctctattcgtttgatcaatcttcatcactgttattttactattattatccctacctgtcctagcgggtgctattaccatactgttaaccgatcgaaactttaacacatcattttttgatccagccggagggggagacccaattctttatcaacatctatttnnnnnnnnnnn
>MG317352 Unionicola spBIOUG23252nB02 cytochrome oxidase subunit 1 COI gene partial cds mitochondrial
ctttcggaagatgatccggcatattaggggctagccttagagcaatcatccgaatagaactagggcaaccaggaagcctagtaggaaatgatcaaatttacaatacaatcgtcaccgctcacgcattcatcataatcttctttatggttatacctttaataattggagggttcggaaactgattggtacccctaataatcagagccccagatatagccttccctcgaataaacaacataagattttgattactgcccccagctttaattttactatgcacagggtcaataactaacataggagcagggacagggtgaacagtctatccccctctctctggtaatatggctcatgggggggtctcagtagacctttcaatcttttcccttcacctagcaggtatctcctccattttaggggctatcaattttatagcaaccattttaaatataaaaccaaaatttataaaaatagaacaaatacctctattcgtttgatcaatcttcatcactgttattttactattattatccctacctgtcctagcgggtgctattaccatactgttaaccgatcgaaactttaacacatcattttttgatccagccggagggggagacccaattctttatcaacatctatttnnnnnnnnnnn
>MG310492 Unionicola spBIOUG23252nB06 cytochrome oxidase subunit 1 COI gene partial cds mitochondrial
ctttcggaagatgatccggcatattaggggctagccttagagcaatcatccgaatagagttagggcaaccaggaagcctagtaggaaatgaccaaatttacaatacaatcgtcaccgctcacgcattcatcataatcttctttatggttatacctttaataattggagggttcggaaactgattggtacccctaataatcagagccccagatatagccttccctcgaataaacaacataagattctgattactgcccccagctttaattttactatgcacagggtcaataactaacataggagcagggacagggtgaacagtctatccccctctctctggtaatatagctcacggaggggtctcagtagacctttcaatcttttcccttcacctagcaggtatctcctccattttaggggctatcaattttatagcaaccattttaaatataaaaccaaaatttataaaaatagaacaaatacctctattcgtttgatcaatcttcatcactgttattttactattattatccctacctgtcctagcgggtgctattaccatactgttaaccgatcgaaactttaacacatcattttttgatccagccggagggggagacccaattctttatcaacatttatttnnnnnnnnnnn
>MF747067 Unionicola spBIOUG21002nC11 cytochrome oxidase subunit 1 COI gene partial cds mitochondrial
ctttcgggagatggtccggtatattaggggctagccttagagcaatcattcgaatagaactaggacaaccaggaagcctggtaggaaatgatcaaatctacaatacaatcgtcaccgctcacgcattcatcataatcttctttatggttatacctatgataatcggaggattcggaaactgattaatccctctaataatcagagccccagacatagccttccctcgaataaacaacataagattttggttgctacccccagctttaattttactatgcacagggtctataactaatataggagcagggacaggatgaacagtctacccccctctctcaggaaatatcgctcacggaggggtctcagtggatctttcaatcttttccctccacctagcaggtatctcctccattctaggggctatcaattttatagcaaccattttaaatataaaaccaaaatttataaaaatagaacaaatacccttattcgtttgatcaatttttatcactgttattttactattattgtccttacctgtgctagcaggtgctattactatactattaaccgatcgtaactttaacacatcatttttcgatccagccggagggggggaccccattctttatcaacatttattcnnnnnnnnnnn
>MG320227 Unionicola spBIOUG23252nB01 cytochrome oxidase subunit 1 COI gene partial cds mitochondrial
ctttcgggagatggtccggtatattaggggctagccttagagcaatcattcgaatagaactaggacaaccaggaagcctggtaggaaatgatcaaatctacaatacaatcgtcaccgctcacgcattcatcataatcttctttatggttatacctatgataatcggagggttcggaaactgattaatccctctaataatcagagccccagacatagccttccctcgaataaacaacataagattttggttgctacccccagctttaattttactatgcacagggtctataactaatataggagcagggacagggtgaacagtctacccccctctctcaggaaatatcgctcacggaggaatctcagtggatctttcaatcttttccctccacctagcaggtatctcctcgattctaggggctatcaattttatagcaaccattttaaatataaaaccaaaatttataaaaatagaacaaatacccttattcgtttgatcaatttttatcactgttattttactattattatccttacctgtgctagcaggtgctattactatactattaaccgatcgtaactttaacacatcatttttcgatccagccggagggggggaccccattctttatcaacacttattcnnnnnnnnnnn
>MG317145 Unionicola spBIOUG23252nB08 cytochrome oxidase subunit 1 COI gene partial cds mitochondrial
ctttcgggagatggtccggtatattaggggctagccttagagcaatcattcgaatagaactaggacaaccaggaagcctggtaggaaatgatcaaatctacaatacaatcgtcaccgctcacgcattcatcataatcttctttatggttatacctatgataatcggagggttcggaaactgattaatccctctaataatcagagccccagacatagccttccctcgaataaacaacataagattttggttgctacccccagctttaattttactatgcacagggtctataactaatataggagcagggacagggtgaacagtctacccccctctctcaggaaatatcgctcacggaggaatctcagtggatctttcaatcttttccctccacctagcaggtatctcctcgattctaggggctatcaattttatagcaaccattttaaatataaaaccaaaatttataaaaatagaacaaatacccttattcgtttgatcaatttttatcactgttattttactattattatccttacctgtgctagcaggtgctattactatactattaaccgatcgtaactttaacacatcatttttcgatccagccggagggggggaccccattctttatcannnnnnnnnnnnnnnnnnnnn
>MG319702 Unionicola spBIOUG23252nB05 cytochrome oxidase subunit 1 COI gene partial cds mitochondrial
ctttcggaagatgatcaggcatgctaggagctagccttagagcaattattcgaatagaactaggacaaccaggaagcctggtgggaaatgatcaaatctacaacacaatcgtcaccgctcacgcattcatcataattttctttatagttatacctataataattggaggcttcggaaactgactagtccccctaataatcagagccccagacatagccttccctcgaataaacaacataagattttgactactgcccccagccctaattttactatgcacagggtcaataaccaatataggggcagggacagggtgaacagtttatccccctctctccggaaatatcgctcacgggggagtctcagtagacctttcaatcttttctcttcacctagcaggcatctcctctattttaggggctatcaattttatagcaaccattttaaacataaaaccaaaatttataaaaatagaacaaatacctttatttgtttgatcaatttttatcactgttatcttactgttattatccttacctgtactagcaggtgctattactatactactaaccgatcgaaactttaacacatcattttttgatccagccggaggaggagaccctattctttatcaacatttatttnnnnnnnnnnn
>KT705587 Unionicolidae spBOLDACI7165 voucher BIOUG23322nG12 cytochrome oxidase subunit 1 COI gene partial cds mitochondrial
cttttggaagatgatccggtatactaggagctagacttagagcaattattcgaatagaactaggtcaaccaggaagccttgtaggaaacgaccaaatttacaacacaattgtcaccgcccacgcatttatcataatcttctttatagttatacctataataattggaggattcggaaattgattaattcctctaataattagagcaccagacatagcctttcctcgtataaataatataagattttgacttttacccccagccttaattttactatgcactgggtcaataaccaacataggagcaggaactggatgaacagtttacccccctctctcaggaaatatcgcccatgggggggtctcagtagacctatcaatcttttcactccacttagcaggtatctcatccattctaggtgccatcaattttatagcaactattttaaatataaaaccaaaatttataaaaatagaacaaatacctttatttgtttgatcaattttcatcaccgttattttattactcctatctctacctgtattagcaggagcgatcaccatacttctaaccgaccgaaattttaacacatcgtttttcgacccagcnnnnnnnnnnnnnnnnnnnnnnnnnnnnnnnnnnnnnnnnnnnnnnnn
>KM830266 Unionicolidae spBOLDACI7165 voucher BIOUG07005nD07 cytochrome oxidase subunit 1 COI gene partial cds mitochondrial
cttttggaagatgatccggtatactaggagctagacttagagcaattattcgaatagaactaggtcaaccaggaagccttgtaggaaacgaccaaatttacaacacaattgtcaccgcccacgcatttatcataatcttctttatagttatacctataataattggaggattcggaaattgattaattcctctaataattagagcaccagacatagcctttcctcgtataaataatataagattttgacttttacccccagccttaattttactatgcactgggtcaataaccaacataggagcaggaactggatgaacagtttacccccctctctcaggaaatatcgcccatgggggggtctcagtagacctatcaatcttttcactccacttagcaggtatctcatccattctaggtgccatcaattttatagcaactattttaaatataaaaccaaaatttataaaaatagaacaaatacctttatttgtttgatcaattttcatcaccgttattttattactcctatctctacctgtattagcaggagcgatcaccatacttctaaccgaccgaaattttannnnnnnnnnnnnnnnnnnnnnnnnnnnnnnnnnnnnnnnnnnnnnnnnnnnnnnnnnnnnnnnnnnnnn
>KM837986 Unionicolidae spBOLDACI7165 voucher BIOUG07005nD04 cytochrome oxidase subunit 1 COI gene partial cds mitochondrial
cttttggaagatgatccggtatactaggagctagacttagagcaattattcgaatagaactaggtcaaccaggaagccttgtaggaaacgaccaaatttacaacacaattgtcaccgcccacgcatttatcataatcttctttatagttatacctataataattggaggattcggaaattgattaattcctctaataattagagcaccagacatagcctttcctcgtataaataatataagattttgacttttacccccagccttaattttactatgcactgggtcaataaccaacataggagcaggaactggatgaacagtttacccccctctctcaggaaatatcgcccatgggggggtctcagtagacctatcaatcttttcactccacttagcaggtatctcatccattctaggtgccatcaattttatagcaactattttaaatataaaaccaaaatttataaaaatagaacaaatacctttatttgtttgatcaattttcatcaccgttattttattactcctatctctacctgtattagcaggagcgatcaccatacttctaaccgaccgaaattttannnnnnnnnnnnnnnnnnnnnnnnnnnnnnnnnnnnnnnnnnnnnnnnnnnnnnnnnnnnnnnnnnnnnn
>KM840790 Unionicolidae spBOLDACI7165 voucher BIOUG07022nE04 cytochrome oxidase subunit 1 COI gene partial cds mitochondrial
cttttggaagatgatccggtatactaggagctagacttagagcaattattcgaatagaactaggtcaaccaggaagccttgtaggaaacgaccaaatttacaacacaattgtcaccgcccacgcatttatcataatcttctttatagttatacctataataattggaggattcggaaattgattaattcctctaataattagagcaccagacatagcctttcctcgtataaataatataagattttgacttttacccccagccttaattttactatgcactgggtcaataaccaacataggagcaggaactggatgaacagtttacccccctctctcaggaaatatcgcccatgggggggtctcagtagacctatcaatcttttcactccacttagcaggtatctcatccattctaggtgccatcaattttatagcaactattttaaatataaaaccaaaatttataaaaatagaacaaatacctttatttgtttgatcaattttcatcaccgttattttattactcctatctctacctgtannnnnnnnnnnnnnnnnnnnnnnnnnnnnnnnnnnnnnnnnnnnnnnnnnnnnnnnnnnnnnnnnnnnnnnnnnnnnnnnnnnnnnnnnnnnnnnnnnnnnnnnnnnnnnnnn
>KM838456 Unionicolidae spBOLDACI7165 voucher BIOUG07022nE02 cytochrome oxidase subunit 1 COI gene partial cds mitochondrial
nnnnnnnnnnnnnnnnnnnnnnnnnnnnnnnnnnnnnnnnngcaattattcgaatagaactaggtcaaccaggaagccttgtaggaaacgaccaaatttacaacacaattgtcaccgcccacgcatttatcataatcttctttatagttatacctataataattggaggattcggaaattgattaattcctctaataattagagcaccagacatagcctttcctcgtataaataatataagattttgacttttacccccagccttaattttactatgcactgggtcaataaccaacataggagcaggaactggatgaacagtttacccccctctctcaggaaatatcgcccatgggggggtctcagtagacctatcaatcttttcactccacttagcaggtatctcatccattctaggtgccatcaattttatagcaactattttaaatataaaaccaaaatttataaaaatagaacaaatacctttatttgtttgatcaattttcatcaccgttattttattactcctatctctacctgtannnnnnnnnnnnnnnnnnnnnnnnnnnnnnnnnnnnnnnnnnnnnnnnnnnnnnnnnnnnnnnnnnnnnnnnnnnnnnnnnnnnnnnnnnnnnnnnnnnnnnnnnnnnnnnnn
>MF749937 Unionicola spBIOUG07022nB05 cytochrome oxidase subunit 1 COI gene partial cds mitochondrial
nnnnnnnnnnnnnnnnnnnnnnnnnnnnnnnnnnnnnnnnnnnnnnnnnnnnnnnnnnnnnnnnnnnnnnnnnnnnnnnnnnnnnnnnnnnnnnnnnnnnnnnnnnnnnngtcaccgcccacgcatttatcataatcttctttatagttatacctataataattggaggattcggaaattgattaattcctctaataattagagcaccagacatagcctttcctcgtataaataatataagattttgacttttacccccagccttaattttactatgcactgggtcaataaccaacataggagcaggaactggatgaacagtttacccccctctctcaggaaatatcgcccatgggggggtctcagtagacctatcaatcttttcactccacttagcaggtatctcatccattctaggtgccatcaattttatagcaactattttaaatataaaaccaaaatttataaaaatagaacaaatacctttatttgtttgatcaattttcatcaccgttattttattactcctannnnnnnnnnnnnnnnnnnnnnnnnnnnnnnnnnnnnnnnnnnnnnnnnnnnnnnnnnnnnnnnnnnnnnnnnnnnnnnnnnnnnnnnnnnnnnnnnnnnnnnnnnnnnnnnnnnnnnnnnnnnn
>KT707022 Unionicolidae spBOLDACI7165 voucher BIOUG22575nH10 cytochrome oxidase subunit 1 COI gene partial cds mitochondrial
cttttggaagatgatccggtatactaggagctagacttagagcaattattcgaatagaactaggtcaaccaggaagccttgtaggaaacgaccaaatttacaacacaattgtcaccgcccacgcatttatcataatcttctttatagttatacctataataattggaggattcggaaattgattaattcctctaataattagagcaccagacatagcctttcctcgtataaataatataagattttgacttttacccccagccttaattttactatgcactgggtcaataaccaacataggagcaggaactggatgaacagtttacccccctctctcaggaaatatcgcccatgggggggtctcagtagacctatcaatcttttcactccacttagcaggtatctcatccattctaggtgccatcaattttatagcaactattttaaatataaaaccaaaatttataaaaatagaacaaatacctttatttgtttgatcaattttcatcaccgttattttattactcctatctctacctgtattagcaggagcgatcaccatacttctaaccgaccgaaattttnnnnnnnnnnnnnnnnnnnnnnnnnnnnnnnnnnnnnnnnnnnnnnnnnnnnnnnnnnnnnnnnnnnnnnn
>KM840216 Unionicolidae spBOLDACI7165 voucher BIOUG07022nD12 cytochrome oxidase subunit 1 COI gene partial cds mitochondrial
nnnnnnnnnnnnnnnnnnnnnnnnnnnnnnnnnnnnnnnnngcaattattcgaatagaactaggtcaaccaggaagccttgtaggaaacgaccaaatttacaacacaattgtcaccgcccacgcatttatcataatcttctttatagttatacctataataattggaggattcggaaattgattaattcctctaataattagagcaccagacatagcctttcctcgtataaataatataagattttgacttttacccccagccttaattttactatgcactgggtcaataaccaacataggagcaggaactggatgaacagtttacccccctctctcaggaaatatcgcccatgggggggtctcagtagacctatcaatcttttcactccacttagcaggtatctcatccattctaggtgccatcaattttatagcaactattttaaatataaaaccaaaatttataaaaatagaacaaatacctttatttgtttgatcaattttcatcaccgttattttattactcctatctctacctgtattagcannnnnnnnnnnnnnnnnnnnnnnnnnnnnnnnnnnnnnnnnnnnnnnnnnnnnnnnnnnnnnnnnnnnnnnnnnnnnnnnnnnnnnnnnnnnnnnnnnnnnnnnnnn
>KM840505 Unionicolidae spBOLDACI7165 voucher BIOUG07005nD12 cytochrome oxidase subunit 1 COI gene partial cds mitochondrial
nnnnnggaagatgatccggtatactaggagctagacttagagcaattattcgaatagaactaggtcaaccaggaagccttgtaggaaacgaccaaatttacaacacaattgtcaccgcccacgcatttatcataatcttctttatagttatacctataataattggaggattcggaaattgattaattcctctaataattagagcaccagacatagcctttcctcgtataaataatataagattttgacttttacccccagccttaattttactatgcactgggtcaataaccaacataggagcaggaactggatgaacagtttacccccctctctcaggaaatatcgcccatgggggggtctcagtagacctatcaatcttttcactccacttagcaggtatctcatccattctaggtgccatcaattttatagcaactattttaaatataaaaccaaaatttataaaaatagaacaaatacctttatttgtttgatcaattttcatcaccgttattttattactcctatctctacctgtattagcaggagcgatcaccatacttctaaccgaccgaaattttannnnnnnnnnnnnnnnnnnnnnnnnnnnnnnnnnnnnnnnnnnnnnnnnnnnnnnnnnnnnnnnnnnnnn
>KM832101 Unionicolidae spBOLDACI7165 voucher BIOUG07022nE07 cytochrome oxidase subunit 1 COI gene partial cds mitochondrial
nnnnnnnnnnnnnnnnnggtatactaggagctagacttagagcaattattcgaatagaactaggtcaaccaggaagccttgtaggaaacgaccaaatttacaacacaattgtcaccgcccacgcatttatcataatcttctttatagttatacctataataattggaggattcggaaattgattaattcctctaataattagagcaccagacatagcctttcctcgtataaataatataagattttgacttttacccccagccttaattttactatgcactgggtcaataaccaacataggagcaggaactggatgaacagtttacccccctctctcaggaaatatcgcccatgggggggtctcagtagacctatcaatcttttcactccacttagcaggtatctcatccattctaggtgccatcaattttatagcaactattttaaatataaaaccaaaatttataaaaatagaacaaatacctttatttgtttgatcaattttcatcaccgttattttattactcctatctctacctgtattagcaggannnnnnnnnnnnnnnnnnnnnnnnnnnnnnnnnnnnnnnnnnnnnnnnnnnnnnnnnnnnnnnnnnnnnnnnnnnnnnnnnnnnnnnnnnnnnnnnnnnnnnnn
>KM833718 Unionicolidae spBOLDACI7165 voucher BIOUG07005nD03 cytochrome oxidase subunit 1 COI gene partial cds mitochondrial
cttttggaagatgatccggtatactaggagctagacttagagcaattattcgaatagaactaggtcaaccaggaagccttgtaggaaacgaccaaatttacaacacaattgtcaccgcccacgcatttatcataatcttctttatagttatacctataataattggaggatttggaaattgattaattcctctaataattagagcaccagacatagcctttcctcgtataaataatataagattttgacttttacccccagccttaattttactatgcactgggtcaataaccaacataggagcaggaactggatgaacagtttacccccctctctcaggaaatatcgcccatgggggggtctcagtagacctatcaatcttttcactccacttagcaggtatctcatccattctaggtgccatcaattttatagcaactattttaaatataaaaccaaaatttataaaaatagaacaaatacctttatttgtttgatcaattttcatcaccgttattttattactcctatctctacctgtattagcaggagcgatcaccatacttctaaccgaccgaaattttannnnnnnnnnnnnnnnnnnnnnnnnnnnnnnnnnnnnnnnnnnnnnnnnnnnnnnnnnnnnnnnnnnnnn
>KM825806 Unionicolidae spBOLDACI7165 voucher BIOUG07005nD10 cytochrome oxidase subunit 1 COI gene partial cds mitochondrial
cttttggaagatgatccggtatactaggagctagacttagagcaattattcgaatagaactaggtcaaccaggaagccttgtaggaaacgaccaaatttacaacacaattgtcaccgcccacgcatttatcataatcttctttatagttatacctataataattggaggattcggaaattgattaattcctctaataattagagcaccagacatagcctttcctcgtataaataatataagattttgacttttacccccagccttaattttactatgcactgggtcaataaccaacataggagcaggaactggatgaacagtttacccccctctctcaggaaatatcgcccatgggggggtctcagtagacctatcaatcttttcactccacttagcaggtatctcatccattttaggtgccatcaattttatagcaactattttaaatataaaaccaaaatttataaaaatagaacaaatacctttatttgtttgatcaattttcatcaccgttattttattactcctatctctacctgtattagcaggagcgatcaccatacttctaaccgaccgaaattttannnnnnnnnnnnnnnnnnnnnnnnnnnnnnnnnnnnnnnnnnnnnnnnnnnnnnnnnnnnnnnnnnnnnn
>KM836264 Unionicolidae spBOLDACI7165 voucher BIOUG07022nE08 cytochrome oxidase subunit 1 COI gene partial cds mitochondrial
cttttggaagatgatccggtatactaggagctagacttagagcaattattcgaatagaactaggtcaaccaggaagccttgtaggaaacgaccaaatttacaacacaattgtcaccgcccacgcatttatcataatcttctttatagttatacctataataattggaggattcggaaattgattaattcctctaataattagagcaccagacatagcctttcctcgtataaataatataagattttgacttttacccccagccttaattttactatgcactgggtcaataaccaacataggagcaggaactggatgaacagtttacccccctctctcaggaaatatcgcccatgggggggtctcagtagacctatcaatcttttcactccacttagcaggtatctcatccattttaggtgccatcaattttatagcaactattttaaatataaaaccaaaatttataaaaatagaacaaatacctttatttgtttgatcaattttcatcaccgttattttattactcctatctctacctgtannnnnnnnnnnnnnnnnnnnnnnnnnnnnnnnnnnnnnnnnnnnnnnnnnnnnnnnnnnnnnnnnnnnnnnnnnnnnnnnnnnnnnnnnnnnnnnnnnnnnnnnnnnnnnnnn
>KM837736 Unionicolidae spBOLDACI7165 voucher BIOUG07005nG07 cytochrome oxidase subunit 1 COI gene partial cds mitochondrial
cttttggaagatgatccggtatactaggagctagacttagagcaattattcgaatagaactaggtcaaccaggaagccttgtaggaaacgaccaaacttacaacacaattgtcnccgcccacgcatttatcataatcttctttatagttatacctataataattggaggattcggaaattgattaattcctctaataattagagcaccagacatagcctttcctcgtataaacaatataagattttgacttttacccccagccttaattttactatgcactgggtcaataaccaacataggagcaggaactggatgaacagtttacccccctctctcaggaaatatagcccatgggggagtctcagtagacctatcaatcttttcactccacttagcaggtatctcatccattttaggtgccatcaattttatagcaactattttaaatataaaaccaaaatttataaaaatagaacaaatacctttatttgtttgatcaattttcatcaccgttattttattactcctatctctacctgtattagcaggagcgatcaccatacttctaaccgaccgaaattttaacacatnnnnnnnnnnnnnnnnnnnnnnnnnnnnnnnnnnnnnnnnnnnnnnnnnnnnnnnnnnnnnnnn
>MG315872 Unionicola spBIOUG22881nC12 cytochrome oxidase subunit 1 COI gene partial cds mitochondrial
cctttggaagatggtctggaatattaggagctagcctcagagcaatcatccgaatagaactaggccaacctggaagcttagtgggaaatgatcaaatttacaacacaatcgttaccgctcacgcatttattatgattttctttatagttatacctatgataattggggggttcgggaattgactagtccctctaatgattagagcgccagacatggccttccctcgaataaacaacataagtttttgattgctgcccccagccctaatcttactatgcaccggatctataaccaacataggggcagggactggctgaacagtttaccctcctctctcagggaatatcgcccatgggggggcctcagtagacctctcaattttttcacttcacttagcgggtatttcatctatcttaggggctattaatttcatagcaactattttaaacataaaaccaaaatttataaaaatggaacaaatacctttatttgtttggtctatcttcatcactgttattttattactcctatctttaccagtgctagcaggagcaatcaccatgcttctcaccgaccgaaactttaacacatcattttttgatccggctggaggagggnnnnnnnnnnnnnnnnnnnnnnnnnnnnnnnnnnnnnn
>KM827014 Unionicola spBOLDAAE9939 voucher BIOUG08287nD08 cytochrome oxidase subunit 1 COI gene partial cds mitochondrial
nntttggaagatggtctggaatattaggagctagcctcagagcaatcatccgaatagaactaggccaacctggaagcttagtggggaatgatcaaatttacaacacaatcgttaccgctcacgcatttattatgattttctttatagttatacctatgataattgggggattcgggaattgattagtccctctaatgattagagcaccagacatggccttccctcgaataaacaacataagtttttgattgctgcccccagccctaatcttactatgcaccggatctataaccaacataggggcagggactggctgaacagtttaccctcctctctcagggaatatcgcccatgggggggcctcagtagacctctcaattttttcacttcacttagcgggtatctcatctatcttaggggctattaatttcatagcaactattttaaacataaaaccaaaatttataaaaatggaacaaatacctttatttgtttggtctatcttcatcactgttattttattactcctatctttaccagtgctagcaggagcaatcaccatgcttctcnnnnnnnnnnnnnnnnnnnnnnnnnnnnnnnnnnnnnnnnnnnnnnnnnnnnnnnnnnnnnnnnnnnnnnnnnnnnnnnnnnnnnn
>KM830322 Unionicola spBOLDACJ4435 voucher BIOUG05971nA03 cytochrome oxidase subunit 1 COI gene partial cds mitochondrial
cctttgggagatggtctggaatattaggagctagcctcagagcaatcatccgaatagaactaggtcaacctggaagcttagtgggaaatgatcaaatttacaacacaatcgttaccgctcacgcatttattatgattttctttatagtcatacctatgataattggggggttcgggaattggctagtccctctaatgattagagcaccagacatggccttccctcgaataaacaacataagtttttggttgttgcccccagccctaatcttactatgcaccggatctataaccaacataggggcagggactggctgaacagtttacccccctctctcagggaatatcgcccatgggggggcctcagtagacctctcaattttttcacttcacttagcgggtatttcatctatcttaggggctattaatttcatagcaactattttaaacataaaaccaaaatttataaaaatggaacaaatacctttatttgtttggtctatcttcatcactgttattttattactcctatctttaccagtgctagcaggagcgatcaccatgnnnnnnnnnnnnnnnnnnnnnnnnnnnnnnnnnnnnnnnnnnnnnnnnnnnnnnnnnnnnnnnnnnnnnnnnnnnnnnnnnnnnnnnnnnnn
>KM826975 Unionicola spBOLDACK3789 voucher BIOUG08287nC11 cytochrome oxidase subunit 1 COI gene partial cds mitochondrial
nntttgggagatggtctggaatattaggggctagcctcagagcaatcatccggatagaactaggccaacctggaagcttagtggggaatgatcaaatttacaatacaatcgttaccgctcacgcatttattatgattttctttatagttatacctatgataattggggggttcggaaattggctagtccccctaatgattagagcgccagacatggccttccctcgaataaacaacataagtttttggttgctgcccccagccctaatcttactatgcaccagatctataaccaacataggggcagggactggctgaacagtttacccccctctctcaggaaatatcgcccatggaggggcctcagtagacctttcaattttttcacttcacttagcgggtatttcatctatcttaggggctattaatttcatagcaactattttaaacataaaaccaaaatttataaaaatggagcaaatacctttatttgtttggtctatcctcatcactgttattttattacttctatctttaccagtgctagcaggagcaatcaccatgcttctcaccgacnnnnnnnnnnnnnnnnnnnnnnnnnnnnnnnnnnnnnnnnnnnnnnnnnnnnnnnnnnnnnnnnnnnnnnnnnnnnnnnn
>MG313288 Unionicola spBIOUG27038nG12 cytochrome oxidase subunit 1 COI gene partial cds mitochondrial
ccttcggaagatgatctgggatactgggagcaagattaagagccatcattcgattagaattagggcaaccaggaagcttagtagggaatgatcaaatttataacaccattgtaactgcccacgccttcatcataattttctttatagtgatacccataatgattggaggattcggaaactgactagtacctttaataatcagagcaccggatatggccttccctcgaataaacaacataagattctgacttttacctccagcattaattttattatgcactgggtccataacaaatataggagccggtacaggatgaacagtatacccacccctttcaggaaacattgcccacggaggaatctccgtcgatctttcaattttctcccttcatttagctggtatttcttcaattctaggagcaatcaattttatagctactattattaacataaaaccaaaatttataaaaatagaacaaatacctctatttgtatgatcaatcttcatcaccgtaattttacttcttctctctttgcctgtattagctggagctatcacgatacttcttacagaccgaaattttaacacatcattttttgacccagcaggaggaggggatcctatcttataccaacatttatttnnnnnnnnnnn
>MG318273 Unionicola spBIOUG27038nC09 cytochrome oxidase subunit 1 COI gene partial cds mitochondrial
ccttcggaagatgatcaggaatattaggagcaagacttagagccatcattcgattggaattaggccaaccaggtagcttagtaggtaatgatcaaatctataacactattgtaaccgctcacgcctttatcataattttctttatagtaatacccataataattggaggattcggaaactgactagttcccttaataatcagagcaccagatatagctttccctcgaataaataatataagattttggcttctaccaccagcactaattcttctatgcaccggctctataacaaatataggagctggtacaggatggacagtttatcctcctctttcaggaaatattgctcatggaggtatctcggttgacctctcaattttctcccttcacctagctggtatttcttcaatcttaggggcaatcaattttatagcaactattcttaatataaaaccaaagttcataaaaatagaacaaatacctctattcgtatgatcaatcttcatcactgtaattttacttcttctctccttacctgtgctagctggagcaatcacaatgcttcttacagatcgaaatttcaacacatcattttttgacccagcaggaggaggggatcccattttataccaacacttatttnnnnnnnnnnn
>HQ919887 Unionicola spACMIT038n10 voucher BIOUGCAN10PROBEn19217 cytochrome oxidase subunit 1 COI gene partial cds mitochondrial
cctttggtagatgatcagggataataggagcaagactcagagctattattcgactagaattagggcaacctgggtctttagtaggaaatgatcaaatttataatacaattgtaaccgcccacgcttttattataattttttttatagtaataccgatacttatcggaggtttcggaaactgattaatccccctcataattagagccccagacatagctttccctcgaataaataacataagattttgattactccctcccgccttaattttactatgcactggctccctaaccaacataggggccggaacagggtgaactgtttacccgcctttatcaggaaatattgcacatgggggtgtttcagtggacctttcaatcttttcccttcatttagcaggcatctcctcaattttagggtctattaattttatagctactattttaaatataaaaccaaagtttataaaaatagaacaaatgcccctatttgtttggtctatttttatcacagtaatcttattacttctatccttaccggttttagcaggagccatcactatattattaacagaccgaaactttaatacatcattctttgaccctgcgggaggaggagacccaatcttataccaacacctatttnnnnnnnnnnn
>HQ919892 Unionicola spACMIT044n10 voucher BIOUGCAN10PROBEn19224 cytochrome oxidase subunit 1 COI gene partial cds mitochondrial
cctttggtagatgatcagggataataggagcaagactcagagctattattcgactagaattagggcaacctgggtctttagtaggaaatgatcaaatttataatacaattgtaaccgcccacgcttttattataattttttttatagtaataccgatacttatcggaggtttcggaaactgattaatccccctcataattagagccccagacatagctttccctcgaataaataacataagattttgattactccctcccgccttaattttactatgcactggctccctaaccaacataggggccggaacagggtgaactgtttacccgcctttatcaggaaatattgcacatgggggtgtttcagtggacctttcaatcttttcccttcatttagcaggcatctcctcaattttagggtctattaattttatagctactattttaaatataaaaccaaagtttataaaaatagaacaaatgcccctatttgtttggtctatttttatcacagtaatcttattacttctatccttaccggttttagcaggagccatcactatattattaacagaccgaaactttaatacatcattctttgaccctgcgggaggaggagacccaatcttataccaacacctatttnnnnnnnnnnn
>HQ919870 Unionicola spACMIT019n10 voucher BIOUGCAN10PROBEn19198 cytochrome oxidase subunit 1 COI gene partial cds mitochondrial
nnnnnnnnnnnnnnnnnnnnnnnnnnnnnnnnnnnnnnnnnnnnnnnnnnnnnnnnnnnnnngggcaacctgggtctttagtaggaaatgatcaaatttataatacaattgtaaccgcccacgcttttattataattttttttatagtaataccgatacttatcggaggtttcggaaactgattaatccccctcataattagagccccagacatagctttccctcgaataaataacataagattttgattactccctcccgccttaattttactatgcactggctccctaaccaacataggggccggaacagggtgaactgtttacccgcctttatcaggaaatattgcacatgggggtgtttcagtggacctttcaatcttttcccttcatttagcaggcatctcctcaattttagggtctattaattttatagctactattttaaatataaaaccaaagtttataaaaatagaacaaatgcccctatttgtttggtctatttttatcacagtaatcttattacttctatccttaccggttttagcaggagccatcactatattattaacagaccgaaactttaatacatcattctttgaccctgcgggaggaggagacccaatcttataccaacacctatttnnnnnnnnnnn
>MG316362 Unionicola spBIOUG15122nF08 cytochrome oxidase subunit 1 COI gene partial cds mitochondrial
cctttggtagatgatcaggaataataggagcaagactcagagctattattcggctagaattagggcaacctgggtctttagtaggaaatgatcaaatttataatacaattgtaaccgcccacgcttttattataattttttttatagtaataccaatacttatcggaggtttcggaaactgattaatccccctcataattagagccccagacatagctttccctcgaataaataacataagattttgattactccctcccgccttaattttactatgcactggctccctaaccaacataggggccggaacagggtgaactgtttacccgcctttatcaggaaatattgcacatgggggtgtttcagtggacctttcaatcttttcccttcatttagcaggcatctcctcaattttagggtctattaattttatagctactattttaaatataaaaccaaagtttataaaaatagaacaaatgcccctatttgtttggtctatttttatcacagtaatcctattacttctatccctaccagttttagcaggagccatcactatattattaacagaccgaaactttaatacatcattctttgaccctgcgggaggaggagacccaatcttataccaacacctatttnnnnnnnnnnn
>MG317743 Unionicola spBIOUG15122nF07 cytochrome oxidase subunit 1 COI gene partial cds mitochondrial
cctttggtagatgatcaggaataataggagcaagactcagagctattattcggctagaattagggcaacctgggtctttagtaggaaatgatcaaatttataatacaattgtaaccgcccacgcttttattataattttttttatagtaataccaatacttatcggaggtttcggaaactgattaatccccctcataattagagccccagacatagctttccctcgaataaataacataagattttgattactccctcccgccttaattttactatgcactggctccctaaccaacataggggccggaacagggtgaactgtttacccgcctttatcaggaaatattgcacatgggggtgtttcagtggacctttcaatcttttcccttcatttagcaggcatctcctcaattttagggtctattaattttatagctactattttaaatataaaaccaaagtttataaaaatagaacaaatgcccctatttgtttggtctatttttatcacagtaatcctattacttctatccctaccagttttagcaggagccatcactatattattaacagaccgaaactttaatacatcattctttgaccctgcgggaggaggagacccaatcttataccaacacctatttnnnnnnnnnnn
>KM825900 Unionicola spBOLDACG1463 voucher BIOUG04617nC04 cytochrome oxidase subunit 1 COI gene partial cds mitochondrial
cctttggtagatgatcggggataataggagctagactcagagctattattcgactagaattagggcaacctgggtctttagtaggaaatgatcaaatttataatacaattgtaaccgcccacgcttttattataattttttttatagtaataccgatacttatcggaggtttcggaaactgattaatccccctcataattagagccccagacatagctttccctcgaataaataacataagattttgattactccctcccgccttaattttactatgcactggctccctaaccaacataggagccggaacagggtgaactgtttacccacctttgtcaggaaatattgcgcatgggggtgtttcagtggacctttcaatcttttcccttcatttagcaggtatctcctcaattttagggtctattaattttatagctactattttaaatataaaaccaaagtttataaaaatagaacaaatacccctatttgtttggtctatttttatcacagtaatcttattgcttctatccctaccagttttagcaggagccatcactatattattgacagaccgaaactttaatacatcattctttgaccctgcgggaggaggagacccaatcttataccaacacctatttnnnnnnnnnnn
>KM828756 Unionicola spBOLDACG1463 voucher BIOUG04617nC05 cytochrome oxidase subunit 1 COI gene partial cds mitochondrial
cctttggtagatgatcggggataataggagctagactcagagctattattcgactagaattagggcaacctgggtctttagtaggaaatgatcaaatttataatacaattgtaaccgcccacgcttttattataattttttttatagtaataccgatacttatcggaggtttcggaaactgattaatccccctcataattagagctccagacatagctttccctcgaataaataacataagattttgattactccctcccgccttaattttactatgcactggctccctaaccaacataggagccggaacagggtgaactgtttacccgcctttgtcaggaaatattgcgcatgggggtgtttcagtggacctttcaatcttttcccttcatttagcaggtatctcctcaattttagggtctattaattttatagctactattttaaatataaaaccaaagtttataaaaatagaacaaatacccctatttgtttggtctatttttatcacagtaatcttattgcttctatccctaccagttttagcaggagccatcactatattattgacagaccgaaactttaatacatcattctttgaccctgcgggaggaggagacccaatcttataccaacacctatttnnnnnnnnnnn
>KM836781 Unionicola spBOLDACG1463 voucher BIOUG04617nC08 cytochrome oxidase subunit 1 COI gene partial cds mitochondrial
cctttggtagatgatcggggataataggagctagactcagagctattattcgactagaattagggcaacctgggtctttagtaggaaatgatcaaatttataacacaattgtaaccgcccacgcttttattataattttttttatagtaataccgatacttatcggaggtttcggaaactgattaatccccctcataattagagccccagacatagctttccctcgaataaataacataagattttgattactccctcccgccttaattttactatgcactggctccctaaccaacataggagccggaacagggtgaactgtttacccgcctttgtcaggaaatattgcgcatgggggtgtttcagtggacctttcaatcttttcccttcatttagcaggtatctcctcaattttagggtctattaattttatagctactattttaaatataaaaccaaagtttataaaaatagaacaaatacccctatttgtttggtctatttttatcacagtaatcttattacttctatccctaccagttttagcaggagccatcactatattattgacagaccgaaactttaatacatcattctttgaccctgcgggaggaggagacccaatcttataccaacacctatttnnnnnnnnnnn
>MG312231 Unionicola spBIOUG15122nF09 cytochrome oxidase subunit 1 COI gene partial cds mitochondrial
cctttggtagatgatcggggataataggagctagactcagagctattattcgactagaattaggacaacctgggtctttagtaggaaatgatcaaatttataatacaattgtaaccgcccacgcttttattataattttttttatagtaataccgatacttatcggaggtttcggaaactgattaatccccctcataattagagccccagacatagctttccctcgaataaataacataagattttgattactccctcccgccttaattttactatgcactggctccctaaccaacataggagccggaacagggtgaactgtttacccgcctttgtcaggaaatattgcgcatgggggtgtttcagtagacctttcaatcttttcccttcatttagcaggtatctcctcaattttagggtctattaattttatagctactattttaaatataaaaccaaagtttataaaaatagaacaaatacccctatttgtttggtctatttttatcacagtaatcttattacttctatccctaccagttttagcaggagccatcactatattattgacagaccgaaactttaatacatcattctttgaccctgcgggaggaggagacccaatcttataccaacacctatttnnnnnnnnnnn
>KR100374 Unionicolidae spBOLDACG1463 voucher BIOUG09965nB06 cytochrome oxidase subunit 1 COI gene partial cds mitochondrial
cctttggtagatgatcggggataataggagctagactcagagctattattcgactagaattagggcaacctgggtctttagtaggaaatgatcaaatttataatacaattgtaaccgcccacgcttttattataattttttttatagtaataccgatacttatcggaggtttcggaaactgattaatccccctcataattagagccccagacatagctttccctcgaataaataacataagattttgattactacctcccgccttaattttactatgcactggctccctcaccaacataggagccggaacagggtgaactgtttacccgcctttgtcaggaaatattgcgcatgggggtgtttcagtggacctttcaatcttttcccttcatttagcaggtatctcctcaattttagggtctattaattttatagctactattttaaatataaaaccaaagtttataaaaatagaacaaatacccctatttgtttggtctatttttatcacagtaatcttattgcttctatccctaccagttttagcaggagccatcactatattattgacagaccgaaactttaatannnnnnnnnnnnnnnnnnnnnnnnnnnnnnnnnnnnnnnnnnnnnnnnnnnnnnnnnnnnnnnnnnn
>MG311866 Unionicola spBIOUG15122nF10 cytochrome oxidase subunit 1 COI gene partial cds mitochondrial
cctttggtagatgatcagggataataggagcaagactcagagctattattcgactagaattagggcaacctgggtctttagtgggaaatgatcaaatctataatacaattgtaaccgcccacgcttttattataattttttttatagtaataccgatacttatcggaggtttcggaaactgattaatccccctcataattagagccccagacatagctttccctcgaataaataacataagattttgattactccctcccgccttaattttactatgcactggctccctaaccaacataggggccggaacagggtgaactgtttacccacctttgtcaggaaatactgcgcatgggggtgtctcagtggacctttcaatcttttcccttcatttagcaggtatctcctcaattttagggtctattaattttatagctactattttaaatataaaaccaaagtttataaaaatagaacaaatgcccctatttgtttggtctatttttatcacagtaatcttattgcttctatccctaccagttttagcgggagccattactatattattaacagaccgaaactttaatacatcattctttgaccctgcgggaggaggagacccaatcttataccaacacctatttnnnnnnnnnnn
>MG317667 Unionicola spBIOUG23326nA03 cytochrome oxidase subunit 1 COI gene partial cds mitochondrial
nnnnnnnnnnntgatcagggataataggagcaagactcagagctattattcgactagaattagggcaaccggggtctttagtgggtaatgatcaaatttataatacaattgtaaccgcccacgcttttattataattttttttatagtaataccgatacttatcggaggtttcggaaactgattaatccccctcataattagagccccagatatagctttccctcgaataaataacataagattttgattactccctcccgccttaattttactatgcactggctccctaaccaacataggagccggaacagggtgaactgtttacccgcctttgtcaggaaatattgcacatgggggtgtttcagttgacctttcaatcttttcccttcatttagcaggcatctcctcaattttagggtctattaattttatagctactattttaaacataaaaccaaagtttataaaaatagaacaaatgcccctatttgtttggtctatttttatcacagtaatcttattgcttctatccctaccggttttagcaggagccatcactatattattaacagaccgaaactttaatacatcattctttgaccctgcgggaggaggagacccaatcttataccaacacctatttnnnnnnnnnnn
>JN309441 Unionicola spSIOCA015n10 voucher BIOUGCAN10BBSIOn0015 cytochrome oxidase subunit 1 COI gene partial cds mitochondrial
cctttgggagatgatcaggaatattaggagcaagacttagagctattattcgactagaattggggcaacctgggtctttggtagggaatgatcaaatttataacacaattgtaaccgcccatgcttttatcataattttttttatagtaataccgatacttatcggaggtttcggaaactgattaattcctctcataattagagccccagacatagctttccctcgaataaataacataagattttggttactcccccccgccttaattttactatgtactggctccctaaccaacataggagccggaacaggatgaactgtttacccgcctttatcagggaatattgcgcatgggggtgtttcagtggacctttcaatcttttcccttcatttagcaggtatctcctcaattttagggtctattaattttatagctactattttgaatataaaaccaaagtttataaaaatagaacaaatgcccctatttgtttgatctatttttatcacagtaatcttattacttctatccctaccggttttagcaggagccattactatattattaacagaccgaaactttaatacatcattctttgaccctgcggggggaggagacccaatcctataccaacacctatttnnnnnnnnnnn
>MG310970 Unionicola spBIOUG15122nC02 cytochrome oxidase subunit 1 COI gene partial cds mitochondrial
cctttgggagatgatcaggaatattaggagcaagacttagagctattattcgactagaattggggcaacctgggtctttggtagggaatgatcaaatttataacacaattgtaaccgcccatgcttttatcataattttttttatagtaataccgatacttatcggaggtttcggaaactgattaattcctctcataattagagccccagacatagctttccctcgaataaataacataagattttggttactcccccccgccttaattttactatgtactggctccctaaccaacataggagccggaacaggatgaactgtttacccgcctttatcagggaatattgcgcatgggggtgtttcagtggacctttcaatcttttcccttcatttagcaggtatctcctcaattttagggtctattaattttatagctactattttgaatataaaaccaaagtttataaaaatagaacaaatgcccctatttgtttgatctatttttatcacagtaatcttattacttctatccctaccggttttagcaggagccattactatattattaacagaccgaaactttaatacatcattctttgaccctgcggggggaggagacccaatcctataccaacacctatttnnnnnnnnnnn
>MG313642 Unionicola spBIOUG15122nB12 cytochrome oxidase subunit 1 COI gene partial cds mitochondrial
cctttgggagatgatcaggaatattaggagcaagacttagagctattattcgactagaattggggcaacctgggtctttggtagggaatgatcaaatttataacacaattgtaaccgcccatgcttttatcataattttttttatagtaataccgatacttatcggaggtttcggaaactgattaattcctctcataattagagccccagacatagctttccctcgaataaataacataagattttggttactcccccccgccttaattttactatgtactggctccctaaccaacataggagccggaacaggatgaactgtttacccgcctttatcagggaatattgcgcatgggggtgtttcagtggacctttcaatcttttcccttcatttagcaggtatctcctcaattttagggtctattaattttatagctactattttgaatataaaaccaaagtttataaaaatagaacaaatgcccctatttgtttgatctatttttatcacagtaatcttattacttctatccctaccggttttagcaggagccattactatattattaacagaccgaaactttaatacatcattctttgaccctgcggggggaggagacccaatcctataccaacacctatttnnnnnnnnnnn
>MG320214 Unionicola spBIOUG15122nB11 cytochrome oxidase subunit 1 COI gene partial cds mitochondrial
cctttgggagatgatcaggaatattaggagcaagacttagagctattattcgactagaattggggcaacctgggtctttggtagggaatgatcaaatttataacacaattgtaaccgcccatgcttttatcataattttttttatagtaataccgatacttatcggaggtttcggaaactgattaattcctctcataattagagccccagacatagctttccctcgaataaataacataagattttggttactcccccccgccttaattttactatgtactggctccctaaccaacataggagccggaacaggatgaactgtttacccgcctttatcagggaatattgcgcatgggggtgtttcagtggacctttcaatcttttcccttcatttagcaggtatctcctcaattttagggtctattaattttatagctactattttgaatataaaaccaaagtttataaaaatagaacaaatgcccctatttgtttgatctatttttatcacagtaatcttattacttctatccctaccggttttagcaggagccattactatattattaacagaccgaaactttaatacatcattctttgaccctgcggggggaggagacccaatcctataccaacacctatttnnnnnnnnnnn
>MG320538 Unionicola spBIOUG15122nC01 cytochrome oxidase subunit 1 COI gene partial cds mitochondrial
cctttgggagatgatcaggaatattaggagcaagacttagagctattattcgactagaattggggcaacctgggtctttggtagggaatgatcaaatttataacacaattgtaaccgcccatgcttttatcataattttttttatagtaataccgatacttatcggaggtttcggaaactgattaattcctctcataattagagccccagacatagctttccctcgaataaataacataagattttggttactcccccccgccttaattttactatgtactggctccctaaccaacataggagccggaacaggatgaactgtttacccgcctttatcagggaatattgcgcatgggggtgtttcagtggacctttcaatcttttcccttcatttagcaggtatctcctcaattttagggtctattaattttatagctactattttgaatataaaaccaaagtttataaaaatagaacaaatgcccctatttgtttgatctatttttatcacagtaatcttattacttctatccctaccggttttagcaggagccattactatattattaacagaccgaaactttaatacatcattctttgaccctgcggggggaggagacccaatcctataccaacacctatttnnnnnnnnnnn
>KM833059 Unionicola spBOLDACG6284 voucher BIOUG04617nF06 cytochrome oxidase subunit 1 COI gene partial cds mitochondrial
cctttgggagatgatcagggatattaggagcaagactcagagctattattcgactagaattagggcaacctgggtctttggtagggaatgatcaaatttataacacaattgtaaccgcccatgcttttatcataattttttttatagtaataccgatacttatcggaggtttcggaaactgattaattcctctcataattagagccccagacatagctttccctcggataaataacataagattttgattactcccccccgccttaattttactatgcactggctccctaaccaacataggagccggaacaggatggactgtttacccacctttatcgggaaatattgcacatgggggtgtttcagtggacctttcaatcttttcccttcatctagcaggtatctcctcaattttagggtctattaattttatagctactattttaaatataaaaccaaagtttataaaaatagaacaaatgcccctatttgtttggtctattcttatcacagtaatcttattacttctatccctaccggttttagcaggagccattactatattattaacagaccgaaactttaatacatcattctttgaccctgcgggaggaggagacccaatcttatatcaacacctatttnnnnnnnnnnn
>MG317704 Unionicola spBIOUG22893nC08 cytochrome oxidase subunit 1 COI gene partial cds mitochondrial
cctttgggagatgatcagggatattaggagcaagactcagagctattatccgactagaattagggcaacctgggtctttggtagggaatgatcaaatttataacacaattgtaaccgcccatgcttttatcataattttttttatagtaataccgatacttatcggaggtttcggaaactgattaattcctctcataattagagccccagacatagctttccctcggataaataacataagattttgattactcccccccgccttaattttactatgcactggctccctaaccaacataggagccggaacaggatggactgtttacccacctttgtcgggaaatattgcacatgggggtgtttcagtggacctttcaatcttttcccttcatctagcaggtatctcctcaattttagggtctattaattttatagctactattttaaatataaaaccaaagtttataaaaatagaacaaatgcccctatttgtttggtctatttttatcacagtaatcttattacttctatccctaccggttttagcaggannnnnnnnnnnnnnnnnnnnnnnnnnnnnnnnnnnnnnnnnnnnnnnnnnnnnnnnnnnnnnnnnnnnnnnnnnnnnnnnnnnnnnnnnnnnnnnnnnnnnnnn
>KR100019 Unionicola spBOLDACG6284 voucher BIOUG11728nC08 cytochrome oxidase subunit 1 COI gene partial cds mitochondrial
nnnnnnnnnnntgatcagggatattaggagcaagactcagagctattattcgactagaattagggcaacctgggtctttggtagggaatgatcaaatttataacacaattgtaaccgcccatgcttttatcataattttttttatagtaataccgatacttatcggaggtttcggaaactgattaattcctctcataattagagccccagacatagctttccctcggataaataacataagattttgattactcccccccgccttaattttactatgcactggctccctaaccaacataggagccggaacaggatggactgtttacccacctttgtcgggaaatattgcacatgggggtgtttcagtggacctttcaatcttttcccttcatctagcaggtatctcctcaattttagggtctattaattttatagctactattttaaatataaaaccaaagtttataaaaatagaacaaatgcccctatttgtttggtctatttttatcacagtaatcttattgcttctatccctannnnnnnnnnnnnnnnnnnnnnnnnnnnnnnnnnnnnnnnnnnnnnnnnnnnnnnnnnnnnnnnnnnnnnnnnnnnnnnnnnnnnnnnnnnnnnnnnnnnnnnnnnnnnnnnnnnnnnn
>KR105109 Unionicola spBOLDACG6284 voucher BIOUG11770nD07 cytochrome oxidase subunit 1 COI gene partial cds mitochondrial
nntttgggagatgatcagggatattaggagcaagactcagagctattattcgactagaattggggcaacctgggtctttggtagggaatgatcaaatttataacacaattgtaaccgcccatgcttttatcataattttttttatagtaataccgatacttatcggaggtttcggaaactgattaattcctctcataattagagccccagacatagctttccctcggataaataacataagattttgattactcccccccgccttaattttactatgcactggctccctaaccaacataggagccggaacaggatggactgtttacccacctttgtcgggaaatattgcacatgggggtgtttcagtggacctttcaatcttttcccttcatctagcaggtatctcctcaattttagggtctattaattttatagctactattttaaatataaaaccaaagtttataaaaatagaacaaatgcccctatttgtttggtctatttttatcacagtaatcttattacttctatccctaccggttttagcaggagccattactatattattaacagaccgaaactttaacacatcattctttgaccctgcgggagnnnnnnnnnnnnnnnnnnnnnnnnnnnnnnnnnnnnnnnnnnn
>KR104590 Unionicola spBOLDACG6284 voucher BIOUG11728nE03 cytochrome oxidase subunit 1 COI gene partial cds mitochondrial
nntttgggagatgatcagggatattaggagcaagactcagagctattattcgactagaattggggcaacctgggtctttggtagggaatgatcaaatttataacacaattgtaaccgcccatgcttttatcataattttttttatagtaataccgatacttatcggaggtttcggaaactgattaattcctctcataattagagccccagacatagctttccctcggataaataacataagattttgattactcccccccgccttaattttactatgcactggctccctaaccaacataggagccggaacaggatggactgtttacccacctttgtcgggaaatattgcacatgggggtgtttcagtggacctttcaatcttttcccttcatctagcaggtatctcctcaattttagggtctattaattttatagctactattttaaatataaaaccaaagtttataaaaatagaacaaatgcccctatttgtttggtctatttttatcacagtaatcttattacttctatccctaccggttttagcaggannnnnnnnnnnnnnnnnnnnnnnnnnnnnnnnnnnnnnnnnnnnnnnnnnnnnnnnnnnnnnnnnnnnnnnnnnnnnnnnnnnnnnnnnnnnnnnnnnnnnnnn
>MF748163 Unionicola spBIOUG19504nB09 cytochrome oxidase subunit 1 COI gene partial cds mitochondrial
nntttgggagatgatcagggatattaggagcaagactcagagctattattcgactagaattggggcaacctgggtctttggtagggaatgatcaaatttataacacaattgtaaccgcccatgcttttatcataattttttttatagtaataccgatacttatcggaggtttcggaaactgattaattcctctcataattagagccccagacatagctttccctcggataaataacataagattttgattactcccccccgccttaattttactatgcactggctccctaaccaacataggagccggaacaggatggactgtttacccacctttgtcgggaaatattgcacatgggggtgtttcagtggacctttcaatcttttcccttcatctagcaggtatctcctcaattttagggtctattaattttatagctactattttaaatataaaaccaaagtttataaaaatagaacaaatgcccctatttgtttggtctatttttatcacagtaatcttactacttctatccctaccggttttagcaggagccattactatattattannnnnnnnnnnnnnnnnnnnnnnnnnnnnnnnnnnnnnnnnnnnnnnnnnnnnnnnnnnnnnnnnnnnnnnnnnnnnnnnnnnnnn
>KT707200 Unionicola spBOLDACG6284 voucher BIOUG22575nH01 cytochrome oxidase subunit 1 COI gene partial cds mitochondrial
cctttgggagatggtcagggatattaggagcaagactcagagctattattcgactagaattagggcaacctgggtctttggtagggaatgatcaaatttataacacaattgtaaccgcccatgcttttatcataattttttttatagtaataccgatacttatcgggggtttcggaaactgattaattcctctcataattagagccccagacatagctttccctcggataaataacataagattttgattactcccccccgccttaattttactatgcactggctccctaaccaacataggagccggaacaggatggactgtttacccacctttgtcgggaaatattgcacatgggggtgtttcagtggacctttcaatcttttcccttcatctagcaggtatctcctcaattttagggtctattaattttatagctactattttaaatataaaaccaaagtttataaaaatagaacaaatgcccctatttgtttggtctatttttatcacagtaatcttattacttctatccctaccggttttagcaggagccattactatannnnnnnnnnnnnnnnnnnnnnnnnnnnnnnnnnnnnnnnnnnnnnnnnnnnnnnnnnnnnnnnnnnnnnnnnnnnnnnnnnnnnnnnnnnn
>MG317966 Unionicola spBIOUG27672nG12 cytochrome oxidase subunit 1 COI gene partial cds mitochondrial
cctttgggagatgatcagggatattaggagcaagactcagagctattattcgactagaattagggcaacctggatctttggtagggaatgatcaaatttataacacaattgtaaccgcccatgcttttatcataattttttttatagtaataccgatacttatcggaggtttcggaaactgattaattcctctcataatcagagccccagacatagctttccctcggataaataacataagattttgattactcccccccgccttaattttactatgcactggctccctaaccaacataggagccggaacaggatggactgtttacccacctttgtcggggaatattgcacatgggggtgtttcagtggacctttcaatcttttcccttcatctagcaggtatctcctcaattttagggtctattaattttatagctactattttaaatataaaaccaaagtttataaaaatagaacaaatgcccctatttgtttggtctatttttatcacagtaatcttattacttctatccctaccggttttagcaggagccattactatattattaacagacnnnnnnnnnnnnnnnnnnnnnnnnnnnnnnnnnnnnnnnnnnnnnnnnnnnnnnnnnnnnnnnnnnnnnnnnnnnnnnnn
>KR096935 Unionicola spBOLDACG6284 voucher BIOUG10923nG01 cytochrome oxidase subunit 1 COI gene partial cds mitochondrial
cctttgggagatgatcagggatgttaggagcaagactcagagctattattcgactagaattagggcaacctggatctttggtagggaatgatcaaatttataacacaattgtaaccgcccatgcttttatcataattttttttatagtaataccgatacttatcggaggtttcggaaactgattaatccctctcataattagagccccagacatagctttccctcggataaataacataagattttgattactcccccccgccttaattttactgtgcactggctccctaaccaacataggagccggaacaggatggactgtttacccacctttgtcgggaaatattgcacatgggggtgtttcagtggacctttcaatcttttcccttcatctagcaggtatctcctcaattttagggtctattaattttatagctactattttaaatataaaaccaaagtttataaaaatagaacaaatacccctatttgtttggtctatttttatcacagtaatcttattacttctatccctaccggttttagcaggagccattactatattattaacagaccgaaactttaatacatcattcttnnnnnnnnnnnnnnnnnnnnnnnnnnnnnnnnnnnnnnnnnnnnnnnnnnnnnnnnn
>JN034790 Unionicola crassipes voucher NHRSnACAR 000000014 cytochrome oxidase subunit 1 COI gene partial cds mitochondrial
cctttggtagctgatcggggatattaggagcaagactcagagctattattcgactagaattagggcaacctggatctttagtaggtaatgatcaaatttataacacaattgtgaccgcccatgcttttattataattttttttatagtgataccaatacttatcggaggtttcggaaactgattaattcccctcataattagagccccagatatagctttccctcgaataaataacataagattttgattactccctcccgccttaattttactatgcactggctccctaaccaacataggagccggaacaggatgaactgtttacccacctttgtcaggaaatattgcacatgggggcgtctcagtggacctttcaatcttttcccttcatttagcaggtatctcctcaattttaggagctattaattttatagctactattttaaatataaaaccaaagttcataaaaatggaacagatgcccctatttgtttggtctatttttatcacagtaattttattacttctatccttaccagttttagcaggagccattactatattgctaacagaccgaaactttaatacatcattctttgaccctgcgggaggaggagacccaatcctataccaacacctattcnnnnnnnnnnn
>MG449225 Unionicola spBIOUG30451nF12 cytochrome oxidase subunit 1 COI gene partial cds mitochondrial
cctttggtagctgatcgggaatattaggagcaagactcagagctattattcgactagaattagggcaacctggatctttagtaggtaatgatcaaatttataacacaattgtgaccgcccatgcttttattataattttttttatagtgataccaatacttatcggaggtttcggaaactgattaattcccctcataattagagccccagatatagctttccctcgaataaataacataagattttgattactccctcccgccttaattttactatgcactggctccctaaccaacataggagccggaacaggatgaactgtttacccgcctttatcaggaaatattgcgcatggaggcgtctcagtagacctttcaatcttttcccttcatttggcaggtatctcctcaattttaggatctattaattttatagctactattttaaatataaaaccaaagttcataaaaatggaacagatgcccctatttgtttggtctatttttatcacagtaattttattacttctatccctaccagttttagcgggagccattactatgttactaacagaccgaaactttaatacatcattctttgaccctgcggggggaggagacccaatcttataccaacacctatttnnnnnnnnnnn
>JN034791 Unionicola crassipes voucher NHRSnACAR 000000013 cytochrome oxidase subunit 1 COI gene partial cds mitochondrial
cctttggtagctgatcaggaatattaggagcaagcctcagagctattattcgactagaattagggcaacctggatctctagtaggtaatgatcaaatttataatacaattgtaaccgcccatgcttttattataattttttttatagtgatacctatacttatcgggggcttcggaaactgattgattcccctcatacttagagccccagacatagctttccctcggataaataacataagattttgactactcccacccgccttaattttactatgcactggctccctaaccaacataggagccggaacgggatgaactgtatacccacctttatcgggtaatattgcgcatgggggtgtttcagtggacctttcaatcttttcccttcatttagcaggtatctcctcaattttaggatctattaattttatagctactattttaaatataaaaccaaagtttataaaaatagaacaaatacccctatttgtttgatctatttttatcacagtaattttattacttctatccctaccagttttagcgggagccattactatattattaacagaccgaaactttaatacatcattctttgaccctgcagggggaggagatccaatcttatatcaacacctgtttnnnnnnnnnnn
>KM101023 Unionicola crassipes isolate Hyd019 cytochrome c oxidase subunit I COI gene partial cds mitochondrial
nnnnnnnnnnnnnnnnnnnnnnnnnnnnnnnnnnnnnnnnnnnnnnnattcgactagaattaggccaacctggatctctagtaggtaatgatcaaatttataatacaattgtaaccgcccatgcttttattataattttttttatagtgataccaatacttatcgggggcttcggaaactgattgattcctctcatacttagagccccagacatagctttccctcgaataaataacataagattttgactactcccacccgccttaattttactatgcactggctccctaaccaacataggagccggaacggggtgaactgtatacccacctttatcgggtaatattgcgcatggaggtgtttcagtggacctttcaatcttttcccttcatttagcaggtatctcctcaattttaggatctattaattttatagctactattttaaatataaaaccaaagtttataaaaatagaacaaatacccctatttgtttggtctatttttatcacagtaattttattgcttctatccctaccagttttagcgggagccattactatactattaacagaccgaaactttaatacatcattctttgaccctgcagggggaggannnnnnnnnnnnnnnnnnnnnnnnnnnnnnnnnnnnnn
>JN034792 Unionicola crassipes voucher NHRSnACAR 000000012 cytochrome oxidase subunit 1 COI gene partial cds mitochondrial
cctttggtagctggtcaggaatgctaggagcaagactcagagctattattcgactagaattagggcaacctggatctctagtaggtaatgatcaaatttacaatacaattgtaaccgcccatgcttttattataattttttttatagtgataccaatacttatcgggggcttcggaaactgattgattcccctcataattagagccccagacatagctttccctcgaataaataacataagattttgactactcccacccgccttaattttactatgcactggttccctaaccaacataggagccggaacggggtgaactgtctacccgcctttatcaggtaatatcgcgcatggaggtgtttcagtggacctttcaatcttttcccttcatttagcaggtatctcctcaattttaggggctattaattttatagctactattttaaatataaaaccaaagtttataaaaatagaacaaatacccctatttgtttggtctatttttatcacagtaatcttattacttctatccctaccagttttagcgggagccattactatattgttaacagaccgaaactttaatacatcattctttgaccctgcaggaggaggagacccaatcttatatcaacacctatttnnnnnnnnnnn
>JN034793 Unionicola crassipes voucher NHRSnACAR 000000011 cytochrome oxidase subunit 1 COI gene partial cds mitochondrial
cctttggtagctggtcagggatgctaggagcaagactcagagctattattcgactagaattagggcaacctggatctctagtaggtaatgatcaaatttacaatacaattgtaaccgcccatgcttttattataattttttttatagtgataccaatacttatcgggggcttcggaaactgattgattcccctcataattagagccccagacatagctttccctcgaataaataacataagattttgactactcccacccgccttaattttactatgcactggttccctaaccaacataggagccggaacggggtgaactgtctacccgcctttatcaggtaatatcgcgcatggaggtgtttcagtggacctttcaatcttttcccttcatttagcaggtatctcctcaattttaggggctattaattttatagctactattttaaatataaaaccaaagtttataaaaatagaacaaatacccctatttgtttggtctatttttatcacagtaatcttattacttctatccctaccagttttagcgggagccattactatattgttaacagaccgaaactttaatacatcattctttgaccctgcaggaggaggagacccaatcttatatcaacacctatttnnnnnnnnnnn
>JN034794 Unionicola crassipes voucher NHRSnACAR 000000010 cytochrome oxidase subunit 1 COI gene partial cds mitochondrial
cctttggtagctggtcagggatgctaggagcaagactcagagctattattcgactagaattagggcaacctggatctctagtaggtaatgatcaaatttacaatacaattgtaaccgcccatgcttttattataattttttttatagtgataccaatacttatcgggggcttcggaaactgattgattcccctcataattagagccccagacatagctttccctcgaataaataacataagattttgactactcccacccgccttaattttactatgcactggttccctaaccaacataggagccggaacggggtgaactgtctacccgcctttatcaggtaatatcgcgcatggaggtgtttcagtggacctttcaatcttttcccttcatttagcaggtatctcctcaattttaggggctattaattttatagctactattttaaatataaaaccaaagtttataaaaatagaacaaatacccctatttgtttggtctatttttatcacagtaatcttattacttctatccctaccagttttagcgggagccattactatattgttaacagaccgaaactttaatacatcattctttgaccctgcaggaggaggagacccaatcttatatcaacacctatttnnnnnnnnnnn
>JN034795 Unionicola crassipes voucher NHRSnACAR 000000009 cytochrome oxidase subunit 1 COI gene partial cds mitochondrial
cctttggtagctggtcagggatgctaggagcaagactcagagctattattcgactagaattagggcaacctggatctctagtaggtaatgatcaaatttacaatacaattgtaaccgcccatgcttttattataattttttttatagtgataccaatacttatcgggggcttcggaaactgattgattcccctcataattagagccccagacatagctttccctcgaataaataacataagattttgactactcccacccgccttaattttactatgcactggttccctaaccaacataggagccggaacggggtgaactgtctacccgcctttatcaggtaatatcgcgcatggaggtgtttcagtggacctttcaatcttttcccttcatttagcaggtatctcctcaattttaggggctattaattttatagctactattttaaatataaaaccaaagtttataaaaatagaacaaatacccctatttgtttggtctatttttatcacagtaatcttattacttctatccctaccagttttagcgggagccattactatattgttaacagaccgaaactttaatacatcattctttgaccctgcaggaggaggagacccaatcttatatcaacacctatttnnnnnnnnnnn
>JN034796 Unionicola crassipes voucher NHRSnACAR 000000008 cytochrome oxidase subunit 1 COI gene partial cds mitochondrial
cctttggtagctgatcagggatattaggagcaagactcagagctattattcgactagaattagggcaacctggatctctagtaggtaatgatcaaatttacaatacaattgtaaccgcccatgcttttattataattttttttatagtgataccaatacttatcgggggcttcggaaactgattgattcccctcataattagagccccagacatagctttccctcggataaataacataagattttggctactcccacccgccttaattttactatgcactggttctctaaccaacataggagccggaacggggtgaactgtctacccgcctttatcgggtaatattgcgcatgggggtgtttcagtggacctttcaatcttttcccttcatttagcaggtatctcctcaattttaggggctattaattttatagctactattttaaatataaaaccaaagtttataaaaatagaacaaatacccctatttgtttggtctatttttatcacagtaatcttattgcttctatccctaccagttttagcgggagccattactatattgttaacagaccgaaactttaatacatcattctttgaccctgcagggggaggagacccaatcttatatcaacacctatttnnnnnnnnnnn
>JN034797 Unionicola crassipes voucher NHRSnACAR 000000007 cytochrome oxidase subunit 1 COI gene partial cds mitochondrial
cctttggtagctggtcagggatactaggagcaagactcagagctattattcgactagaattagggcaacctggatctctagtaggtaatgatcaaatttacaatacaattgtgaccgcccatgcttttattataattttttttatagtgataccaatacttatcgggggcttcggaaactgattgattcccctcataattagagccccagacatagctttccctcgaataaataacataagattttgactactcccacccgccttaattttactatgcactggttctctaaccaacataggagccggaacggggtgaactgtctacccgcctttatcgggtaatattgcgcatgggggtgtttcagtggacctttcaatcttttcccttcatttagcaggtatctcctcaattttaggggctattaattttatagctactattttaaatataaaaccaaagtttataaaaatagaacaaatacccctgtttgtttggtctatttttatcacagtaatcttattgcttctatccctaccagttttagcgggagccattactatattgttaacagaccgaaactttaatacatcattctttgaccctgcagggggaggagacccaatcttatatcaacacctatttnnnnnnnnnnn
>JN034799 Unionicola crassipes voucher NHRSnACAR 000000005 cytochrome oxidase subunit 1 COI gene partial cds mitochondrial
cctttggtagctggtcagggatactaggagcaagactcagagctattattcgactagaattagggcaacctggatctctagtaggtaatgatcaaatttacaatacaattgtgaccgcccatgcttttattataattttttttatagtgataccaatacttatcgggggcttcggaaactgattgatccccctcataattagagccccagacatagctttccctcgaataaataacataagattttgactactcccacccgccttaattttactatgcaccggttctctaaccaacataggagccggaacggggtgaactgtctacccgcctttatcgggtaatatcgcgcatgggggtgtttcagtggacctttcaatcttttcccttcatttagcaggtatctcctcaattttaggggctattaattttatagctactattttaaatataaaaccaaagtttataaaaatagaacaaatacccctgtttgtttggtctatttttatcacagtaatcttattgcttctatccctaccagttttagcgggagccattactatattgttaacagaccgaaactttaatacatcattctttgaccctgcagggggaggagacccaatcttatatcaacacctatttnnnnnnnnnnn
>JN034798 Unionicola crassipes voucher NHRSnACAR 000000006 cytochrome oxidase subunit 1 COI gene partial cds mitochondrial
nnnttggtagctggtcagggatactaggagcaagactcagagctattattcgactagaattagggcaacctggatctctagtaggtaatgatcaaatttacaatacaattgtgaccgcccatgcttttattataattttttttatagtgataccaatacttatcgggggcttcggaaactgattgatccccctcataattagagccccagacatagctttccctcgaataaataacataagattttgactactcccacccgccttaattttactatgcaccggttctctaaccaacataggagccggaacggggtgaactgtctacccgcctttatcgggtaatatcgcgcatgggggtgtttcagtggacctttcaatcttttcccttcatttagcaggtatctcctcaattttaggggctattaattttatagctactattttaaatataaaaccaaagtttataaaaatagaacaaatacccctgtttgtttggtctatttttatcacagtaatcttattgcttctatccctaccagttttagcgggagccattactatattgttaacagaccgaaactttaatacatcattctttgaccctgcagggggaggagacccaatcttatatcaacacctatttnnnnnnnnnnn
>JN034800 Unionicola crassipes voucher NHRSnACAR 000000004 cytochrome oxidase subunit 1 COI gene partial cds mitochondrial
cctttggaagctggtcagggatactaggagcaagactcagagccattattcgactagaattagggcaacctggatctctagtaggtaatgatcaaatttacaatacaattgtaaccgcccatgcttttattataattttttttatagtgataccaatacttatcgggggcttcggaaactgattgattcccctcataattagagccccagacatagctttccctcgaataaataacataagattttggctactcccacccgccttaattttactatgcactggttctctaaccaacataggagccggaacggggtgaactgtctacccgcctttatcgggtaatattgcgcatgggggtgtttcagtggacctttcaatcttttcccttcatttagcaggtatctcctcaattttaggggctattaattttatagctactattttaaatataaaaccaaagtttataaaaatagaacaaatacccctatttgtttggtctatttttatcacagtaatcttattacttctatccctaccagttttagcgggagccattactatattgttaacagaccgaaactttaatacatcattctttgaccctgcagggggaggagacccaatcttatatcaacacctatttnnnnnnnnnnn
>JN034801 Unionicola crassipes voucher NHRSnACAR 000000003 cytochrome oxidase subunit 1 COI gene partial cds mitochondrial
cctttggaagctggtcagggatactaggagcaagactcagagccattattcgactagaattagggcaacctggatctctagtaggtaatgatcaaatttacaatacaattgtaaccgcccatgcttttattataattttttttatagtgataccaatacttatcgggggcttcggaaactgattgattcccctcataattagagccccagacatagctttccctcgaataaataacataagattttggctactcccacccgccttaattttactatgcactggttctctaaccaacataggagccggaacggggtgaactgtctacccgcctttatcgggtaatattgcgcatgggggtgtttcagtggacctttcaatcttttcccttcatttagcaggtatctcctcaattttaggggctattaattttatagctactattttaaatataaaaccaaagtttataaaaatagaacaaatacccctatttgtttggtctatttttatcacagtaatcttattacttctatccctaccagttttagcgggagccattactatattgttaacagaccgaaactttaatacatcattctttgaccctgcagggggaggagacccaatcttatatcaacacctatttnnnnnnnnnnn
>JN034802 Unionicola crassipes voucher NHRSnACAR 000000002 cytochrome oxidase subunit 1 COI gene partial cds mitochondrial
cctttggaagctggtcagggatactaggagcaagactcagagccattattcgactagaattagggcaacctggatctctagtaggtaatgatcaaatttacaatacaattgtaaccgcccatgcttttattataattttttttatagtgataccaatacttatcgggggcttcggaaactgattgattcccctcataattagagccccagacatagctttccctcgaataaataacataagattttggctactcccacccgccttaattttactatgcactggctctctaaccaacataggagccggaacggggtgaactgtctacccgcctttatcgggtaatattgcgcatgggggtgtttcagtggacctttcaatcttttcccttcatttagcaggtatctcctcaattttaggggctattaattttatagctactattttaaatataaaaccaaagtttataaaaatagaacaaatacccctatttgtttggtctatttttatcacagtaatcttattacttctatccctaccagttttagcgggagccattactatattgttaacagaccgaaactttaatacatcattctttgaccctgcagggggaggagacccaatcttatatcaacacctatttnnnnnnnnnnn
>JN034803 Unionicola crassipes voucher NHRSnACAR 000000001 cytochrome oxidase subunit 1 COI gene partial cds mitochondrial
cctttggaagctggtcagggatactaggagcaagactcagagccattattcgactagaattagggcaacctggatctctagtaggtaatgatcaaatttacaatacaattgtaaccgcccatgcttttattataattttttttatagtgataccaatacttatcgggggcttcggaaactgattgattcccctcataattagagccccagacatagctttccctcgaataaataacataagattttggttactcccacccgccttaattttactatgcactggttctctaaccaacataggagccggaacggggtgaactgtctacccgcctttatcgggtaatattgcgcatgggggtgtttcagtggacctttcaatcttttcccttcatttagcaggtatctcctcaattttaggggctattaattttatagctactattttaaatataaaaccaaagtttataaaaatagaacaaatacccctatttgtttggtctatttttatcacagtaatcttattacttctatccctaccagttttagcgggagccattactatattgttaacagaccgaaactttaatacatcattctttgaccctgcagggggaggagacccaatcttatatcaacacctatttnnnnnnnnnnn
>KM826896 Unionicola spBOLDACG6272 voucher BIOUG04683nA08 cytochrome oxidase subunit 1 COI gene partial cds mitochondrial
cctttggtagctgatcaggcatactaggagcaagactcagagctattattcgactagaattagggcaacctggatctttagtaggtaatgatcaaatttataacacaattgtaaccgcccatgcctttattataattttttttatagtgataccaatacttatcggaggcttcggaaactgattaatccccctcataatcagagccccagacatagctttccctcgaataaataatataagattttggctactcccacccgccttaattttactatgcactggttccctaaccaacataggagctggaacaggatgaaccgtctatccgcctttatcaggaaatatcgcacatggtggtgtctcagtagacctttcaatcttttcacttcatttagcaggtatctcctcaattttaggagccatcaattttatagctactattttaaatataaaaccaaagtttataaaaatagaacaaatacctctgtttgtttggtctatttttatcacagtaatcttattacttctatccctacccgttttagcaggggctattactatattgttaactgaccgaaactttaacacatcattctttgaccctgcaggagggggggacccaatcttatatcaacatctatttnnnnnnnnnnn
>MG311194 Unionicola spBIOUG23252nA11 cytochrome oxidase subunit 1 COI gene partial cds mitochondrial
cctttggtagctgatcaggcatactaggagcaagactcagagctattattcgactagaattagggcaacctggatctttagtaggtaatgatcaaatttataacacaattgtaaccgcccatgcctttattataattttttttatagtgataccaatacttatcggaggcttcggaaactgattaatccccctcataatcagagccccagacatagctttccctcgaataaataatataagattttggctactcccacccgccttaattttactatgcactggctccctaaccaacataggagctggaacaggatgaaccgtctatccgcctttatcaggaaatatcgcacatggtggtgtctcagtagacctttcaatcttttcacttcatttagcaggtatctcctcaattttaggagccatcaattttatagctactattttaaatataaaaccaaagtttataaaaatagaacaaatacctctgtttgtttggtctatttttatcacagtaatcttattgcttctatccctacccgttttagcaggagctattactatattgttaactgaccgaaactttaacacatcattctttgaccctgcaggagggggggacccaatcttataccaacatctatttnnnnnnnnnnn
>MG315927 Unionicola spBIOUG23252nA10 cytochrome oxidase subunit 1 COI gene partial cds mitochondrial
cctttggtagctgatcaggcatactaggagcaagactcagagctattattcgactagaattagggcaacctggatctttagtaggtaatgatcaaatttataacacaattgtaaccgcccatgcctttattataattttttttatagtgataccaatacttatcggaggcttcggaaactgattaatccccctcataatcagagccccagacatagctttccctcgaataaataatataagattttggctactcccacccgccttaattttactatgcactggctccctaaccaacataggagctggaacaggatgaaccgtctatccgcctttatcaggaaatatcgcacatggtggtgtctcagtagacctttcaatcttttcacttcatttagcaggtatctcctcaattttaggagccatcaattttatagctactattttaaatataaaaccaaagtttataaaaatagaacaaatacctctgtttgtttggtctatttttatcacagtaatcttattgcttctatccctacccgttttagcaggagctattactatattgttaactgaccgaaactttaacacatcattctttgaccctgcaggagggggggacccaatcttataccaacatctatttnnnnnnnnnnn
>MG319946 Unionicola spBIOUG23252nB07 cytochrome oxidase subunit 1 COI gene partial cds mitochondrial
cctttggtagctgatcaggcatactaggagcaagactcagagctattattcgactagaattagggcaacctggatctttagtaggtaatgatcaaatttataacacaattgtaaccgcccatgcctttattataattttttttatagtgataccaatacttatcggaggcttcggaaactgattaatccccctcataatcagagccccagacatagctttccctcgaataaataatataagattttggctactcccacccgccttaattttactatgcactggctccctaaccaacataggagctggaacaggatgaaccgtctatccgcctttatcaggaaatatcgcacatggtggtgtctcagtagacctttcaatcttttcacttcatttagcaggtatctcctcaattttaggagccatcaattttatagctactattttaaatataaaaccaaagtttataaaaatagaacaaatacctctgtttgtttggtctatttttatcacagtaatcttattgcttctatccctacccgttttagcaggagctattactatattgttaactgaccgaaactttaacacatcattctttgaccctgcaggagggggggacccaatcttataccaacatctatttnnnnnnnnnnn
>KT706316 Unionicola spBOLDACV4538 voucher BIOUG22575nE07 cytochrome oxidase subunit 1 COI gene partial cds mitochondrial
cctttgggagctgatcagggatactaggggcaagactcagagctattattcgtctagagttaggtcaacctggatctttagtaggtaatgatcaaatttataacacaattgtaaccgctcatgcctttattataattttttttatagtgataccaatgcttatcggaggttttgggaactgattagtccccctcataattagagccccagacatagctttccctcgaataaataatataagattctggctactcccacccgccttaattttactatgcactggttccttaactaacataggagctggaacagggtgaaccgtctatccgcctttatcaggaaatattgctcatagtggtgtttcagtggacctttcaatcttttcacttcatttagcaggtatctcctcaattctaggagccattaattttatagctactattttaaatataaaaccaaagtttataaaaatagaacaaatacctctgtttgtttgatctatttttatcacagtaatcttattgcttctatctctacccgttttagcaggggctattactatactgttannnnnnnnnnnnnnnnnnnnnnnnnnnnnnnnnnnnnnnnnnnnnnnnnnnnnnnnnnnnnnnnnnnnnnnnnnnnnnnnnnnnnn
>MG310589 Unionicola spBIOUG15122nF06 cytochrome oxidase subunit 1 COI gene partial cds mitochondrial
cctttggtagctgatcaggaatattaggagcaagcctcagagctattatccgactagaattaagacaacctgggtctttagtaggtaatgatcaaatttataacacaattgtaaccgcccatgcttttattataattttttttatagtgataccaatacttatcggaggcttcggaaactgattagtccccctcataattagagccccagacatagctttccctcgaataaataatataagattttgattactcccacccgccttaactttactatgctctggttccctaaccaacatgggggctgggacagggtgaaccgtctatccacctttatcaggaaatatcgcacatggtggtgcttcagtggacctttcaatcttttccctccatttagcaggtatctcctcaattttaggagccattaatttcatagctactattttaaacataaaaccaaagtttataaaaatagaacaaatacctctgtttgtttggtctatctttatcacagtaatcttattacttctatccctacccgttttagcgggggccatcactatactgttaactgaccgaaactttaatacatcattttttgaccctgcaggggggggggacccaatcttataccaacacctatttnnnnnnnnnnn
>MG311591 Unionicola spBIOUG15122nC03 cytochrome oxidase subunit 1 COI gene partial cds mitochondrial
cctttggtagctgatcaggaatattaggagcaagcctcagagctattatccgactagaattaagacaacctgggtctttagtaggtaatgatcaaatttataacacaattgtaaccgcccatgcttttattataattttttttatagtgataccgatacttatcggaggcttcggaaactgattagtccccctcataattagagccccagacatagctttccctcgaataaataatataagattttgattactcccacccgccttaactttactatgctctggttccctaaccaacataggggctgggacagggtgaaccgtctatccacctttatcaggaaatatcgcacatggtggtgcttcagtggacctttcaatcttttccctccatttagcaggtatctcctcaattttaggagccattaatttcatagctactattttaaacataaaaccaaagtttataaaaatagaacaaatacctctgtttgtttggtctatctttatcacagtaatcttattacttctatccctacccgttttagcgggggccatcactatactgttaactgaccgaaactttaatacatcattttttgaccctgcaggggggggggacccaatcttatatcaacacctatttnnnnnnnnnnn
>MG513150 Unionicola spBIOUG03871nG01 cytochrome oxidase subunit 1 COI gene partial cds mitochondrial
cctttggtagctgatcggggatgctaggagcaagcctcagagctattattcgactagagctggggcaacctggatctttagtgggtaatgaccaaatttataatacaattgtaaccgcccatgcctttatcataattttttttatagtgataccaatacttatcgggggcttcggaaactgattaattcccctcataattagagccccagacatagctttccctcgaataaataacataagattttgattgcttccccccgccctaattttactatgcactggctccttaactaatataggagctggaacagggtgaacagtctacccacctttatcaggaaatattgcgcatgggggcgtatcagtggacctttcaatcttttcccttcatttagcaggtatctcctcaattttaggagccatcaattttatagccactattttaaatataaagccaaagtttataaaaatagaacaaatacctnnnnnnnnnnnnnnnnnnnnnnnnnnnnnnnnnnnnnnnnnnnnnnnnnnnnnnnnnnnnnnnnnnnnnnnnnnnnnnnnnnnnnnnnnnnnnnnnnnnnnnnnnnnnnnnnnnnnnnnnnnnnnnnnnnnnnnnnnnnnnnnnnnnnnnnnnnnnnnnnnnnnnnnnnn
>KM826484 Unionicola sp0988A voucher BIOUG06962nC03 cytochrome oxidase subunit 1 COI gene partial cds mitochondrial
cttttgggagatgatcaggtatattaggagcaagcctcagagctatcattcgacttgaactaggtcaaccagggtcactagtaggaaatgatcaaatctacaatactattgtaacagctcatgcattcatcataatcttttttatagttatacctatactcatcggaggatttggaaattgattagtcccccttataattagagccccagatatagcttttcctcgaataaacaatataagtttttgacttctacccccagccttaatccttttatgtacaggttctataactaatataggggcagggacaggatgaacagtatatccccccttatcaggaaatatcgcacacggtggggcttcagtagacctctcaatcttctctcttcatttagcaggtatttcttccattttaggttcaattaactttatagcaaccattttaaatataaaaccaaaattcataaaaatagaacaaatacctctattcgtctgatccatctttattacagttatcctattgctcctttctttacctgtgctagcaggagctatcaccatactacttacagaccgtaattttaatacctcattctttgacccagccggaggaggagatccaattctttatcaacatttatttnnnnnnnnnnn
>KR104048 Unionicola spBOLDAAE9937 voucher BIOUG10923nC06 cytochrome oxidase subunit 1 COI gene partial cds mitochondrial
cttttgggagatgatcaggtatattaggagcaagcctcagagctatcattcgacttgaactaggtcaaccagggtcactagtaggaaatgatcaaatctacaatactattgtaacagctcatgcattcatcataatcttttttatagttatacctatactcatcggaggatttggaaattgattagtcccccttataattagagccccagatatagcttttcctcgaataaacaatataagtttttgacttctacccccagccttaatccttttatgtacaggttctataactaatataggggcagggacaggatgaacagtatatccccccttatcaggaaatatcgcacacggtggggcttcagtagacctctcaatcttctctcttcatttagcaggtatttcttccattttaggttcaattaactttatagcaaccattttaaatataaaaccaaaattcataaaaatagaacaaatacctctattcgtctgatccatctttattacagttatcctattgctcctttctttacctgtgctagcaggagctatcaccatactacttacagaccgtaattttaatacctcattnnnnnnnnnnnnnnnnnnnnnnnnnnnnnnnnnnnnnnnnnnnnnnnnnnnnnnnnnnnn
>KR097695 Unionicola spBOLDAAE9937 voucher BIOUG10210nA03 cytochrome oxidase subunit 1 COI gene partial cds mitochondrial
cttttgggagatgatcaggtatattaggagcaagcctcagagctatcattcgacttgaactaggtcaaccagggtcactagtaggaaatgatcaaatctacaatactattgtaacagctcatgcattcatcataatcttttttatagttatacctatactcatcggaggatttggaaattgattagtcccccttataattagagccccagatatagcttttcctcgaataaacaatataagtttttgacttctacccccagccttaatccttttatgtacaggttctataactaatataggggcagggacaggatgaacagtatatccccccttatcaggaaatatcgcacacggtggggcttcagtagacctctcaatcttctctcttcatttagcaggtatttcttccattttaggttcaattaactttatagcaaccattttaaatataaaaccaaaattcataaaaatagaacaaatacctctattcgtctgatccatctttattacagttatcctattgctcctttctttacctgtgctagcaggagctatcaccatactacttacagaccgtaattttaatacctcnnnnnnnnnnnnnnnnnnnnnnnnnnnnnnnnnnnnnnnnnnnnnnnnnnnnnnnnnnnnnnn
>KR104994 Unionicola spBOLDAAE9937 voucher BIOUG09851nF04 cytochrome oxidase subunit 1 COI gene partial cds mitochondrial
cttttgggagatgatcaggtatattaggagcaagcctcagagctatcattcgacttgaactaggtcaaccagggtcactagtaggaaatgatcaaatctacaatactattgtaacagctcatgcattcatcataatcttttttatagttatacctatactcatcggaggatttggaaattgattagtcccccttataattagagccccagatatagcttttcctcgaataaacaatataagtttttgacttctacccccagccttaatccttttatgtacaggttctataactaatataggggcagggacaggatgaacagtatatccccccttatcaggaaatatcgcacacggtggggcttcagtagacctctcaatcttctctcttcatttagcaggtatttcttccattttaggttcaattaactttatagcaaccattttaaatataaaaccaaaattcataaaaatagaacaaatacctctattcgtctgatccatctttattacagttatcctattgctcctttctttacctgtgctagcaggagctatcaccatactacttacagacnnnnnnnnnnnnnnnnnnnnnnnnnnnnnnnnnnnnnnnnnnnnnnnnnnnnnnnnnnnnnnnnnnnnnnnnnnnnnnnn
>KR100267 Unionicola spCNGBG1971n14 voucher BIOUG10207nH05 cytochrome oxidase subunit 1 COI gene partial cds mitochondrial
nnnnnnnnnnnnnnnnnnnnnnnnnnnnnnnnnnnnnnnnnnnnntcattcgacttgaactaggtcaaccagggtcactagtaggaaatgatcaaatctacaatactattgtaacagctcatgcattcatcataatcttttttatagttatacctatactcatcggaggatttggaaattgattagtcccccttataattagagccccagatatagcttttcctcgaataaacaatataagtttttgacttctacccccagccttaatccttttatgtacaggttctataactaatataggggcagggacaggatgaacagtatatccccccttatcaggaaatatcgcacacggtggggcttcagtagacctctcaatcttctctcttcacttagcaggtatttcttccattttaggttcaattaactttatagcaaccattttaaatataaaaccaaaattcataaaaatagaacaaatacctctattcgtctgatccatctttattacagttatcctattgctcctttctttacnnnnnnnnnnnnnnnnnnnnnnnnnnnnnnnnnnnnnnnnnnnnnnnnnnnnnnnnnnnnnnnnnnnnnnnnnnnnnnnnnnnnnnnnnnnnnnnnnnnnnnnnnnnnnnnnnnnnnn
>KR099401 Unionicola spBOLDAAE9937 voucher BIOUG09851nG07 cytochrome oxidase subunit 1 COI gene partial cds mitochondrial
cttttgggagatgatcaggtatattaggagcaagcctcagagctatcattcgacttgaactaggtcaaccagggtcactagtaggaaatgatcaaatctacaatactattgtaacagctcatgcattcatcataatcttttttatagttatacctatactcatcggaggatttggaaattgattagtcccccttataattagagccccagatatagcttttcctcgaataaacaatataagtttttgacttctacccccagccttaatccttttatgtacaggttctataactaatataggggcagggacaggatgaacagtatatccccccttatcaggaaatatcgcacacggtggagcttcagtagacctctcaatcttctctcttcacttagcaggtatttcttccattttaggttcaattaactttatagcaaccattttaaatataaaaccaaaattcataaaaatagaacaaatacctctattcgtctgatccatctttattacagttatcctattgctcctttctttacctgtgctnnnnnnnnnnnnnnnnnnnnnnnnnnnnnnnnnnnnnnnnnnnnnnnnnnnnnnnnnnnnnnnnnnnnnnnnnnnnnnnnnnnnnnnnnnnnnnnnnnnnnnnnnnnnnnn
>KR099905 Unionicola spBOLDAAE9937 voucher BIOUG09965nH11 cytochrome oxidase subunit 1 COI gene partial cds mitochondrial
ctttcgggagatgatcaggtatattaggagcaagcctcagagctatcattcgacttgaactaggtcaaccagggtcactagtaggaaatgatcaaatctacaatactattgtaacagctcatgcattcatcataatcttttttatagttatacctatactcatcggaggatttggaaattgattagtcccccttataattagagccccagatatagcttttcctcgaataaacaatataagtttttgacttctacccccagccttaatccttttatgtacaggttctataactaatataggggcagggacaggatgaacagtatatccccccttatcaggaaatatcgcacacggtgggacttcagtagacctctcaatcttctctcttcatttagcaggtatttcttccattttaggttcaattaactttatagcaaccattttaaatataaaaccaaaattcataaaaatagaacaaatacctctattcgtctgatccatctttattacagttatcctattgctcctttctttacctgtgctagcaggagctatcaccatactacttacagaccgtaattttaatacctcattctnnnnnnnnnnnnnnnnnnnnnnnnnnnnnnnnnnnnnnnnnnnnnnnnnnnnnnnnnn
>KM831934 Unionicola sp0988A voucher BIOUG05971nE11 cytochrome oxidase subunit 1 COI gene partial cds mitochondrial
cttttgggagatgatcaggtatattaggagcaagcctcagagctatcattcgacttgaactaggtcaaccagggtcactagtaggaaatgatcaaatctacaatactattgtaacagctcatgcattcatcataatcttttttatagttatacctatactcatcggaggatttggaaattgattagtcccccttataattagagccccagatatagcttttcctcgaataaacaatataagtttttgacttctacccccagccttaatccttttatgtacaggttctataactaatataggggcagggacaggatgaacagtatatccccccttatcaggaaatatcgcacacggtggggcttcagtagacctctcaatcttctctcttcatttagcaggtatttcttccattttaggttcaattaactttatagcaaccattttaaatataaaaccaaaattcataaaaatagaacaaatacctctattcgtctgatccatctttattacagttatcctattactcctttctttacctgtgctagcaggagctatcaccatactactcacagacnnnnnnnnnnnnnnnnnnnnnnnnnnnnnnnnnnnnnnnnnnnnnnnnnnnnnnnnnnnnnnnnnnnnnnnnnnnnnnnn
>KM836970 Unionicola sp0988A voucher BIOUG06813nH02 cytochrome oxidase subunit 1 COI gene partial cds mitochondrial
cttttgggagatgatcaggtatattaggagcaagcctcagagctatcattcgacttgaactaggccaaccagggtcactagtaggaaatgatcaaatctacaatactattgtaacagctcatgcattcatcataatcttttttatagttatacctatactcatcggaggatttggaaattgattagtcccccttataattagagccccagatatagcttttcctcgaataaacaatataagtttttgacttctacccccagccttaatccttttatgtacaggttctataactaatataggggcagggacaggatgaacagtgtatccccccttatcaggaaatatcgcacacggtggggcttcagtagacctctcaatcttctctcttcatttagcaggtatttcttccattttaggttcaattaactttatagcaaccattttaaatataaaaccaaaattcataaaaatagaacaaatacctctattcgtctgatccatctttattacagttatcctattactcctttctttacctgtgctagcaggagctatcaccatactacttacagacnnnnnnnnnnnnnnnnnnnnnnnnnnnnnnnnnnnnnnnnnnnnnnnnnnnnnnnnnnnnnnnnnnnnnnnnnnnnnnnn
>KR098878 UNVERIFIED Unionicola spBOLDAAE9937 voucher BIOUG10210nA05 cytochrome oxidase subunit 1nlike COI gene partial sequence mitochondrial
cttttgggagatgatcaggtatattaggagcaagcctcagagctatcattcgacttgaactaggccaaccagggtcactagtaggaaatgatcaaatctacaatactattgtaacagctcatgcattcatcataatcttttttatagttatacctatactcatcggaggatttggaaattgattagtcccccttataattagagccccagatatagcttttcctcgaataaacaatataagtttttgacttctacccccagccttaatccttttatgtacaggttctataactaatataggggcagggacaggatgaacagtgtatccccccttatcaggaaatatcgcacacggtggggcttcagtagacctctcaatcttctctcttcatttagcaggtatttcttccattttaggttcaattaactttatagcaaccattttaaatataaaaccaaaattcataaaaatagaacaaatacctctattcgtctgatccatctttattacagttatcctattactcctttctttacctgtgctagcaggagctatcaccatactacttacagaccgtaattttaatacctcatctnnnnnnnnnnnnnnnnnnnnnnnnnnnnnnnnnnnnnnnnnnnnnnnnnnnnnnnnnnn
>KR099533 Unionicola spBOLDAAE9937 voucher BIOUG11035nA04 cytochrome oxidase subunit 1 COI gene partial cds mitochondrial
nnnnnnnnngatgatcaggtatattaggagcaagcctcagagctatcattcgacttgaactaggccaaccagggtcactagtaggaaatgatcaaatctacaatactattgtaacagctcatgcattcatcataatcttttttatagttatacctatactcatcggaggatttggaaattgattagtcccccttataattagagccccagatatagcttttcctcgaataaacaatataagtttttgacttctacccccagccttaatccttttatgtacaggttctataactaatataggggcagggacaggatgaacagtgtatccccccttatcaggaaatatcgcacacggtggggcttcagtagacctctcaatcttctctcttcatttagcaggtatttcttccattttaggttcaattaactttatagcaaccattttaaatataaaaccaaaattcataaaaatagaacaaatacctctattcgtctgatccatctttattacagttatcctattactcctttcnnnnnnnnnnnnnnnnnnnnnnnnnnnnnnnnnnnnnnnnnnnnnnnnnnnnnnnnnnnnnnnnnnnnnnnnnnnnnnnnnnnnnnnnnnnnnnnnnnnnnnnnnnnnnnnnnnnnnnnnnnn
>KT708091 Unionicola spBOLDAAE9937 voucher BIOUG22575nF04 cytochrome oxidase subunit 1 COI gene partial cds mitochondrial
nnnnnnnnnnnnnnnnnnnnnnnnnnnnnnnnnnnnnnnnnnnnatcattcgacttgaactaggccaaccagggtcactagtaggaaatgatcaaatctacaatactattgtaacagctcatgcattcatcataatcttttttatagttatacctatactcatcggaggatttggaaattgattagtcccccttataattagagccccagatatagcttttcctcgaataaacaatataagtttttgacttctacccccagccttaatccttttatgtacaggttctataactaatataggggcagggacaggatgaacagtgtatccccccttatcaggaaatatcgcacacggtggggcttcagtagacctctcaatcttctctcttcatttagcaggtatttcttccattttannnnnnnnnnnnnnnnnnnnnnnnnnnnnnnnnnnnnnnnnnnnnnnnnnnnnnnnnnnnnnnnnnnnnnnnnnnnnnnnnnnnnnnnnnnnnnnnnnnnnnnnnnnnnnnnnnnnnnnnnnnnnnnnnnnnnnnnnnnnnnnnnnnnnnnnnnnnnnnnnnnnnnnnnnnnnnnnnnnnnnnnnnnnnnnnnnnnnnnnnnnnnnnnnnnnnnnnnnnnnnnnnnnnnnnnnnnnnnn
>KR104261 Unionicola spBOLDAAE9937 voucher BIOUG10206nB10 cytochrome oxidase subunit 1 COI gene partial cds mitochondrial
cttttgggagatgatcaggtatattaggagcaagcctcagagctatcattcgacttgaactaggccaaccagggtcactagtaggaaatgatcaaatctacaatactattgtaacagctcatgcattcatcataatcttttttatagttatacctatactcatcggaggatttggaaattgattagtcccccttataattagagccccagatatagcttttcctcgaataaacaatataagtttttgacttctacccccagccttaatccttttatgtacaggttctataactaatataggggcagggacaggatgaacagtgtatccccccttatcaggaaatatcgcacacggtggggcttcagtagacctctcaatcttctctcttcatttagcaggtatttcttccattttaggttcaattaactttatagcaaccattttaaatataaaaccaaagttcataaaaatagaacaaatacctctattcgtctgatccatctttattacagttatcctattactcctttctttacctgtgctagcaggagctatcaccatactacttacagaccgtaattttaatnnnnnnnnnnnnnnnnnnnnnnnnnnnnnnnnnnnnnnnnnnnnnnnnnnnnnnnnnnnnnnnnnnnn
>KR097644 Unionicola spBOLDAAE9937 voucher BIOUG10210nA01 cytochrome oxidase subunit 1 COI gene partial cds mitochondrial
nnnnnnnnngatgatcaggtatattaggagcaagcntcagagctatcattcgacttgaactaggccaaccagggtcactagtaggaaatgatcaaatctacaatactattgtaacagctcatgcattcatcataatcttttttatagttatacctatactcatcggaggatttggaaattgattagtcccccttataattagagccccagatatagcttttcctcggataaacaatataagtttttgacttctacccccagccttaatccttttatgtacaggttctataactaatataggggcagggacaggatgaacagtgtatccccccttatcaggaaatatcgcacacggtggggcttcagtagacctctcaatcttctctcttcatttagcaggtatttcttccattttaggttcgattaactttatagcaaccattttaaatataaaaccaaaattcataaaaatagaacaaatacctctattcgtctgatccatctttattacagttatcctattgctccttnnnnnnnnnnnnnnnnnnnnnnnnnnnnnnnnnnnnnnnnnnnnnnnnnnnnnnnnnnnnnnnnnnnnnnnnnnnnnnnnnnnnnnnnnnnnnnnnnnnnnnnnnnnnnnnnnnnnnnnnnnnnn
>KR103253 Unionicola spBOLDAAE9937 voucher BIOUG10389nH10 cytochrome oxidase subunit 1 COI gene partial cds mitochondrial
cttttggaagatgatcaggtatattaggagcaagcctcagagctatcattcgacttgaactaggccaaccagggtcactagtaggaaatgatcaaatctacaatactattgtaacagctcatgcattcatcataatcttttttatagttatacctatactcatcggaggatttggaaattgattagtcccccttataattagagccccagatatagcttttcctcggataaacaatataagtttttgacttctacccccagccttaatccttttatgtacaggttctataactaatataggggcagggacaggatgaacagtgtatccccccttatcaggaaatatcgcacacggtggggcttcagtagacctctcaatcttctctcttcatttagcaggtatttcttccattttaggttcgattaactttatagcaaccattttaaatataaaaccaaaattcataaaaatagaacaaatacctctattcgtctgatccatctttattacagttatcctattgctcctttctttacctgtgnnnnnnnnnnnnnnnnnnnnnnnnnnnnnnnnnnnnnnnnnnnnnnnnnnnnnnnnnnnnnnnnnnnnnnnnnnnnnnnnnnnnnnnnnnnnnnnnnnnnnnnnnnnnnnnnn
>KT707731 Unionicola spBOLDAAE9937 voucher BIOUG22416nC07 cytochrome oxidase subunit 1 COI gene partial cds mitochondrial
cttttgggagatgatcaggtatattaggagcaagcctcagagctatcattcgacttgaactaggccaaccagggtcactagtaggaaatgatcaaatttacaatactattgtaacagctcatgcattcatcataatcttttttatagttatacctatactcatcggaggatttggaaattgattagtcccccttataattagagccccagatatagcttttcctcgaataaacaatataagtttttgacttctacccccagccttaatccttttatgcacaggttctataactaatataggggcagggacaggatgaacagtgtatccccccttatcaggaaatatcgcacacggtggggcttcagtagacctctcaatcttctctcttcatttagcaggtatttcttccattttaggttcaattaactttatagcaaccattttaaatataaaaccaaaattcataaaaatagaacaaatacctctattcgtctgatccatctttattacagttatcctattactcctttctttacctgtgctagcaggagctatcaccatactacttacagaccgtaatttannnnnnnnnnnnnnnnnnnnnnnnnnnnnnnnnnnnnnnnnnnnnnnnnnnnnnnnnnnnnnnnnnnnnnn
>KR099034 Unionicola spCNGBG1939n14 voucher BIOUG10207nE09 cytochrome oxidase subunit 1 COI gene partial cds mitochondrial
nnnnnnnnnnnnnnnnnnnnnnnnnnnnnnnnnnnnnnnnnnnnnnnnnnnnnnnnnnnnnnnnnnnnnnnnnnnnnnnnnnnnnnnnnnnnnnnnnnnnnnnnnnnnnnnnnnnnnnnnnngcattcatcataatcttttttatagttatacctatactcatcggaggatttggaaattgattagtcccccttataattagagccccagatatagcttttcctcgaataaacaatataagtttttgacttctacccccagccttaatccttttatgtacaggttctataactaatataggggcagggacaggatgaacagtgtatccccccttatcaggaaatatcgcacacggtggggcttcagtagacctctcaatcttctctcttcatttagcaggtatttcttccattttaggttcaattaactttatagcaaccattttaaatataaaaccaaaattcataaaaatagaacaaatacctctattcgtctgatccatctttattacagttatcctattactcctttctttacctgtgctagcaggagctatcaccatactacttacagaccgtaannnnnnnnnnnnnnnnnnnnnnnnnnnnnnnnnnnnnnnnnnnnnnnnnnnnnnnnnnnnnnnnnnnnnnnnnnn
>KM836221 Unionicola sp0988A voucher BIOUG06962nG09 cytochrome oxidase subunit 1 COI gene partial cds mitochondrial
cttttggaagatgatcaggtatattaggagcaagcctcagagctatcattcgacttgaactaggtcaaccagggtcactagtaggaaatgatcaaatctacaatactattgtaacagctcatgcattcatcataatcttttttatagttatacctatactcatcggaggatttggaaattgattagtcccccttataattagagccccagatatagcttttcctcgaataaacaatataagtttttgacttctacccccagccttaatccttttatgtacaggttctataactaatataggggcagggacaggatgaacagtatatccccccttatcaggaaatatcgcacacggtggggcttcagtagacctctcaatcttctctcttcatttagcaggtatttcttccattttaggttcaattaactttatagcaaccattttaaatataaaaccaaaattcataaaaatagaacaaatacctctattcgtctgatccatctttattacagttatcctattactcctttctttacctgtgctagcaggagctatcaccatactacttacagaccgtaattttannnnnnnnnnnnnnnnnnnnnnnnnnnnnnnnnnnnnnnnnnnnnnnnnnnnnnnnnnnnnnnnnnnnnn
>KT708464 Unionicola spBOLDAAE9937 voucher BIOUG22416nC08 cytochrome oxidase subunit 1 COI gene partial cds mitochondrial
cttttgggagatgatcaggtatattaggagcaagcctcagagctatcattcgacttgaactaggccaaccagggtcactagtaggaaatgatcaaatctacaatactattgtaacagctcatgcattcatcataatcttttttatagttatacctatactcatcggaggatttggaaattgattagtcccccttataattagagccccagatatagcttttcctcgaataaacaatataagtttttgacttctacccccagccttaatccttttatgtacaggttctataactaatataggagcaggaacaggatgaacagtgtatccccccttatcaggaaatatcgcacacggtggggcttcagtagacctctcaatcttctctcttcatttagcaggtatttcttccattttaggttcaattaactttatagcaaccattttaaatataaaaccaaaattcataaaaatagaacaaatacctctattcgtctgatccatctttattacagttatcctattactcctttctttacctgtgctagcaggagctatcaccatactacttacagaccgtaattttaatnnnnnnnnnnnnnnnnnnnnnnnnnnnnnnnnnnnnnnnnnnnnnnnnnnnnnnnnnnnnnnnnnnnn
>KT706407 Unionicola spBOLDAAE9937 voucher BIOUG22568nH07 cytochrome oxidase subunit 1 COI gene partial cds mitochondrial
cttttgggagatgatcaggtatattaggagcaagcctcagagctatcattcgacttgaactaggccaaccagggtcactagtaggaaatgatcaaatctacaatactattgtaacagctcatgcattcatcataatcttttttatagttatacctatactcatcggaggatttggaaattgattagtcccccttataattagagccccagatatagcttttcctcgaataaacaatataagtttttgacttctacccccagccttaatccttttatgcacaggttctataactaatataggggcagggacaggatgaacagtgtatccccccttatcaggaaatatcacacacggtggggcttcagtagacctctcaatcttctctcttcatttagcaggtatttcttccattttaggttcaattaactttatagcaaccattttaaatataaaaccaaaattcataaaaatagaacaaatacctctattcgtctgatccatctttattacagttatcctattactcctttctnnnnnnnnnnnnnnnnnnnnnnnnnnnnnnnnnnnnnnnnnnnnnnnnnnnnnnnnnnnnnnnnnnnnnnnnnnnnnnnnnnnnnnnnnnnnnnnnnnnnnnnnnnnnnnnnnnnnnnnnnn
>KM829870 Unionicola sp0988A voucher BIOUG06870nG02 cytochrome oxidase subunit 1 COI gene partial cds mitochondrial
cttttgggagatgatcaggtatattaggagcaagcctcagagctatcattcgacttgaactaggccaaccagggtcactagtaggaaatgatcaaatctacaatactattgtaacagctcatgcattcatcataatcttttttatagttatacctatactcatcggaggatttggaaattgactagtcccccttataattagagccccagatatagcttttcctcgaataaacaatataagtttttgacttctacccccagccttaatccttttatgtacaggttctataactaatataggagcagggacaggatgaacagtgtatccccccttatcagggaatatcgcacacggtggggcttcagtagacctctcaatcttctctcttcatttagcaggtatttcttccattttaggttcaattaactttatagcaaccattttaaatataaaaccaaaattcataaaaatagaacaaatacctctattcgtctgatccatctttattacagttatcctattactcctttctttacctgtgctagcaggagctatcaccatactacttacagaccgtaattttaatacctcattctttgacccagccggaggaggagacccaattctttatcaacatttatttnnnnnnnnnnn
>KM827429 Unionicola sp0988A voucher BIOUG06962nE11 cytochrome oxidase subunit 1 COI gene partial cds mitochondrial
cttttgggagatgatcaggtatattaggagcaagcctcagagctatcattcgacttgaactaggtcaaccagggtcactagtaggaaatgatcaaatctacaatactattgtaacagctcatgcattcatcataatcttttttatagttatacctatactcatcggaggatttggaaattgattagtcccccttataattagagccccagatatagcttttcctcgaataaacaatataagtttttgacttctacccccagccttaatccttttatgtacaggttctataactaatataggggcagggacaggatgaacagtatatccccccttatcaggaaatatcgcacacggtggggcttcagtagacctctcaatcttctctctacacttagcaggtatttcttccattttaggttcaattaactttatagcaaccattttaaatataaaaccaaaattcataaaaatagaacaaatacctctattcgtctgatccatctttattacagttatcctattgctcctttctttacctgtgctagcaggagctatcaccatactacttacagaccgtaattttannnnnnnnnnnnnnnnnnnnnnnnnnnnnnnnnnnnnnnnnnnnnnnnnnnnnnnnnnnnnnnnnnnnnn
>KR098322 Unionicola spCNGBG1879n14 voucher BIOUG10206nH08 cytochrome oxidase subunit 1 COI gene partial cds mitochondrial
nnnnnnnnnnnnnnnnnnnnnnnnnnnnnnnnnnnnnnnnnnnnnnnnnnnnnnnnnnnnnnnnnnnnnnnnnnnnnnnnnnnnnnnatgatcaaatctacaatactattgtaacagctcatgcattcatcataatcttttttatagttatacctatactcatcggaggatttggaaattgattagtcccccttataattagagccccagatatagcttttcctcgaataaacaatataagtttttgacttctacccccagccttaatccttttatgtacaggttctataactaatataggggcagggacaggatgaacagtatatccccccttatcaggaaatatcgcacacggtggggcttcagtagacctctcaatcttctctcttcacttagcaggtatttcttccattttaggttcaattaactttatagcaaccattttaaatataaaaccaaaattcataaaaatagaacaaatacctctattcgtctgatccatctttattacagttatcctattgctcctttctttacctgtgctagcaggagctatcaccatactacttacagaccgtaattttannnnnnnnnnnnnnnnnnnnnnnnnnnnnnnnnnnnnnnnnnnnnnnnnnnnnnnnnnnnnnnnnnnnnn
>KR102378 Unionicola spBOLDAAE9937 voucher BIOUG10923nH07 cytochrome oxidase subunit 1 COI gene partial cds mitochondrial
cttttggaagatgatcaggtatattaggagcaagcctcagagctatcattcgacttgaactaggccaaccagggtcactagtaggaaatgatcaaatctacaatactattgtaacagctcatgcattcatcataatcttttttatagttatacctatactcatcggaggatttggaaattgattagtcccccttataattagagccccagatatagcttttcctcggataaacaatataagtttttgacttctacccccagccttaatccttttatgtacaggttctataactaatataggggcagggacaggatgaacagtgtatccccccttatcaggaaatatcgcacacggtggggcttcagtagacctctcaatcttctctattcatttagcaggtatttcttccattttaggttcgattaactttatagcaaccattttaaatataaaaccaaaattcataaaaatagaacaaatacctctattcgtctgatccatctttattacagttatcctattgctcctttctttacctgtgctagcaggagctatcaccatactactcacagaccgtaattttaatacctcattcnnnnnnnnnnnnnnnnnnnnnnnnnnnnnnnnnnnnnnnnnnnnnnnnnnnnnnnnnnn
>KR101513 Unionicola spBOLDAAE9937 voucher BIOUG10390nD03 cytochrome oxidase subunit 1 COI gene partial cds mitochondrial
cttttgggagatgatcaggtatattaggagcaagcctcagagctatcattcgacttgaactaggtcaaccagggtcactagtaggaaatgatcaaatctacaatactattgtaacagctcatgcattcatcataatcttttttatagttatacctatactcatcggaggatttggaaattgattagtcccccttataattagagccccagatatagcttttcctcgaataaacaatataagtttttgacttctacccccagccttaatccttttatgtacaggttctataactaatataggagcagggacaggatgaacagtatatccccccttatcaggaaatatcgcacacggtggggcttcagtagacctctcaatcttctctctacacttagcaggtatttcttccattttaggttcaattaactttatagcaaccattttaaatataaaaccaaaattcataaaaatagaacaaatacctctattcgtctgatccatctttattacagttatcctattgctcctttctttacctgtgctagcaggagctatcaccatactacttacagacnnnnnnnnnnnnnnnnnnnnnnnnnnnnnnnnnnnnnnnnnnnnnnnnnnnnnnnnnnnnnnnnnnnnnnnnnnnnnnnn
>KR102993 Unionicola spBOLDAAE9937 voucher BIOUG11728nB11 cytochrome oxidase subunit 1 COI gene partial cds mitochondrial
nntttgggagatgatcaggtatactaggagcaagcctcagagctatcattcgacttgaactaggccaaccagggtcactagtaggaaatgatcaaatctacaatactattgtaacagctcatgcattcatcataatcttttttatagttatacctatactcatcggaggatttggaaattgattagtcccccttataattagagccccagatatagctttccctcgaataaacaatataagtttttgacttctacccccagccttaatccttttatgtacaggttctataactaatataggggcagggacaggatggacagtgtatccccccttatcaggaaatatcgcacacggtggggcttcagtagacctctcaatcttctctctccatttagcaggtatttcttccattttaggttcaattaactttatagcaaccattttaaatataaaaccaaaattcataaaaatagaacaaatacctctattcgtctgatccatctttattacagtcattctattactcctttctttacctgtgctagcaggagctatcaccatannnnnnnnnnnnnnnnnnnnnnnnnnnnnnnnnnnnnnnnnnnnnnnnnnnnnnnnnnnnnnnnnnnnnnnnnnnnnnnnnnnnnnnnnnnn
>KT705518 Unionicola spBOLDAAE9937 voucher BIOUG23322nD02 cytochrome oxidase subunit 1 COI gene partial cds mitochondrial
cttttgggagatgatcaggtatattaggagcaagcctcagagctatcattcggcttgaactaggccaaccagggtcactagtaggaaatgatcaaatctacaatactattgtaacagctcatgcattcatcataatcttttttatagttatacctatactcatcggaggatttggaaattgattagtcccccttataattagagccccagatatagcttttcctcgaataaacaatataagtttttgacttctacccccagccttaatccttttatgcacaggttctataactaatataggggcagggacaggatgaacagtgtatccccccttatcaggaaatatcgcacacgggggggcttcagtagacctctcaatcttctctcttcatttagcaggtatttcttccattttaggttcaattaactttatagcaancattttaaatataaaaccaaaattcataaaaatagaacaaatacctctattcgtctgatccatctttattacagttatcctattgctcctttccttacctgtgctagcaggagctatcaccatactacttacagaccgtaattttaatacctcattctttgaccctaccggaggaggagannnnnnnnnnnnnnnnnnnnnnnnnnnnnnnnnnnn
>KM829289 Unionicola spBOLDACH2332 voucher BIOUG06870nH09 cytochrome oxidase subunit 1 COI gene partial cds mitochondrial
cttttggcagttgatcaggtatactaggggcaagccttagagctattattcgcctggaattagggcaaccaggatccttggtaggaaacgaccaaatctacaacactattgtaacagcccatgcattcattataattttctttatagttatacctatgcttattgggggttttggaaattgactagtccccctcataattagagcaccagatatagcttttcctcgaataaataatataagattttgacttctaccccctgccttaatccttttgtgcacaggttctataacaaacataggagcaggaacaggatgaacagtatacccccctctatcaggaaacatcgctcacggaggtgtttcagtagacctctcaatcttttctcttcatttagcaggtatctcttcaatcttagggtctattaacttcatagcaaccattctaaatataaaaccaaaatttataaaaatagaacaaatacctctattcgtctgatctattttcatcacagttattcttcttctactctctctaccagtcctagccggggccatcactatactacttacagatcgtaattttaacacatcattctttgacccagcaggaggaggagaccctatcctataccaacatttatttnnnnnnnnnnn
>KM838244 Unionicola spBOLDACH2332 voucher BIOUG06870nH07 cytochrome oxidase subunit 1 COI gene partial cds mitochondrial
cttttggcagttgatcaggtatactaggggcaagccttagagctattattcgcctggaattagggcaaccaggatccttggtaggaaacgaccaaatctacaacactattgtaacagcccatgcattcattataattttctttatagttatacctatgcttattgggggttttggaaattgactagtccccctcataattagagcaccagatatagcttttcctcgaataaataatataagattttgacttctaccccctgccttaatccttttgtgcacaggttctataacaaacataggagcaggaacaggatgaacagtatacccccctctatcaggaaacatcgctcacggaggtgtttcagtagacctctcaatcttttctcttcatttagcaggtatctcttcaatcttagggtctattaacttcatagcaaccattctaaatataaaaccaaaatttataaaaatagaacaaatacctctattcgtctgatctattttcatcacagttattcttcttctactctctctaccagtcctagccggggccatcactatactacttacagatcgtaattttaacacatcattctttgacccagcaggaggaggagaccctatcctataccaacatttatttnnnnnnnnnnn
>KM838336 Unionicola spBOLDACH2332 voucher BIOUG06925nA09 cytochrome oxidase subunit 1 COI gene partial cds mitochondrial
cttttggcagttgatcaggtatactaggggcaagccttagagctattattcgcctggaattagggcaaccaggatccttggtaggaaacgaccaaatctacaacactattgtaacagcccatgcattcattataattttctttatagttatacctatgcttattgggggttttggaaattgactagtccccctcataattagagcaccagatatagcttttcctcgaataaataatataagattttgacttctaccccctgccttaatccttttgtgcacaggttctataacaaacataggagcaggaacaggatgaacagtatacccccctctatcaggaaacatcgctcacggaggtgtttcagtagacctctcaatcttttctcttcatttagcaggtatctcttcaatcttagggtctattaacttcatagcaaccattctaaatataaaaccaaaatttataaaaatagaacaaatacctctattcgtctgatctattttcatcacagttattcttcttctactctctctaccagtcctagccggggccatcactatactacttacagatcgtaattttaacacatcattctttgacccagcaggaggaggagaccctatcctataccaacatttatttnnnnnnnnnnn
>KM826289 Unionicola spBOLDACH2332 voucher BIOUG05971nD10 cytochrome oxidase subunit 1 COI gene partial cds mitochondrial
cttttggcagttgatcaggtatactaggggcaagccttagagctattattcgcctggaattagggcaaccagggtccttggtaggaaacgaccaaatctacaacactattgtaacagcccatgcattcattataattttctttatagttatacctatgcttattgggggttttggaaattgactagtccccctcataattagagcaccagatatagcttttcctcgaataaataatataagattttgacttctaccccctgccttaatccttttgtgcacaggttctataacaaacataggagcaggaacaggatgaacagtatacccccctctatcaggaaacatcgctcacggaggtgtttcagtagacctctcaatcttttctcttcatttagcaggtatctcttcaatcttagggtctattaacttcatagcaaccattctaaacataaaaccaaaatttataaaaatagaacaaatacctctattcgtctgatctattttcatcacagttattcttcttctactctctctaccagtcctagccggggccatcactatactacttacagatcnnnnnnnnnnnnnnnnnnnnnnnnnnnnnnnnnnnnnnnnnnnnnnnnnnnnnnnnnnnnnnnnnnnnnnnnnnnnnnn
>MF744636 Unionicola spBIOUG05971nB12 cytochrome oxidase subunit 1 COI gene partial cds mitochondrial
cttttggcagttgatcaggtatactaggggcaagccttagagctattattcgcctggaattagggcaaccaggatccttggtaggaaacgaccaaatctacaacactattgtaacagcccatgcattcattataattttctttatagttatacctatgcttattgggggttttggaaattgactagtccccctcataattagagcaccagatatagcttttcctcgaataaataatataagattttgacttctaccccctgccttaatccttttgtgcacaggttctataacaaacataggagcaggaacaggatgaacagtgtatcctcctctatcaggaaacatcgctcacggaggtgtttcagtagacctctcaatcttttctcttcatttagcaggtatctcttcaatcttagggtctattaacttcatagcaaccattctaaacataaaaccaaaatttataaaaatagaacaaatacctctattcgtctgatctattttnnnnnnnnnnnnnnnnnnnnnnnnnnnnnnnnnnnnnnnnnnnnnnnnnnnnnnnnnnnnnnnnnnnnnnnnnnnnnnnnnnnnnnnnnnnnnnnnnnnnnnnnnnnnnnnnnnnnnnnnnnnnnnnnnnnnnnnnnnnnnnnnnnnnnn
>MG312069 Unionicola spBIOUG23252nB03 cytochrome oxidase subunit 1 COI gene partial cds mitochondrial
cttttggcagttgatcaggtatactaggggcaagccttagagctattattcgcctggaattagggcaaccaggatccttagtaggaaacgaccaaatctacaatgctattgtaacagcccatgcattcatcataattttctttatagttatacctatgcttattgggggttttggaaattgactagtccccctcataattagagcaccagatatagcttttcctcgaataaataatataagattttgacttctaccccctgccttaatccttttatgcacaggttctataacaaacataggagcaggaacaggatgaacagtataccctcctctatcaggaaacatcgctcacggaggtgtttcagtagacctctcaatcttttctcttcatttagcaggtatctcttcaatcttagggtctattaactttatagcaaccattctaaacataaaaccaaaatttataaaaatagaacaaatacctctattcgtctgatctattttcatcacagttattcttcttctactctccctaccagtcctagccggggccatcactatgctacttacagatcgtaattttaacacatcattctttgacccagcaggaggaggagaccctatcctatatcaacatttatttnnnnnnnnnnn
>KJ089239 Unionicola spBOLDACC8060 voucher BIOUG03993nH06 cytochrome oxidase subunit 1 COI gene partial cds mitochondrial
ctttcggtagatgatcgggtatgctaggagcaagccttagagctatcattcgattagaattgggccaaccagggtcattagtaggaaatgaccaaatctacaacactattgtaacagctcatgccttcatcataattttctttatagttataccaatacttattggaggattcggaaattgactagttcccctaataattagagccccagatatagcttttcctcgaataaataatataagattttgacttttgccccctgccctaatcctcttatgtacaggttctataacaaacataggagcaggaacaggatgaacagtgtacccccctttatcaggaaacatcgcacacggaggtatttcagtagacctatcaattttttctcttcatttagcgggtatctcttctatcttggggtctattaacttcatagcaaccattttaaatataaaaccaaaatttataaaaatagaacaaatacctctattcgtttgatccattttcatcacagtcatccttntacttctttccctaccagtcttagctggggccatcaccatactacttacagaccgaaactttaatacatcattcttnnnnnnnnnnnnnnnnnnnnnnnnnnnnnnnnnnnnnnnnnnnnnnnnnnnnnnnnn
>KR100717 Unionicolidae spBOLDACM3192 voucher BIOUG11727nF10 cytochrome oxidase subunit 1 COI gene partial cds mitochondrial
nntttggcagttgatcaggtatactaggggcaagcctcagagctatcattcgattagaactaggccaaccaggatctctagtaggaaatgatcaaatctacaacactattgtgacagctcatgcattcattataatcttttttatagttatgcctatactaattggtggtttcggaaattgactagtaccccttataattagagccccagatatggctttcccccgaataaacaatataagattttgacttctaccccctgccttaattctcctatgcacaggctctataaccaacatgggagcaggaacaggatgaaccgtntacccccccttatcgggaaacattgcacacggagggatttcagtagacctttcaatcttttctctacacttagcaggtatttcttcaatcttagggtctattaactttatagcaaccattttaaatatgaaaccaaaatttataaaaatagaacaaatacccctatttgtttgatctatttttattacagtcattctacttcttctatccttaccagtcctannnnnnnnnnnnnnnnnnnnnnnnnnnnnnnnnnnnnnnnnnnnnnnnnnnnnnnnnnnnnnnnnnnnnnnnnnnnnnnnnnnnnnnnnnnnnnnnnnnnnnnnnnnnnn
>KR098002 Unionicolidae spBOLDACM3192 voucher BIOUG11727nE01 cytochrome oxidase subunit 1 COI gene partial cds mitochondrial
nntttggcagttgatcaggtatactaggggcaagcctcagagctatcattcgattagaactaggccaaccaggatctctagtaggaaatgatcaaatctacaacactattgtgacagctcatgcattcattataatcttttttatagttatgcctatactaattggtggtttcggaaattgactagtaccccttataattagagccccagatatggctttcccccgaataaacaatataagattttgacttctaccccctgccttaattctcctatgcacaggctctataaccaacatgggagcaggaacaggatgaaccgtatacccccccttatcgggaaacattgcacacggagggatttcagtagacctttcaatcttttctctacacttagcaggtatttcttcaatcttagggtctattaactttatagcaaccattttaaatatgaaaccaaaatttataaaaatagaacaaatacccctatttgtttgatctatttttattacagtcattctacttcttctatccttaccagtcnnnnnnnnnnnnnnnnnnnnnnnnnnnnnnnnnnnnnnnnnnnnnnnnnnnnnnnnnnnnnnnnnnnnnnnnnnnnnnnnnnnnnnnnnnnnnnnnnnnnnnnnnnnnnnnnn
>KR104524 Unionicolidae spBOLDACM1983 voucher BIOUG10210nF01 cytochrome oxidase subunit 1 COI gene partial cds mitochondrial
cttttggaagatgatccggtatgctaggagcaagccttagagctattattcgactcgaattaggacaacccggctctctagtaggaaacgaccaaatttataacactatcgtgacagctcatgccttcattataatctttttcatagtgatacccatactcatcggagggtttggaaactgattaattcccttaataatcagagccccagatatagctttccctcgaataaataacataagattttgacttctacccccagctttaatccttctatgcactgggtccataaccaatataggagcaggaacaggatgaactgtatacccccctctatcaggaaatattgcacacggaggtatctcagtggacctttcaatcttttcccttcacttagcaggtatctcttcaatcctaggatctattaactttatagcaaccattttaaatataaaaccaaaatttataaaaatagaacaaatacccttgttcgtctgatctatttttattacagttattcttcttctcctttctctgcctgttctagccggagctatcaccatactactcacagaccgtaatnnnnnnnnnnnnnnnnnnnnnnnnnnnnnnnnnnnnnnnnnnnnnnnnnnnnnnnnnnnnnnnnnnnnnnnnnn
>KR095878 Unionicolidae spBOLDACM1983 voucher BIOUG09853nB09 cytochrome oxidase subunit 1 COI gene partial cds mitochondrial
cttttggaagatgatccggtatgttaggagcaagccttagagctattattcgactcgaattagggcaacccggctctctagtaggaaacgaccaaatttataacactatcgtgacagctcatgccttcattataatctttttcatagtgatacccatactcatcggagggtttggaaactgattaattcccttaataatcagagccccagatatagctttccctcgaataaataacataagattttgacttctacccccagctttaatccttctatgcactgggtccataaccaatataggagcaggaacaggatgaactgtatacccccccctatcaggaaatattgcacacggaggtatctcagtggacctttcaatcttttcccttcacttagcaggtatctcttcaatcctaggatctattaactttatagcaaccattttaaatataaaaccaaaatttataaaaatagaacaaatacccttgttcgtctgatctatttttattacagttattcttcttctcctttctctnnnnnnnnnnnnnnnnnnnnnnnnnnnnnnnnnnnnnnnnnnnnnnnnnnnnnnnnnnnnnnnnnnnnnnnnnnnnnnnnnnnnnnnnnnnnnnnnnnnnnnnnnnnnnnnnnnnnnnnn
>KM829114 Unionicolidae spBOLDACM1983 voucher BIOUG06870nA12 cytochrome oxidase subunit 1 COI gene partial cds mitochondrial
cttttggaagatgatccggtatgctaggagcaagccttagagctattattcgactcgaattagggcaacccggctctctagtaggaaacgaccaaatttataacactatcgtgacagctcatgccttcattataatctttttcatagtaatacccatactcatcggagggtttggaaactgattaattcccttaataatcagagccccagatatagctttccctcgaataaataacataagattttgacttctacccccagctttaatccttctatgcactgggtccataaccaatataggagcaggaacaggatgaactgtatacccccccctatcaggaaatattgcacacggaggtatctcagtggacctttcaatcttttccctacacttagcaggtatctcttcaatcctaggatctattaactttatagcaaccattttaaatataaaaccaaaatttataaaaatagaacaaatacccttgttcgtctgatctatttttattacagttattcttcttctcctttctctgcctgttctagcnnnnnnnnnnnnnnnnnnnnnnnnnnnnnnnnnnnnnnnnnnnnnnnnnnnnnnnnnnnnnnnnnnnnnnnnnnnnnnnnnnnnnnnnnnnnnnnnnnnnnnnnnnnn
>MG449617 Unionicola spBIOUG30452nD06 cytochrome oxidase subunit 1 COI gene partial cds mitochondrial
cttttggaagctgatccggaatactaggagctagccttagagccatcattcgccttgaactaggacaacctgggtcactagtagggaacgaccaaatttataatactatcgtcacagcccatgcattcatcataattttttttatagtcatacccatacttattggaggcttcggaaactgactagtaccattaataatcagagccccagacatagctttccctcgaataaacaacataagattttgacttttaccccccgctctaatcctcttatgtactgggtctataactaacataggagcaggaacaggatgaactgtatatccacccttatctggtaatatcgcacatggggggatctcagtagacctttcaatcttttccttacatttagcaggtatttcttcaattttaggatctattaactttatagcaactattctgaacataaaaccaaaatttataaaaatagaacaaatacctctgtttgtttgatcaattttcatcacagtaattcttcttctcctctcactaccagtcctggcaggggctatcactatattactaactgaccgaaacttcaacacatcattttttgacccagcaggaggtggggaccccattttatatcaacatttatttnnnnnnnnnnn
>KR100927 Unionicolidae spBOLDACL6104 voucher BIOUG11728nC02 cytochrome oxidase subunit 1 COI gene partial cds mitochondrial
nntttggaagctgatccggaatactaggagctagccttagagccatcattcgccttgaactaggacaacctgggtcactagtagggaacgaccaaatttataatactatcgtcacagcccatgcattcatcataattttttttatagtcatacccatacttattggaggcttcggaaactgactagtaccattaataatcagagccccagacatagctttccctcgaataaacaacataagattttgacttttaccccccgctctaatcctcttatgtactgggtctataactaacataggagcaggaacaggatgaactgtatatccacccttatctggtaatatcgcacatggggggatctcagtagacctttcaatcttttccttacatttagcaggtatttcttcaattttaggatctattaactttatagcaactattctgaacataaaaccaaaatttataaaaatagaacaaatacctctgtttgtttgatcaattttcatcacagtaattcttcttctcctctcannnnnnnnnnnnnnnnnnnnnnnnnnnnnnnnnnnnnnnnnnnnnnnnnnnnnnnnnnnnnnnnnnnnnnnnnnnnnnnnnnnnnnnnnnnnnnnnnnnnnnnnnnnnnnnnnnnnnnnnnn
>KR102344 Unionicolidae spBOLDACL6104 voucher BIOUG09965nH05 cytochrome oxidase subunit 1 COI gene partial cds mitochondrial
cttttggaagatgatccggaatactaggagctagccttagagccatcattcgccttgaactaggacaacctgggtcactagtagggaacgaccaaatttataatactatcgtcacagcccatgcattcatcataattttttttatagtcatacccatacttattggaggcttcggaaactgactagtaccattaataatcagagccccagacatagctttccctcgaataaacaacataagattttgacttttacctccagctctaatcctcttatgtactgggtctataactaacataggagcaggaacaggatgaactgtatatccacccttatctggtaatatcgcacatgggggaatctcagtagacctttcaatcttttccttacatttagcaggtatttcttcaattttaggatctattaactttatagcaactattctgaacataaaaccaaaatttataaaaatagaacaaatacctctgtttgtttgatcaattttcatcacagtaattcttcttcttctctcactaccagtcctggcaggggctatcaccatattactaactgaccgtaacttcaacacatcattnnnnnnnnnnnnnnnnnnnnnnnnnnnnnnnnnnnnnnnnnnnnnnnnnnnnnnnnnnnn
>KR104101 Unionicolidae spBOLDACL6104 voucher BIOUG10207nF03 cytochrome oxidase subunit 1 COI gene partial cds mitochondrial
cttttggaagatgatccggaatactaggagctagccttagagccatcattcgccttgaactaggacaacctgggtcactagtagggaacgaccaaatttataatactatcgtcacagcccatgcattcatcataattttttttatagtcatacccatacttattggaggcttcggaaactgactagtaccattaataatcagagccccagacatagctttccctcgaataaacaacataagattttgacttttacctcccgctctaatcctcttatgtactgggtctataactaacataggagcaggaacaggatgaactgtatatccacccttatctggtaatatcgcacatgggggaatctcagtagacctttcaatcttttccttacatttagcaggtatttcttcaattttaggatctattaactttatagcaactattctgaacataaaaccaaaatttataaaaatagaacaaatacctctgtttgtttgatcaattttcatcacagtaattcttcttcttctctcactaccagtcctggcaggggctatcactatattactaactgaccgtaacttcaacacnnnnnnnnnnnnnnnnnnnnnnnnnnnnnnnnnnnnnnnnnnnnnnnnnnnnnnnnnnnnnnnnnn
>KR096614 Unionicolidae spBOLDACL6104 voucher BIOUG10205nH07 cytochrome oxidase subunit 1 COI gene partial cds mitochondrial
nnnnnnnnnnnnnnnnnggaatactaggagctagccttagagccatcattcgccttgaactaggacaacctgggtcactagtagggaacgaccaaatttataatactatcgtcacagcccatgcattcatcataattttttttatagtcatacccatacttattggaggcttcggaaactgactagtaccattaataatcagagccccagacatagctttccctcgaataaacaacataagattttgacttttacctcccgctctaatcctcttatgtactgggtctataactaacataggagcaggaacaggatgaactgtatatccacccttatctggtaatatcgcacatgggggaatctcagtagacctttcaatcttttccttacatttagcaggtatttcttcaattttaggatctattaactttatagcaactattctgaacataaaaccaaaatttataaaaatagaacaaatacctctgtttgtttgatcaattttcatcacagtaattcttcttcttctctcactaccagtcctggcaggggctatcactatattactannnnnnnnnnnnnnnnnnnnnnnnnnnnnnnnnnnnnnnnnnnnnnnnnnnnnnnnnnnnnnnnnnnnnnnnnnnnnnnnnnnnnn
>KR103481 Unionicolidae spBOLDACL6104 voucher BIOUG09965nD08 cytochrome oxidase subunit 1 COI gene partial cds mitochondrial
cttttggaagatgatccggaatactaggagctagccttagagccatcattcgccttgaactaggacaacctgggtcactagtagggaacgaccaaatttataatactatcgtcacagcccatgcattcatcataattttttttatagtcatacccatacttattggaggcttcggaaactgactagtaccattaataatcagagccccagacatagctttccctcgaataaacaacataagattttgacttttacctcccgctctaatcctcttatgtactgggtctataactaacataggagcaggaacaggatgaactgtatatccacccttatctggtaatatcgcacatggaggaatctcagtagacctttcaatcttttccttacatttagcaggtatttcttcaattttaggatctattaactttatagcaactattctgaacataaaaccaaaatttataaaaatagaacaaatacctctgtttgtttgatcaattttcatcacagtaattcttcttcttctctcactaccagtcctggcaggggctatcactatattactaactgaccgtaacttcaacnnnnnnnnnnnnnnnnnnnnnnnnnnnnnnnnnnnnnnnnnnnnnnnnnnnnnnnnnnnnnnnnnnnn
>KR100584 Unionicolidae spBOLDACL6104 voucher BIOUG11035nG07 cytochrome oxidase subunit 1 COI gene partial cds mitochondrial
nnnnnnnnnnnnnnnnnnnaatactaggagntagccttagagccatcattcgccttgaactaggacaacctgggtcactagtagggaacgaccaaatttataatactatcgtcacagcccatgcattcatcataattttttttatagtcatacccatacttattggaggcttcggaaactgactagtaccattaataatcagagccccagacatagctttccctcgaataaacaacataagattttgacttttacctcccgctctaatcctcttatgtactgggtctataactaacataggagcaggaacaggatgaactgtatatccacccttatctggtaatatcgcacatggaggaatctcagtagacctttcaatcttttccttacatttagcaggtatttcttcaattttaggatctattaactttatagcaactattctgaacataaaaccaaaatttataaaaatagaacaaatacctctgtttgtttgatcaattttcatcacagtaattcttcttcttctctcactaccagtcctggcaggggctatcactatattactaactgaccgtannnnnnnnnnnnnnnnnnnnnnnnnnnnnnnnnnnnnnnnnnnnnnnnnnnnnnnnnnnnnnnnnnnnnnnnnnnn
>KR100516 Unionicolidae spBOLDACL6104 voucher BIOUG10207nD06 cytochrome oxidase subunit 1 COI gene partial cds mitochondrial
cttttggaagatgatccggaatactaggagctagccttagagccatcattcgccttgaactaggacaacctgggtcactagtagggaacgaccaaatttataatactatcgtcacagcccatgcattcatcataattttttttatagtcatacccatacttattggaggcttcggaaactgactagtaccattaataatcagagccccagacatagctttccctcgaataaacaacataagattttgacttttacctcccgctctaatcctcttatgtactgggtctataactaacataggagcaggaacaggatgaactgtatatccacccttatctggtaatatcgcacatggaggaatctcagtagacctttcaatcttttccttacatttagcaggtatttcttcaattttaggatctattaactttatagcaactattctgaacataaaaccaaaatttataaaaatagaacaaatacctctgtttgtttgatcaattttcatcacagtaattcttcttcttctctcactaccagtcctggcaggggctatcactatattactaactgaccgtaacttcaacacnnnnnnnnnnnnnnnnnnnnnnnnnnnnnnnnnnnnnnnnnnnnnnnnnnnnnnnnnnnnnnnnnn
>KR100683 Unionicolidae spBOLDACL6104 voucher BIOUG09965nE06 cytochrome oxidase subunit 1 COI gene partial cds mitochondrial
cttttggaagatgatccggaatactaggagctagccttagagccatcattcgccttgaactaggacaacctgggtcactagtagggaacgaccaaatttataatactatcgtcacagcccatgcattcatcataattttttttatagtcatacccatacttattggaggcttcggaaactgactagtaccattaataatcagagccccagacatagctttccctcgaataaacaacataagattttgacttttacctcccgctctaatcctcttatgtactggatctataactaacataggagcaggaacaggatgaactgtatatccacccttatctggtaatatcgcacatgggggaatctcagtagacctttcaatcttttccttacatttagcaggtatttcttcaattttaggatctattaactttatagcaactattctgaacataaaaccaaaatttataaaaatagaacaaatacctctgtttgtttgatcaattttcatcacagtaattcttcttcttctctcactaccagtcctggcaggggctatnnnnnnnnnnnnnnnnnnnnnnnnnnnnnnnnnnnnnnnnnnnnnnnnnnnnnnnnnnnnnnnnnnnnnnnnnnnnnnnnnnnnnnnnnnnnnnnnnnn
>KR099347 Unionicolidae spBOLDACL6104 voucher BIOUG12047nB10 cytochrome oxidase subunit 1 COI gene partial cds mitochondrial
nnnnnnnnnnnnnnnnnggaatactaggagctancnttagagccatcattcgccttgaactagggcaacctgggtcactagtagggaacgaccaaatttataatactatcgtcacagcccatgcattcatcataattttttttatagtcatacccatacttattggaggcttcggaaactgactagtaccattaataatcagagccccagacatagctttccctcgaataaacaacataagattttgacttttacctcccgctctaattctcttatgtactgggtctataactaacataggagcaggaacaggatgaactgtatatccacccttatctggtaatatcgcacatgggggaatctcagtagacctttcaatcttttccttacatttagcaggtatttcttcaattttaggatctattaactttatagcaactattctgaacataaaaccaaaatttataaaaatagaacaaatacctctgtttgtttgatcaattttcatcacagtaattcttcttcttnnnnnnnnnnnnnnnnnnnnnnnnnnnnnnnnnnnnnnnnnnnnnnnnnnnnnnnnnnnnnnnnnnnnnnnnnnnnnnnnnnnnnnnnnnnnnnnnnnnnnnnnnnnnnnnnnnnnnnnnnnnnnnnn
>KR102631 Unionicolidae spBOLDACL6104 voucher BIOUG11035nF08 cytochrome oxidase subunit 1 COI gene partial cds mitochondrial
nnnnnnnnnnnnnnnnnnnnnnnnnnnnnnnnnnnnnnnnnnnnnnnnnnnnnnnnnnnnnnnnnnnnnnngggtcactagtagggaacgaccaaatttataatactatcgtcacagcccatgcattcatcataattttttttatagtcatacccatacttattggaggcttcggaaactgactagtaccattaataatcagagccccagacatagctttccctcgaataaataacataagattttgacttttacctcccgctctaatcctcttatgtactgggtctataactaacataggagcaggaacaggatgaactgtatatccacccttatctggtaatatcgcacatgggggaatctcagtagacctttcaatcttttccttacatttagcaggtatttcttcaattttaggatctattaactttatagcaactattctgaacataaaaccaaaatttataaaaatagaacaaatacctctgtttgtttgatcaattttcatcacagtaattcttcttcttctctcactaccagtcctggcaggggctatcactatattactaactgaccgtaacttcaacannnnnnnnnnnnnnnnnnnnnnnnnnnnnnnnnnnnnnnnnnnnnnnnnnnnnnnnnnnnnnnnnnn
>KR100534 Unionicolidae spBOLDACL6104 voucher BIOUG12035nD01 cytochrome oxidase subunit 1 COI gene partial cds mitochondrial
cttttggaagatgatccggaatactaggagctagtcttagagccatcattcgccttgaactaggacaacctgggtcactagtagggaacgaccaaatttataatactatcgtcacagcccatgcattcatcataattttttttatagttatacccatacttattggaggcttcggaaactgactagtaccattaataatcagagccccagacatagctttccctcgaataaacaacataagattttgacttttaccccccgctctaatcctcttatgcactgggtctataactaacataggagcaggaacaggatgaactgtatacccacccttatctggtaatatcgcacatggaggagtctcagtagacctttcaatcttttccttacatttagcaggtatttcttcaattttaggatctattaactttatagcaactattctgaacataaaaccaaaatttataaaaatagaacaaatacctctgtttgtttgatcaattttcatcacagtaattcttcttcttctctcactaccagtcctggcaggggcaatcactatactactgactgaccgtnnnnnnnnnnnnnnnnnnnnnnnnnnnnnnnnnnnnnnnnnnnnnnnnnnnnnnnnnnnnnnnnnnnnnnnnnnnnn
>KR101114 Unionicolidae spBOLDACL6104 voucher BIOUG12047nH11 cytochrome oxidase subunit 1 COI gene partial cds mitochondrial
nnnnnnnnnnnnnnnnnnnnnnnnnnnnnnnnnnncttagagccatcattcgccttgaactaggacaacctgggtcactagtagggaacgaccaaatttataatactatcgtcacagcccatgcattcatcataattttttttatagttatacccatacttattggaggcttcggaaactgactagtaccattaataatcagagccccagacatagctttccctcgaataaacaacataagattttgacttttaccccccgctctaatcctcttatgcactgggtctataactaacataggagcaggaacaggatgaactgtatacccacccttatctggtaatatcgcacatggaggagtctcagtagacctttcaatcttttccttacatttagcaggtatttcttcaattttaggatctattaactttatagcaactattctgaacataaaaccaaaatttataaaaatagaacaaatacctctgtttgtttgatcaattttcatcacagtaattcttcttcttctctcactaccagtcctggcaggggcaatcactatactactgnnnnnnnnnnnnnnnnnnnnnnnnnnnnnnnnnnnnnnnnnnnnnnnnnnnnnnnnnnnnnnnnnnnnnnnnnnnnnnnnnnnnnn
>KR101952 Unionicolidae spBOLDACL6104 voucher BIOUG12035nG06 cytochrome oxidase subunit 1 COI gene partial cds mitochondrial
nntttggaagatgatccggaatactaggagctagtcttagagccatcattcgccttgaactaggacaacctgggtcactagtagggaacgaccaaatttataatactatcgtcacagcccatgcattcatcataattttttttatagttatacccatacttattgggggcttcggaaactgactagtaccattaataatcagagccccagacatagctttccctcgaataaacaacataagattttgacttttaccccccgctctaatcctcttatgcactgggtctataactaacataggagcaggaacaggatgaactgtatacccacccttatctggtaatatcgcacatggaggagtctcagtagacctttcaatcttttccttacatttagcaggtatttcttcaattttaggatctattaactttatagcaactattctgaacataaaaccaaaatttataaaaatagaacaaatacctctgtttgtttgatcaattttcatcacagtaattcttnnnnnnnnnnnnnnnnnnnnnnnnnnnnnnnnnnnnnnnnnnnnnnnnnnnnnnnnnnnnnnnnnnnnnnnnnnnnnnnnnnnnnnnnnnnnnnnnnnnnnnnnnnnnnnnnnnnnnnnnnnnnnnnnnnnnnn
>MG320496 Unionicola spBIOUG23326nA05 cytochrome oxidase subunit 1 COI gene partial cds mitochondrial
nntttggaagatgatcaggtatattaggagcaagtctcagagccatcattcgccttgaattaggccaacctgggtctctagtaggaaacgaccaaatttataacactatcgtaacagctcacgcatttatcataattttttttatagttatacctatgcttatcggagggttcggaaactgattagtaccattaataatcagagccccagatatagctttccctcgaataaacaatataagattttgacttttaccgcccgccttaactttattgtgcacaggctctataactaacataggggcagggacaggatgaactgtatacccaccattatcaggaaatattgcacacggaggtgtgtcagtagatctttcaatcttttctttacatttagcaggtatctcttcaatcttaggatctattaattttatagcaaccattttaaatataaaaccaaaattcataaaaatagaacaaatacctttattcgtttggtccatttttatcacagttatcctcctccttctatcattaccagtcctagcaggagctatcactatgctgctaacagacnnnnnnnnnnnnnnnnnnnnnnnnnnnnnnnnnnnnnnnnnnnnnnnnnnnnnnnnnnnnnnnnnnnnnnnnnnnnnnnn
>KM835323 Unionicolidae spBOLDACJ4432 voucher BIOUG05971nE12 cytochrome oxidase subunit 1 COI gene partial cds mitochondrial
cctttggcagctgatcagggatattaggagcaagccttagagctattatccgcctagagttagggcaacctggctctctaataggcaacgaccaaatttataacactatcgtaacagcccatgcatttattataattttttttatagttatacctatactaatcggaggtttcggcaactgattggtccccctaataattagagccccagacatagctttcccccgaatgaacaatataagattctgacttttaccccctgccctaatcctcttatgcaccggctctataacaaacataggggcagggacaggatgaacagtctacccacccctatctggaaacatcgcccacggaggaatctcagtagacctctcaatcttttccttacacctggcaggtatctcatcgattttaggtgctattaactttatagcaaccattttaaatataaaaccaaaatttataaaaatagaacaaatacccttatttgtttggtccatttttatcacagtaatccttcttctcctctctttacctgtcctagcaggggccatcactatgctacttacnnnnnnnnnnnnnnnnnnnnnnnnnnnnnnnnnnnnnnnnnnnnnnnnnnnnnnnnnnnnnnnnnnnnnnnnnnnnnnnnnnnn
>KP979236 Unionicola spBOLDACJ8639 voucher BIOUG07022nE10 cytochrome oxidase subunit 1 COI gene partial cds mitochondrial
ctttcggaagatgatcaggaatantaggagctagtttaagagctattattcgcctagagctagggcaacctggttctttagtaggaaatgaccaaatctataatactattgtgactgctcacgctttcatcataattttttttatagtaatacccataataattggaggattcgggaattgactaattcccctaatagtaagagcaccagacatagcattccctcgaataaataacataagattctgacttcttcctccagctttaatccttttatgcacagggtcaataacaaatataggagccggaacaggatgaacagtatatccgcccctatccggtaatatcgcacatggcggtatttcagtagatttatcaatcttctctttacatttagcaggaatttcttcgattttaggagcaattaattttatagctactattattaatataaagcctaaatatataaaaatagaacaaataccactcttcgtttgatcaattttcattacagttattttactacttttagctctacccgtcctagcaggggcaatcacaatactcctaactgatcgaaactttaatacatcctttttcgacccagctggtgggggggaccctatcttatatcaacatctttttnnnnnnnnnnn
>KR069172 Unionicolidae spBOLDACJ8639 voucher BIOUG08513nF05 cytochrome oxidase subunit 1 COI gene partial cds mitochondrial
ctttcggaagatgatcaggaatattaggagctagtttaagagctattattcgcctagagctagggcaacctggttctttagtaggaaatgaccaaatctataatactattgtgactgctcacgctttcatcataattttttttatagtaatacccataataattggaggattcgggaattgactaattcccctaatagtaagagcaccagacatagcattccctcgaataaataacataagattctgacttcttcctccagctttaatccttttatgcacagggtcaataacaaatataggagccggaacaggatgaacagtatatccacccctatccggtaatatcgcacatggcggtatttcagtagatttatcaatcttctctttacatttagcaggaatttcttcgattttaggagcaattaattttatagctactattattaatataaagcctaaatatataaaaatagaacaaataccactcttcgtttgatcaatttttattacagttattttactgcttttatctctacccgtcctagcaggggcaatcacaatactcctaannnnnnnnnnnnnnnnnnnnnnnnnnnnnnnnnnnnnnnnnnnnnnnnnnnnnnnnnnnnnnnnnnnnnnnnnnnnnnnnnnnnn
>MF749156 Unionicola spBIOUG21581nC01 cytochrome oxidase subunit 1 COI gene partial cds mitochondrial
nnnnnnnnnnntgatcaggaatattaggagctagtttaagagctattattcgcctagagctagggcaacctggttctttagtaggaaatgaccaaatctataatactattgtgactgctcacgctttcatcataattttttttatagtaatacccataataattggaggattcgggaattgactaattcccctaatagtaagagcaccagacatagcattccctcgaataaataatataagattctgacttcttcctccagctttaatccttttatgcacagggtcaataacaaatataggagccggaacaggatgaacagtatatccacccctatccggtaatatcgcacatggcggtatttcagtagatttatcaatcttctctttacatttagcaggaatttcttcgattttaggagcaattaattttatagctactattattaatataaagcctaaatatataaaaatagaacaaataccactcttcgtttgatcaattttcattacagttattttactgcttttatctctacccgtcctagcaggggcaatcacaatactcctaactgatnnnnnnnnnnnnnnnnnnnnnnnnnnnnnnnnnnnnnnnnnnnnnnnnnnnnnnnnnnnnnnnnnnnnnnnnnnnnnnnn
>MF748642 Unionicola spBIOUG20544nC11 cytochrome oxidase subunit 1 COI gene partial cds mitochondrial
nnttcggaagatgatcaggaatattaggagctagtttaagagctattattcgcctagagctagggcaacctggttctttagtaggaaatgaccaaatctataatactattgtgactgctcacgctttcatcataattttttttatagtaatacccataataattggaggattcgggaattgactaattcccctaatagtaagagcaccagacatagcattccctcgaataaataacataagattctgacttcttcctccagctttaatccttttatgcacagggtcaataacaaatataggagccggaacaggatgaacagtatatccacccctatccggtaatatcgcacatggcggtatttcagtagatttatcaatcttctctttacatttagcaggaatttcttcgattttaggagcaattaattttatagctactattattaatataaagcctaaatatataaaaatagaacaaataccactcttcgtttgatcaattttcattacagttattttactgcttttatctctacccgtcctagcaggggcaatcacaatactcctaactgatnnnnnnnnnnnnnnnnnnnnnnnnnnnnnnnnnnnnnnnnnnnnnnnnnnnnnnnnnnnnnnnnnnnnnnnnnnnnnnnn
>MF748351 Unionicola spBIOUG21075nE04 cytochrome oxidase subunit 1 COI gene partial cds mitochondrial
nnttcggaagatgatcaggaatattaggagctagtttaagagctattattcgcctagagctagggcaacctggttctttagtaggaaatgaccaaatctataatactattgtgactgctcacgctttcatcataattttttttatagtaatacccataataattggaggattcgggaattggctaattcccctaatagtaagagcaccagacatagcattccctcgaataaataatataagattctgacttcttcctccagctttaatccttttatgcacagggtcaataacaaatataggagccggaacaggatgaacagtatatccacccctatccggtaatatcgcacatggcggtatttcagtagatttatcaatcttctctttacatttagcaggaatttcttcgattttaggagcaattaattttatagctactattattaatataaagcctaaatatataaaaatagaacaaataccactcttcgtttgatcaattttcattacagttattttactgcttttatctctacccgtcctagcagggnnnnnnnnnnnnnnnnnnnnnnnnnnnnnnnnnnnnnnnnnnnnnnnnnnnnnnnnnnnnnnnnnnnnnnnnnnnnnnnnnnnnnnnnnnnnnnnnnnnnnnnn
>MF747982 Unionicola spBIOUG21522nG06 cytochrome oxidase subunit 1 COI gene partial cds mitochondrial
nnttcggaagatgatcaggaatattaggagctagtttaagagctattattcgcctagagctagggcaacctggttctttagtaggaaatgaccaaatctataatactattgtgactgctcacgctttcatcataattttttttatagtaatacccataataattggaggattcgggaattgactaattcccctaatagtaagagcaccagacatagcattccctcgaataaataatataagattctgacttcttcctccagctttaatccttttatgcacagggtcaataacaaatataggagccggaacaggatgaacagtatatccacccctatccggtaatatcgcacatggcggtatttcagtagatttatcaatcttctctttacatttagcaggaatttcttcgattttaggagcaattaattttatagctactattattaatataaagcctaaatatataaaaatagaacaaataccactcttcgtttgatcaattttcattacagttattttactgcttttatctctacccgtcctagcaggggcaatcacaatannnnnnnnnnnnnnnnnnnnnnnnnnnnnnnnnnnnnnnnnnnnnnnnnnnnnnnnnnnnnnnnnnnnnnnnnnnnnnnnnnnnnnnnnnnn
>MF751226 Unionicola spBIOUG21522nG07 cytochrome oxidase subunit 1 COI gene partial cds mitochondrial
ctttcggaagatgatcaggaatattaggagctagtttaagagctattattcgcctagagctagggcaacctggttctttagtaggaaatgaccaaatctataatactattgtgactgctcacgctttcatcataattttttttatagtaatacccataataattggaggattcgggaattgactaattcccctaatagtaagagcaccagacatagcattccctcgaataaataacataagattctgacttcttcctccagctttaatccttttatgcacagggtcaataacaaatataggagccggaacaggatgaacagtatatccgcccctatctggtaatatcgcacatggcggtatttcagtagatttatcaatcttctctttacatttagcaggaatttcttcgattttaggagcaattaattttatagctactattattaatataaagcctaaatatataaaaatagaacaaataccactcttcgtttgatcaattttcattacagttattttactgcttttatctctacccgtcctagcaggggcaatcacaatactcctaactgatnnnnnnnnnnnnnnnnnnnnnnnnnnnnnnnnnnnnnnnnnnnnnnnnnnnnnnnnnnnnnnnnnnnnnnnnnnnnnnnn
>MF749664 Unionicola spBIOUG21163nD05 cytochrome oxidase subunit 1 COI gene partial cds mitochondrial
nnttcggaagatgatcaggaatattaggagctagtttaagagctattattcgcctagagctagggcaacctggttctttagtaggaaatgaccaaatctataatactattgtgactgctcacgctttcatcataattttttttatagtaatacccataataattggaggattcgggaattgactaattcccctaatagtaagagcaccagacatagcattccctcgaataaataacataagattctgacttcttcctccagctttaatccttttatgcacagggtcaataacaaacataggagccggaacaggatgaacagtatatccgcccctatctggtaatatcgcacatggcggtatttcagtagatttatcaatcttctctttacatttagcaggaatttcttcgattttaggagcaattaattttatagctactattattaatataaagcctaaatatataaaaatagaacaaataccactcttcgtttgatcaattttcattacagttattttactgcttttatctctacccgtcctagcagggnnnnnnnnnnnnnnnnnnnnnnnnnnnnnnnnnnnnnnnnnnnnnnnnnnnnnnnnnnnnnnnnnnnnnnnnnnnnnnnnnnnnnnnnnnnnnnnnnnnnnnnn
>MF750581 Unionicola spBIOUG21522nH05 cytochrome oxidase subunit 1 COI gene partial cds mitochondrial
ctttcggaagatgatcaggaatattaggagctagtttaagagctattattcgcctagagctagggcaacctggttctttagtaggaaatgaccaaatctataatactattgtgactgctcacgctttcatcataattttttttatagtaatacccataataattggaggattcgggaattggctaattcccctaatagtaagagcaccagacatagcattccctcgaataaataacataagattctgacttcttcctccagctttaatccttttatgcacagggtcaataacaaatataggagccggaacaggatgaacagtatatccgcccctatccggtaatatcgcacatggcggtatttcagtagatttatcaatcttctctttacatttagcaggaatttcttcgattttaggagcaattaattttatagctactattattaatataaagcctaaatatataaaaatagaacaaataccactcttcgtttgatcaattttcattacagttattttactgcttttatctctacccgtcctagcaggggcaatcacaatactcctannnnnnnnnnnnnnnnnnnnnnnnnnnnnnnnnnnnnnnnnnnnnnnnnnnnnnnnnnnnnnnnnnnnnnnnnnnnnnnnnnnnnn
>MF749086 Unionicola spBIOUG21520nF01 cytochrome oxidase subunit 1 COI gene partial cds mitochondrial
ctttcggaagatgatcaggaatattaggagctagtttaagagctattattcgcctagagctagggcaacctggttctttagtaggaaatgaccaaatctataatactattgtgactgctcacgctttcatcataattttttttatagtaatacccataataattggaggattcgggaattggctaattcccctaatagtaagagcaccagacatagcattccctcgaataaataacataagattctgacttcttcctccagctttaatccttttatgcacagggtcaataacaaatataggagccggaacaggatgaacagtatatccgcccctatccggtaatatcgcacatggcggtatttcagtagatttatcaatcttctctttacatttagcaggaatttcttcgattttaggagcaattaattttatagctactattattaatataaagcctaaatatataaaaatagaacaaataccactcttcgtttgatcaattttcattacagttattttactgcttnnnnnnnnnnnnnnnnnnnnnnnnnnnnnnnnnnnnnnnnnnnnnnnnnnnnnnnnnnnnnnnnnnnnnnnnnnnnnnnnnnnnnnnnnnnnnnnnnnnnnnnnnnnnnnnnnnnnnnnnnnnnnnnn
>MF747204 Unionicola spBIOUG20544nE03 cytochrome oxidase subunit 1 COI gene partial cds mitochondrial
ctttcggaagatgatcaggaatattaggagctagtctaagagctattattcgcctagagctagggcaacctggttctttagtaggaaatgaccaaatctataatactattgtgactgctcacgctttcatcataattttttttatagtaatacccataataattggaggattcgggaattgactaattcccctaatagtaagagcaccagacatagcattccctcgaataaataacataagattctgacttcttcctccagctttaatccttttatgcacagggtcaataacaaatataggagccggaacaggatgaacagtatatccgcccctatccggtaatatcgcacatggcggtatttcagtagatttatcaatcttctctttacatttagcaggaatttcttcgattttaggagcaattaattttatagctactattattaatataaagcctaaatatataaaaatagaacaaataccactcttcgtttgatcaattttcattacagttattttactgcttttatctctacccgtcctagcaggggcaatcacaatactcctannnnnnnnnnnnnnnnnnnnnnnnnnnnnnnnnnnnnnnnnnnnnnnnnnnnnnnnnnnnnnnnnnnnnnnnnnnnnnnnnnnnnn
>MF747561 Unionicola spBIOUG21520nF05 cytochrome oxidase subunit 1 COI gene partial cds mitochondrial
ctttcggaagatgatcaggaatattaggagctagtttaagagctattattcgcctagagctagggcaacctggttctttagtaggaaatgaccaaatctataatactattgtgactgctcacgctttcatcataattttttttatagtaatacccataataattggaggattcggaaattgactaattcccctaatagtaagagcaccagacatagcattccctcgaataaataacataagattctgacttcttcctccagctttaatccttttatgcacagggtcaataacaaatataggagccggaacaggatgaacagtatatccgcccctatccggtaatatcgcacatggcggtatttcagtagatttatcaatcttctctttacatttagcaggaatttcttcgattttaggagcaattaattttatagctactattattaatataaagcctaaatatataaaaatagaacaaataccactcttcgtttgatcaattttcattacagttattttactgcttttatctctacccgtcctagcagggnnnnnnnnnnnnnnnnnnnnnnnnnnnnnnnnnnnnnnnnnnnnnnnnnnnnnnnnnnnnnnnnnnnnnnnnnnnnnnnnnnnnnnnnnnnnnnnnnnnnnnnn
>MF751399 Unionicola spBIOUG21522nG03 cytochrome oxidase subunit 1 COI gene partial cds mitochondrial
ctttcggaagatgatcaggaatattaggagctagtttaagagctattattcgcctagagctagggcaacctggttctttagtaggaaatgaccaaatctataatactattgtgactgctcacgctttcatcataattttttttatagtaatacccataataattggaggattcgggaattgactaattcccctaatagtaagagcaccagacatagcattccctcgaataaataacataagattctgacttcttcctccagctttaatccttttatgcacagggtcaataacaaatatgggagccggaacaggatgaacagtatatccgcccctatccggtaatatcgcacatggcggtatttcagtagatttatcaatcttctctttacatttagcaggaatttcttcgattttaggagcaattaattttatagctactattattaatataaagcctaaatatataaaaatagaacaaataccactcttcgtttgatcaattttcattacagttattttactgcttttatctctacccgtcctagcagggnnnnnnnnnnnnnnnnnnnnnnnnnnnnnnnnnnnnnnnnnnnnnnnnnnnnnnnnnnnnnnnnnnnnnnnnnnnnnnnnnnnnnnnnnnnnnnnnnnnnnnnn
>MF748746 Unionicola spBIOUG21520nC11 cytochrome oxidase subunit 1 COI gene partial cds mitochondrial
ctttcggaagatgatcaggaatattaggagctagtttaagagctattattcgcctagagctagggcaacctggttctttagtaggaaatgaccaaatctataatactattgtgactgctcacgctttcatcataattttttttatagtaatacccataataattggaggattcgggaattgactaattcccctaatagtaagagcaccagacatagcattccctcgaataaataacataagattctgacttcttcctccagctttaatccttttatgcacagggtcaataacaaatatgggagccggaacaggatgaacagtatatccgcccctatccggtaatatcgcacatggcggtatttcagtagatttatcaatcttctctttacatttagcaggaatttcttcgattttaggagcaattaattttatagctactattattaatataaagcctaaatatataaaaatagaacaaataccactcttcgtttgatcaattttcattacagttattttactgcttttatctctacccgtcctagcannnnnnnnnnnnnnnnnnnnnnnnnnnnnnnnnnnnnnnnnnnnnnnnnnnnnnnnnnnnnnnnnnnnnnnnnnnnnnnnnnnnnnnnnnnnnnnnnnnnnnnnnnn
>MF749142 Unionicola spBIOUG21075nD08 cytochrome oxidase subunit 1 COI gene partial cds mitochondrial
nnttcggaagatgatcaggaatattaggagctagtttaagagctattattcgcctagagctagggcaacctggttctttagtaggaaatgaccaaatctataatactattgtgactgctcacgctttcatcataattttttttatagtaatacccataataattggaggattcgggaattggctaattcccctaatagtaagagcaccagacatagcattccctcgaataaataacataagattctgacttcttcctccagctttaatccttttatgtacagggtcaataacaaatataggagccggaacaggatgaacagtatatccgcccctatccggtaatatcgcacatggcggtatttcagtagatttatcaatcttctctttacatttagcaggaatttcttcgattttaggagcaattaattttatagctactattattaatataaagcctaaatatataaaaatagaacaaataccactcttcgtttgatcaattttcattacagttattttactgcttttatctctacccgtcctagcagggnnnnnnnnnnnnnnnnnnnnnnnnnnnnnnnnnnnnnnnnnnnnnnnnnnnnnnnnnnnnnnnnnnnnnnnnnnnnnnnnnnnnnnnnnnnnnnnnnnnnnnnn
>MF751240 Unionicola spBIOUG21075nD01 cytochrome oxidase subunit 1 COI gene partial cds mitochondrial
nnttcggaagatgatcaggaatattaggagctagtttaagagctattattcgcctagagctagggcaacctggttctttagtaggaaatgaccaaatctataatactattgtgactgctcacgctttcatcataattttttttatagtaatacccataataattggaggattcgggaattggctaattcccctaatagtaagagcaccagacatagcattccctcgaataaataacataagattctgacttcttcctccagctttaatccttttatgtacagggtcaataacaaatataggagccggaacaggatgaacagtatatccgcccctatccggtaatatcgcacatggcggtatttcagtagatttatcaatcttctctttacatttagcaggaatttcttcgattttaggagcaattaattttatagctactattattaatataaagcctaaatatataaaaatagaacaaataccactcttcgtttgatcaattttcattacagttattttactgcttttatctctacccgtcctagcaggggcaatcacaatactcctannnnnnnnnnnnnnnnnnnnnnnnnnnnnnnnnnnnnnnnnnnnnnnnnnnnnnnnnnnnnnnnnnnnnnnnnnnnnnnnnnnnnn
>MF751542 Unionicola spBIOUG21075nF07 cytochrome oxidase subunit 1 COI gene partial cds mitochondrial
nnttcggaagatgatcaggaatattaggagctagtttaagagctattattcgcctagagctagggcaacctggttctttagtaggaaatgaccaaatctataatactattgtaactgctcacgctttcatcataattttttttatagtaatacccataataattggaggattcgggaattggctaattcccctaatagtaagagcaccagacatagcattccctcgaataaataacataagattctgacttcttcctccagctttaatccttttatgtacagggtcaataacaaatataggagccggaacaggatgaacagtatatccacccctatccggtaatatcgcacatggcggtatttcagtagatttatcaatcttctctttacatttagcaggaatttcttcgattttaggagcaattaattttatagctactattattaatataaagcctaaatatataaaaatagaacaaataccactcttcgtttgatcaattttcattacagttattttactgcttttatctctacccgtcctagcaggggcaatcacaatactcctannnnnnnnnnnnnnnnnnnnnnnnnnnnnnnnnnnnnnnnnnnnnnnnnnnnnnnnnnnnnnnnnnnnnnnnnnnnnnnnnnnnnn
>MF750899 Unionicola spBIOUG21520nC05 cytochrome oxidase subunit 1 COI gene partial cds mitochondrial
ctttcggaagatgatcaggaatattaggagctagtttaagagctattattcgcctagagctagggcaacctggttctttagtaggaaatgaccaaatctataatactattgtgactgctcacgctttcatcataattttttttatagtaatacccataataattggaggattcgggaattgactaattcccctaatagtaagagcaccagacatagcattccctcgaataaataatataagattctgacttcttcctccagctttaatccttttatgcacagggtcaataacaaatataggagccggaacaggatgaacagtatatccacccctatccggtaatatcgcacatggaggtatttcagtagatttatcaatcttctctttacatttagcaggaatttcttcgattttaggagcaattaattttatagctactattattaatataaagcctaaatatataaaaatagaacaaataccactcttcgtttgatcaattttcattacagttattttactgcttttatctctacccgtcctagcaggggcaatcacaatactcctannnnnnnnnnnnnnnnnnnnnnnnnnnnnnnnnnnnnnnnnnnnnnnnnnnnnnnnnnnnnnnnnnnnnnnnnnnnnnnnnnnnnn
>MF742860 Unionicola spBIOUG21520nH06 cytochrome oxidase subunit 1 COI gene partial cds mitochondrial
nnnnnnnnnnntgatcaggaatattaggagctagtttaagagctattattcgcctagagctagggcaacctggttctttagtaggaaatgaccaaatctataatactattgtgactgctcacgctttcatcataattttttttatagtaatacctataataattggaggattcgggaattgactaattcccctaatagtaagagcaccagacatagcattccctcgaataaataacataagattctgacttcttcctccagctttaatccttttatgcacagggtcaataacaaatataggagccggaacaggatgaacagtatatccgcccctatccggtaatatcgcacatggcggtatttcagtagatttatcaatcttctctttacatttagcaggaatttcttcgattttaggagcaattaattttatagctactattattaatataaaacctaaatatataaaaatagaacaaataccactcttcgtttgatcaattttcattacagttattttactgcttttatctctacccgtcctagcaggggcaatcacaatactcctannnnnnnnnnnnnnnnnnnnnnnnnnnnnnnnnnnnnnnnnnnnnnnnnnnnnnnnnnnnnnnnnnnnnnnnnnnnnnnnnnnnnn
>MF745960 Unionicola spBIOUG21514nH06 cytochrome oxidase subunit 1 COI gene partial cds mitochondrial
nnnnnnnnnnntgatcaggaatattaggagctagtttaagagctattattcgcctagagctagggcaacctggttctttagtaggaaatgaccaaatctacaatactattgtgactgctcacgctttcatcataattttttttatagtaatacccataataattggaggattcgggaattgactaatccccctaatagtaagagcaccagacatagcattccctcgaataaataacataagattctgacttcttcctccagctttaatccttttatgcacagggtcaataacaaatatgggagccggaacaggatgaacagtatatccgcccctatccggtaatatcgcacatggcggtatttcagtagatttatcaatcttctctttacatttagcaggaatttcttcgattttaggagcaattaattttatagctactattattaatataaagcctaaatatataaaaatagaacaaataccactcttcgtttgatcaattttcattacagttattttactgcttttatctctacccgtcctagcaggggcaatcacaatannnnnnnnnnnnnnnnnnnnnnnnnnnnnnnnnnnnnnnnnnnnnnnnnnnnnnnnnnnnnnnnnnnnnnnnnnnnnnnnnnnnnnnnnnnn
>MG449913 Unionicola spBIOUG30452nE06 cytochrome oxidase subunit 1 COI gene partial cds mitochondrial
nnnnnggaagatgatcaggaatattaggagctagtttaagagctattattcgcctagagctagggcaacctggttctttagtaggaaatgaccaaatctataatactattgtgactgctcacgctttcatcataattttttttatagtaatacccataataattggaggattcgggaattgactaattcccctaatagtaagagcaccagacatagcattccctcgaataaataacataagattctgacttcttcctccagctttaatccttttatgcacagggtcaataacaaatatgggagccggaacaggatgaacagtatatccgcccctatccggtaatatcgcacatggcggtatttcagtagatttatcaatcttctctttacatttagcaggaatttcttcgattttaggagcaattaattttatagctactattattaatataaagcctaaatatataaaaatagaacaaataccactcttcgtttgatcaattttcattacagttattttactgcttttatctctacccgtcctagcaggggcaatcacaatactcctaactgatcgaaactttaatacnnnnnnnnnnnnnnnnnnnnnnnnnnnnnnnnnnnnnnnnnnnnnnnnnnnnnnnnnnnnnnnnnn
>MF745660 Unionicola spBIOUG21520nH08 cytochrome oxidase subunit 1 COI gene partial cds mitochondrial
ctttcggaagatgatcaggaatattaggggctagtttaagagctattattcgcctagagctagggcaacctggttctttagtaggaaatgaccaaatctataatactattgtgactgctcacgctttcatcataattttttttatagtaatacccataataattggagggttcgggaattggctaattcccctaatagtaagagcaccagacatagcattccctcgaataaataacataagattctgacttcttcctccagctttaatccttttatgcacagggtcaataacaaatataggagccggaacaggatgaacagtatatccgcccctatccggtaatatcgcacatggcggtatttcagtagatttatcaatcttctctttacatttagcaggaatttcttcgattttaggagcaattaattttatagctactattattaatataaagcctaaatatataaaaatagaacaaataccactcttcgtttgatcaattttcattacagttattttactgcttttatctctacccgtcctagcaggggcaatcacaatactcctaactgatnnnnnnnnnnnnnnnnnnnnnnnnnnnnnnnnnnnnnnnnnnnnnnnnnnnnnnnnnnnnnnnnnnnnnnnnnnnnnnnn
>MF748121 Unionicola spBIOUG21520nH07 cytochrome oxidase subunit 1 COI gene partial cds mitochondrial
nnttcggaagatggtcaggaatattaggagctagtttaagagctattattcgcctagagctagggcaacctggttctttagtaggaaatgaccaaatctataatactattgtgactgctcacgctttcatcataattttttttatagtaatacccataataattggaggattcggaaattgactaattcccctaatagtaagagcaccagacatagcattccctcgaataaataacataagattctgacttcttcctccagctttaatccttttatgcacagggtcaataacaaatataggagccggaacaggatgaacagtatatcctcccctatccggtaatatcgcacatggcggtatttcagtggatttatcaatcttctctttacatttagcaggaatttcttcgattttaggagcaattaattttatagctactattattaatataaagcctaaatatataaaaatagaacaaataccactcttcgtttgatcaattttcattacagttattttactgcttttatctctacccgtcctagcaggggcaatcacaatactcctannnnnnnnnnnnnnnnnnnnnnnnnnnnnnnnnnnnnnnnnnnnnnnnnnnnnnnnnnnnnnnnnnnnnnnnnnnnnnnnnnnnnn
>MF750931 Unionicola spBIOUG21522nH04 cytochrome oxidase subunit 1 COI gene partial cds mitochondrial
nnttcggaagatgatcaggaatattaggagctagtttaagagctattattcgcctagagctagggcaacctggttctttagtaggaaatgaccaaatctataatactattgtgactgctcacgctttcatcataattttttttatagtaatacccataataattggaggattcggaaattgactaattcccctaatagtaagagcaccagacatagcattccctcgaataaataacataagattctgacttcttcctccagctttaatccttttatgcacagggtcaataacaaatataggagccggaacaggatgaacagtatatcctcccctatccggtaatatcgcacatggcggtatttcagtagatttatcaatcttctctttacatttagcaggaatttcttcgattttaggagcaattaattttatagctactattattaatataaagcctaaatatataaaaatagaacaaataccactcttcgtttgatcaattttcattacagttattttactgcttttatctctacccgtcctagcaggggcaatcacaatannnnnnnnnnnnnnnnnnnnnnnnnnnnnnnnnnnnnnnnnnnnnnnnnnnnnnnnnnnnnnnnnnnnnnnnnnnnnnnnnnnnnnnnnnnn
>MF751947 Unionicola spBIOUG21076nH11 cytochrome oxidase subunit 1 COI gene partial cds mitochondrial
nnttcggaagatgntcaggaatattaggagctagtttaagagctattattcgcctagagctagggcaacctggttctttagtaggaaatgaccaaatctataatactattgtgactgctcacgctttcatcataattttttttatagtaatacccataataattggaggattcggaaattgactaattcccctaatagtaagagcaccagacatagcattccctcgaataaataacataagattctgacttcttcctccagctttaatccttttatgcacagggtcaataacaaatataggagccggaacaggatgaacagtatatcctcccctatccggtaatatcgcacatggcggtatttcagtagatttatcaatcttctctttacatttagcaggaatttcttcgattttaggagcaattaattttatagctactattattaatataaaacctaaatatataaaaatagaacaaataccactcttcgtttgatcaattttcattacagttattttactgcttttatctctacccgtcctagcaggggcaatcacaatactcctaactgatnnnnnnnnnnnnnnnnnnnnnnnnnnnnnnnnnnnnnnnnnnnnnnnnnnnnnnnnnnnnnnnnnnnnnnnnnnnnnnnn
>MF750657 Unionicola spBIOUG21075nF01 cytochrome oxidase subunit 1 COI gene partial cds mitochondrial
ctttcggaagatgatcaggaatattaggagctagtttaagagctattattcgcctagagctaggtcaacctggttctttagtaggaaatgaccaaatctataatactattgtgactgctcacgctttcatcataattttttttatagtaatacccataataattggaggattcggaaattgactaattcccctaatagtaagagcaccagacatagcattccctcgaataaataacataagattctgacttcttcctccagctttaatccttttatgcacagggtcaataacaaatatgggagccggaacaggatgaacagtatatccgcccctatccggtaatatcgcacatggcggtatttcagtagatttatcaatcttctctttacatttagcaggaatttcttcgattttaggagcaattaattttatagctactattattaatataaagcctaaacatataaaaatagaacaaataccactcttcgtttgatcaattttcattacagttattttactgcttttatctctacccgtcctagcaggggcaatcacaatactcctannnnnnnnnnnnnnnnnnnnnnnnnnnnnnnnnnnnnnnnnnnnnnnnnnnnnnnnnnnnnnnnnnnnnnnnnnnnnnnnnnnnnn
>MF747865 Unionicola spBIOUG21522nH01 cytochrome oxidase subunit 1 COI gene partial cds mitochondrial
ctttcggaagatgatcaggaatattaggagctagtttaagagctattattcgcctagagctaggtcaacctggttctttagtaggaaatgaccaaatctataatactattgtgactgctcacgctttcatcataattttttttatagtaatacccataataattggaggattcggaaattgactaattcccctaatagtaagagcaccagacatagcattccctcgaataaataacataagattctgacttcttcctccagctttaatccttttatgcacagggtcaataacaaatatgggagccggaacaggatgaacagtatatccgcccctatccggtaatatcgcacatggcggtatttcagtagatttatcaatcttctctttacatttagcaggaatttcttcgattttaggagcaattaattttatagctactattattaatataaagcctaaatatataaaaatagaacaaataccactcttcgtttgatcaattttcattacagttattttactgcttttatctctacccgtcctagcaggggcaatcacaatactcctannnnnnnnnnnnnnnnnnnnnnnnnnnnnnnnnnnnnnnnnnnnnnnnnnnnnnnnnnnnnnnnnnnnnnnnnnnnnnnnnnnnnn
>MF746723 Unionicola spBIOUG21520nH10 cytochrome oxidase subunit 1 COI gene partial cds mitochondrial
nnttcggaagatgatcaggaatattaggagctagtttaagagctattattcgcctagagctaggtcaacctggttctttagtaggaaatgaccaaatctataatactattgtgactgctcacgctttcatcataattttttttatagtaatacccataataattggaggattcggaaattgactaattcccctaatagtaagagcaccagacatagcattccctcgaataaataacataagattctgacttcttcctccagctttaatccttttatgcacagggtcaataacaaatatgggagccggaacaggatgaacagtatatccgcccctatccggtaatatcgcacatggcggtatttcagtagatttatcaatcttctctttacatttagcaggaatttcttcgattttaggagcaattaattttatagctactattattaatataaagcctaaatatataaaaatagaacaaataccactcttcgtttgatcaattttcattacagttattttactgcttttatctctacccgtcctagcaggggcaatcacaatannnnnnnnnnnnnnnnnnnnnnnnnnnnnnnnnnnnnnnnnnnnnnnnnnnnnnnnnnnnnnnnnnnnnnnnnnnnnnnnnnnnnnnnnnnn
>MF746410 Unionicola spBIOUG21515nB10 cytochrome oxidase subunit 1 COI gene partial cds mitochondrial
ctttcggaagatgatcaggaatattaggagctagtttaagagctattattcgcctagagctaggtcaacctggttctttagtaggaaatgaccaaatctataatactattgtgactgctcacgctttcatcataattttttttatagtaatacccataataattggaggattcggaaattgactaattcccctaatagtaagagcaccagacatagcattccctcgaataaataacataagattctgacttcttcctccagctttaatccttttatgcacagggtcaataacaaatatgggagccggaacaggatgaacagtatatccgcccctatccggtaatatcgcacatggcggtatttcagtagatttatcaatcttctctttacatttagcaggaatttcttcgattttaggagcaattaattttatagctactattattaatataaagcctaaatatataaaaatagaacaaataccactcttcgtttgatcaattttcattacagttattttactgcttttatctctacccgtcctagcaggggcaatcacaatactcctannnnnnnnnnnnnnnnnnnnnnnnnnnnnnnnnnnnnnnnnnnnnnnnnnnnnnnnnnnnnnnnnnnnnnnnnnnnnnnnnnnnnn
>MF742510 Unionicola spBIOUG21075nH07 cytochrome oxidase subunit 1 COI gene partial cds mitochondrial
nnnnnnnnnnnnnnnnnnnnnnnnnnggagctagtttaagagctattattcgcctagagctaggtcaacctggttctttagtaggaaatgaccaaatctataatactattgtgactgctcacgctttcatcataattttttttatagtaatacccataataattggaggattcggaaattgactaattcccctaatagtaagagcaccagacatagcattccctcgaataaataacataagattctgacttcttcctccagctttaatccttttatgcacagggtcaataacaaatatgggagccggaacaggatgaacagtatatccgcccctatccggtaatatcgcacatggcggtatttcagtagatttatcaatcttctctttacatttagcaggaatttcttcgattttaggagcaattaattttatagctactattattaatataaagcctaaatatataaaaatagaacaaataccactcttcgtttgatcaattttcattacagttattttactgcttttatctctacccgtcctagcaggggcaatcacaatannnnnnnnnnnnnnnnnnnnnnnnnnnnnnnnnnnnnnnnnnnnnnnnnnnnnnnnnnnnnnnnnnnnnnnnnnnnnnnnnnnnnnnnnnnn
>MF751458 Unionicola spBIOUG21581nB12 cytochrome oxidase subunit 1 COI gene partial cds mitochondrial
nnttcggaagatgatcaggaatattaggagctagtttaagagctattattcgcctagagctaggtcaacctggttctttagtaggaaatgaccaaatctataatactattgtgactgctcacgctttcatcataattttttttatagtaatacccataataattggaggattcggaaattgactaattcccctaatagtaagagcaccagacatagcattccctcgaataaataacataagattctgacttcttcctccagctttaatccttttatgcacagggtcaataacaaatatgggagccggaacaggatgaacagtatatccgcccctatccggtaatatcgcacatggcggtatttcagtagatttatcaatcttctctttacatttagcaggaatttcttcgattttaggagcaattaattttatagctactattattaatataaagcctaaatatataaaaatagaacaaataccactcttcgtttgatcaattttcattacagttattttactgcttttatctctacccgtcctagcaggggcaatcacaatactcctaactgatnnnnnnnnnnnnnnnnnnnnnnnnnnnnnnnnnnnnnnnnnnnnnnnnnnnnnnnnnnnnnnnnnnnnnnnnnnnnnnnn
>MF747783 Unionicola spBIOUG21075nG06 cytochrome oxidase subunit 1 COI gene partial cds mitochondrial
nnttcggaagatgatcaggaatattaggagctagtttaagagctattattcgcctagagctaggtcaacctggttctttagtaggaaatgaccaaatctataatactattgtgactgctcacgctttcatcataattttttttatagtaatacccataataattggaggattcggaaattgactaattcccctaatagtaagagcaccagacatagcattccctcgaataaataacataagattctgacttcttcctccagctttaatccttttatgcacagggtcaataacaaatatgggagccggaacaggatgaacagtatatccgcccctatccggtaatatcgcacatggcggtatttcagtagatttatcaatcttctctttacatttagcaggaatttcttcgattttaggagcaattaattttatagctactattattaatataaagcctaaatatataaaaatagaacaaataccactcttcgtttgatcaattttcattacagttattttactgcttttatctctacccgtcctagcaggggcaatcacaatactcctaactgatnnnnnnnnnnnnnnnnnnnnnnnnnnnnnnnnnnnnnnnnnnnnnnnnnnnnnnnnnnnnnnnnnnnnnnnnnnnnnnnn
>MF747792 Unionicola spBIOUG21075nF08 cytochrome oxidase subunit 1 COI gene partial cds mitochondrial
ctttcggaagatgatcaggaatattaggagctagtttaagagctattattcgcctagagctaggtcaacctggttctttagtaggaaatgaccaaatctataatactattgtgactgctcacgctttcatcataattttttttatagtaatacccataataattggaggattcggaaattgactaattcccctaatagtaagagcaccagacatagcattccctcgaataaataacataagattctgacttcttcctccagctttaatccttttatgcacagggtcaataacaaatatgggagccggaacaggatgaacagtatatccgcccctatccggtaatatcgcacatggcggtatttcagtagatttatcaatcttctctttacatttagcaggaatttcttcgattttaggagcaattaattttatagctactattattaatataaagcctaaatatataaaaatagaacaaataccactcttcgtttgatcaattttcattacagttattttactgcttttatctctacccgtcctagcaggggcaatcacaatactcctaactgatnnnnnnnnnnnnnnnnnnnnnnnnnnnnnnnnnnnnnnnnnnnnnnnnnnnnnnnnnnnnnnnnnnnnnnnnnnnnnnnn
>MF743257 Unionicola spBIOUG20544nE01 cytochrome oxidase subunit 1 COI gene partial cds mitochondrial
nnnnnnnnnnnnnnnnnnnnnnnnnnggagctagtttaagagctattattcgcctagagctaggtcaacctggttctttagtaggaaatgaccaaatctataatactattgtgactgctcacgctttcatcataattttttttatagtaatacccataataattggaggattcggaaattgactaattcccctaatagtaagagcaccagacatagcattccctcgaataaataacataagattctgacttcttcctccagctttaatccttttatgcacagggtcaataacaaatatgggagccggaacaggatgaacagtatatccgcccctatccggtaatatcgcacatggcggtatttcagtagatttatcaatcttctctttacatttagcaggaatttcttcgattttaggagcaattaattttatagctactattattaatataaagcctaaatatataaaaatagaacaaataccactcttcgtttgatcaattttcattacagttattttactgcttttatctctacccgtcctagcaggggcaatcacaatactcctannnnnnnnnnnnnnnnnnnnnnnnnnnnnnnnnnnnnnnnnnnnnnnnnnnnnnnnnnnnnnnnnnnnnnnnnnnnnnnnnnnnnn
>MF745637 Unionicola spBIOUG21520nD02 cytochrome oxidase subunit 1 COI gene partial cds mitochondrial
ctttcggaagatgatcaggaatattaggagctagtttaagagctattattcgcctagagctaggtcaacctggttctttagtaggaaatgaccaaatctataatactattgtgactgctcacgctttcatcataattttttttatagtaatacccataataattggaggattcggaaattgactaattcccctaatagtaagagcaccagacatagcattccctcgaataaataacataagattctgacttcttcctccagctttaatccttttatgcacagggtcaataacaaatatgggagccggaacaggatgaacagtatatccgcccctatccggtaatgtcgcacatggcggtatttcagtagatttatcaatcttctctttacatttagcaggaatttcttcgattttaggagcaattaattttatagctactattattaatataaagcctaaatatataaaaatagaacaaataccactcttcgtttgatcaattttcattacagttattttactgcttttatctctacccgtcctagcaggggcaatcacaatactcctannnnnnnnnnnnnnnnnnnnnnnnnnnnnnnnnnnnnnnnnnnnnnnnnnnnnnnnnnnnnnnnnnnnnnnnnnnnnnnnnnnnnn
>MF748361 Unionicola spBIOUG21522nG12 cytochrome oxidase subunit 1 COI gene partial cds mitochondrial
nnttcggaagatgatcaggaatattaggagctagtttaagagctattattcgcctagagctaggtcaacctggttctttagtaggaaatgaccaaatctataatactattgtgactgctcacgctttcatcataattttttttatagtaatacccataataattggaggattcggaaattgactaattcccctaatagtaagagcaccagacatagcattccctcgaataaataacataagattctgacttcttcctccagctttaatccttttatgcacagggtcaataacaaatatgggagccggaacaggatgaacagtatatccgcccttatccggtaatatcgcacatggcggtatttcagtagatttatcaatcttctctttacatttagcaggaatttcttcgattttaggagcaattaattttatagctactattattaatataaagcctaaatatataaaaatagaacaaataccactcttcgtttgatcaattttcattacagttattttactgcttttatctctacccgtcctagcaggggcaatcacaatannnnnnnnnnnnnnnnnnnnnnnnnnnnnnnnnnnnnnnnnnnnnnnnnnnnnnnnnnnnnnnnnnnnnnnnnnnnnnnnnnnnnnnnnnnn
>MF743144 Unionicola spBIOUG21520nB05 cytochrome oxidase subunit 1 COI gene partial cds mitochondrial
ctttcggaagatgatcaggaatattaggagctagtttaagagctattattcgcctagagctaggtcaacctggttctttagtaggaaatgaccaaatctataatactattgtgactgctcacgctttcatcataattttttttatagtaatacccataataattggaggattcggaaattgactaattcccctaatagtgagagcaccagacatagcattccctcgaataaataacataagattctgacttcttcctccagctttaatccttttatgcacagggtcaataacaaatatgggagccggaacaggatgaacagtatatccacccctatccggtaatatcgcacatggcggtatttcagtagatttatcaatcttctctttacatttagcaggaatttcttcgattttaggagcaattaattttatagctactattattaatataaagcctaaatatataaaaatagaacaaataccactcttcgtttgatcaattttcattacagttattttactgcttttatctctacccgtcctagcaggggcaatcacaatactcctannnnnnnnnnnnnnnnnnnnnnnnnnnnnnnnnnnnnnnnnnnnnnnnnnnnnnnnnnnnnnnnnnnnnnnnnnnnnnnnnnnnnn
>MF746251 Unionicola spBIOUG21075nG11 cytochrome oxidase subunit 1 COI gene partial cds mitochondrial
nnttcggaagatgatcaggaatattaggagctagtttaagagctattattcgcctagagctaggtcaacctggttctttagtaggaaatgaccaaatctataatactattgtgactgctcacgctttcatcataattttttttatagtaatacccataataattggaggattcggaaattgactaattcccctaatagtaagagcaccagacatagcattccctcgaataaataacataagattctgacttcttcctccagctttaatccttttatgcacagggtcaataacaaatatgggagccggaacaggatgaacagtatatccacccctatccggtaatatcgcacatggcggtatttcagtagatttatcaatcttctctttacatttagcaggaatttcttcgattttaggagcaattaattttatagctactattattaatataaagcctaaatatataaaaatagaacaaataccactcttcgtttgatcaattttcattacagttattttactgcttttatctctacccgtcctagcaggggcaatcacaatactcctannnnnnnnnnnnnnnnnnnnnnnnnnnnnnnnnnnnnnnnnnnnnnnnnnnnnnnnnnnnnnnnnnnnnnnnnnnnnnnnnnnnnn
>MF750386 Unionicola spBIOUG21581nC10 cytochrome oxidase subunit 1 COI gene partial cds mitochondrial
nnttcggaagatgatcaggaatattaggagctagtttaagagctattattcgcctagagctaggtcaacctggttctttagtaggaaatgaccaaatctataatactattgtgactgctcacgctttcatcataattttttttatagtaatacccataataattggaggattcggaaattgactaattcccctaatagtaagagcaccagacatagcattccctcgaataaataacataagattctgacttcttcctccagctttaatccttttatgcacagggtcaataacaaatatgggagccggaacaggatgaacagtatatccgcctctatccggtaatatcgcacatggcggtatttcagtagatttatcaatcttctctttacatttagcaggaatttcttcgattttaggagcaattaattttatagctactattattaatataaagcctaaatatataaaaatagaacaaataccactcttcgtttgatcaattttcattacagttattttactgcttttatctctacccgtcctagcagggnnnnnnnnnnnnnnnnnnnnnnnnnnnnnnnnnnnnnnnnnnnnnnnnnnnnnnnnnnnnnnnnnnnnnnnnnnnnnnnnnnnnnnnnnnnnnnnnnnnnnnnn
>MF745093 Unionicola spBIOUG21075nE12 cytochrome oxidase subunit 1 COI gene partial cds mitochondrial
ctttcggaagatgatcaggaatattaggagctagtttaagagctattattcgcctagagctaggtcaacctgnttctttagtaggaaatgaccaaatctataatactattgtgactgctcacgctttcatcataattttttttatagtaatacccataataattggaggattcggaaattgactaattcccctaatagtaagagcaccagacatagcattccctcgaataaataacataagattctgacttcttcctccagctttaatccttttatgcacagggtcaataacaaatatgggagccggaacaggatgaacagtatatccgcccctatccggtaatatcgcacatggcggtatttcagtagatttatcaatcttctctttacatttagcaggaatttcttcgattttaggagcaattaattttatagctactattattaatataaagcctaaatatataaaaatagaacaaataccactcttcgtttgatcaattttcattacagttattttactgcttttatctctacccgtcctagcaggggcaatcacaatactcctaactgatcgannnnnnnnnnnnnnnnnnnnnnnnnnnnnnnnnnnnnnnnnnnnnnnnnnnnnnnnnnnnnnnnnnnnnnnnnnnnn
>MF751991 Unionicola spBIOUG21514nH04 cytochrome oxidase subunit 1 COI gene partial cds mitochondrial
nnttcgggagatgatcaggaatattaggggctagtttaagagctattattcgcctagagctaggtcaacctggttctttagtaggaaatgaccaaatctataatactattgtgactgctcacgctttcatcataattttttttatagtaatacccataataattggaggattcggaaattggctaattcccctaatagtaagagcaccagacatagcattccctcgaataaataacataagattctgacttcttcctccagctttaatccttttatgcacagggtcaataacaaatatgggagccggaacaggatgaacagtatatccgcccctatccggtaatatcgcacatggcggtatttcagtagatttatcaatcttctctttacatttagcaggaatttcttcgattttaggagcaattaattttatagctactattattaatataaagcctaaatatataaaaatagaacaaataccactcttcgtttgatcaattttcattacagttattttactgcttttatctctacccgtcctagcaggggcaatcacaatannnnnnnnnnnnnnnnnnnnnnnnnnnnnnnnnnnnnnnnnnnnnnnnnnnnnnnnnnnnnnnnnnnnnnnnnnnnnnnnnnnnnnnnnnnn
>MF751122 Unionicola spBIOUG21520nH03 cytochrome oxidase subunit 1 COI gene partial cds mitochondrial
nnttcggaagatgatcaggaatgttaggagctagtttaagagctattattcgcctggagctaggtcaacctggttctttagtaggaaatgaccaaatctataatactattgtgactgctcacgctttcatcataattttttttatagtaatacccataataattggaggattcggaaattgactaattcccctaatagtaagagcaccagacatagcattccctcgaataaataacataagattctgacttcttcctccagctttaatcctcttatgcacagggtcaataacaaatatgggagccggaacaggatgaacagtatatccgcccctatccggtaatatcgcacatggcggtatttcagtagatttatcaatcttctctttacatttagcaggaatttcttcgattttaggagcaattaattttatagctactattattaatataaagcctaaatatataaaaatagaacaaataccactcttcgtttgatcaattttcattacagttattttactgcttttatctctacccgtcctagcaggggcaatcacaatactcctaactgatnnnnnnnnnnnnnnnnnnnnnnnnnnnnnnnnnnnnnnnnnnnnnnnnnnnnnnnnnnnnnnnnnnnnnnnnnnnnnnnn
>MF744908 Unionicola spBIOUG21075nG03 cytochrome oxidase subunit 1 COI gene partial cds mitochondrial
nnttcggaagatgatcaggaatattaggagctagtttaagagctattattcgcctagagctagggcaacctggttctttagtaggaagtgaccaaatctataatactattgtgactgctcacgctttcatcataattttttttatagtaatacccataataattggaggattcgggaattgactaattcccctaatagtaagagcaccagacatagcattccctcgaataaacaacataagattctgacttcttcctccagctttaatccttttatgcacagggtcaataacaaatatgggagccggaacaggatggacagtatatccacctctatccggtaatatcgcacatggcggtatttcagtagatttatcaatcttctctttacatttagcaggaatttcttcgattttaggagcaattaattttatagctactattattaatataaagcctaaatatataaaaatagaacaaataccactcttcgtttgatcaattttcattacagttattttactgcttttatctctacccgtcctagcaggggcaatcacaatactcctannnnnnnnnnnnnnnnnnnnnnnnnnnnnnnnnnnnnnnnnnnnnnnnnnnnnnnnnnnnnnnnnnnnnnnnnnnnnnnnnnnnnn
>MF745293 Unionicola spBIOUG21520nE11 cytochrome oxidase subunit 1 COI gene partial cds mitochondrial
ctttcggaagatgatcaggaatattaggagctagtttaagagctattattcgcctagagctagggcaacctggttctttagtaggaaatgaccaaatctataatactattgtgactgctcacgctttcatcataattttttttatagtaatacccataataattggaggattcggaaattgactaattcccctaatagtaagagcaccagacatagcattccctcgaataaacaacataagattctgacttcttcctccagctttaatccttttatgcacagggtcaataacaaatatgggagccggaacaggatggacagtatatccacctctatccggtaatatcgcacatggcggtatttcagtagatttatcaatcttctctttacatttagcaggaatttcttcgattttaggagcaattaattttatagctactattattaatataaagcctaaatatataaaaatagaacaaataccactcttcgtttgatcaattttcattacagttattttactgcttttatctctacccgtcctagcagggnnnnnnnnnnnnnnnnnnnnnnnnnnnnnnnnnnnnnnnnnnnnnnnnnnnnnnnnnnnnnnnnnnnnnnnnnnnnnnnnnnnnnnnnnnnnnnnnnnnnnnnn
>MF751951 Unionicola spBIOUG21520nD09 cytochrome oxidase subunit 1 COI gene partial cds mitochondrial
ctttcggaagatgatcagggatattaggagctagtntaagagctattattcgcctagagctagggcaacctggttctttagtaggaaatgaccaaatctataatactattgtgactgctcacgctttcatcataattttttttatagtaatacccataataattggaggattcgggaattgactaattcccctaatagtaagagcaccagacatagcattccctcgaataaataacataagattctgacttcttcctccagctttaatccttttatgcacagggtcaataacaaatatgggagccggaacaggatgaacagtatatccgcccctatccggcaatatcgcacatggcggtatttcagtagatttatcaatcttctctttacatttagcaggaatttcttcgattttaggagcaattaattttatagctactattattaatataaagcctaaatatataaaaatagaacaaataccactcttcgtttgatcaattttcattacagttattttactacttttatctctacccgtcctagcagggnnnnnnnnnnnnnnnnnnnnnnnnnnnnnnnnnnnnnnnnnnnnnnnnnnnnnnnnnnnnnnnnnnnnnnnnnnnnnnnnnnnnnnnnnnnnnnnnnnnnnnnn
>MF747401 Unionicola spBIOUG21520nC09 cytochrome oxidase subunit 1 COI gene partial cds mitochondrial
ctttcgggagatgatcaggaatattaggagctagtttaagagctattattcgcctagagctaggtcaacctggttctttagtaggaaatgaccaaatctataatactattgtgactgctcacgctttcatcataattttttttatagtaatacccataataattggaggattcggaaattgactaattcccctaatagtaagagcaccagacatagcattccctcgaataaataacataagattctgacttcttcctccagctttaatccttttatgcacagggtcaataacaaatatgggagccggaacaggatgaacagtatatccgcccctatccggtaatatcgcacatggcggtatttcagtagatttatcaatcttctctttacatttagcaggaatttcttcgattttaggagcaattaattttatagctactattattaatataaagcctaaatatataaaaatagaacaaataccactcttcgtttgatcaattttcattacagttattttactgcttttatctctacccnnnnnnnnnnnnnnnnnnnnnnnnnnnnnnnnnnnnnnnnnnnnnnnnnnnnnnnnnnnnnnnnnnnnnnnnnnnnnnnnnnnnnnnnnnnnnnnnnnnnnnnnnnnnnnnnnnnn
>MG449375 Unionicola spBIOUG30452nG06 cytochrome oxidase subunit 1 COI gene partial cds mitochondrial
ctttcggaagatgatcaggaatattaggagctagtttaagagctattattcgcctagagctagggcaacctggttctttagtaggaaatgaccaaatctataatactattgtgactgctcacgctttcatcataattttttttatggtaatacccataataattggaggattcgggaattggctaattcctctaataataagagcaccagacatagcattccctcgaataaataacatgagattctgacttcttcctccagctttaatccttttatgcacaggctcaataacaaatataggagccggaacaggatgaacagtatacccgcccctatccggtaatatcgcacatggcggtatttcagtagatttatcaatcttctctttacatttagcaggaatttcttcgattttaggggcaattaattttatagctactattattaatataaagcctaaatatataaaaatagaacaaataccactcttcgtttgatcaattttcattacagttattttactgcttttatctctacccgtcctagcaggggcaatcacaatactcctaactgatcgaaactttaatacatcctttttcgacccagctggtgggggagaccctatcttatatcaacatctttttnnnnnnnnnnn
>KT706479 Unionicola spBOLDACJ8639 voucher BIOUG24005nD10 cytochrome oxidase subunit 1 COI gene partial cds mitochondrial
ctttcggaagatgatcaggaatattaggagctagtttaagagctattattcgcctagagctagggcaacctggttctttagtaggaaatgaccaaatctataatactattgtgactgctcacgctttcatcataattttttttatggtaatacccataataattggaggattcgggaattggctaattcctctaataataagagcaccagacatagcattccctcgaataaataacatgagattctgacttcttcctccagctttaatccttttatgcacaggctcaataacaaatataggagccggaacaggatgaacagtatacccgcccctatccggtaatatcgcacatggcggtatttcagtagatttatcaatcttctctttacatttagcaggaatttcttcgattttaggggcaattaattttatagctactattattaatataaagcctaaatatataaaaatagaacaaataccactcttcgtttgatcaattttcattacagttattttactgcttttatctctacccgtcctagcaggggcaatcacaatactcctaactgatcgaaactttaatacnnnnnnnnnnnnnnnnnnnnnnnnnnnnnnnnnnnnnnnnnnnnnnnnnnnnnnnnnnnnnnnnnn
>MF751050 Unionicola spBIOUG21029nB07 cytochrome oxidase subunit 1 COI gene partial cds mitochondrial
ctttcggaagatgatcaggaatactaggagctagtttaagagctattattcgcctagagctagggcaacctggttctttagtaggaaatgaccaaatctataatactattgtgactgctcacgctttcatcataattttttttatggtaatacccataataattggaggattcgggaattggctaattcctctaatagtaagagcaccagacatagcattccctcgaataaataacatgagattctgacttcttcctccagctttaatccttttatgcacaggctcaataacaaatataggagccggaacaggatgaacagtatacccgcccctatccggtaatatcgcacatggcggtatttcagtagatttatcaatcttctctttacatttagcaggaatttcttcgattttaggggcaattaattttatagctactattattaatataaagcctaaatatataaaaatagaacaaataccactcttcgtttgatcaattttcattacagttattttactgcttttatctctacccgtcctagcaggggcaatcacaatactcctaactgatnnnnnnnnnnnnnnnnnnnnnnnnnnnnnnnnnnnnnnnnnnnnnnnnnnnnnnnnnnnnnnnnnnnnnnnnnnnnnnnn
>MF745530 Unionicola spBIOUG21520nD06 cytochrome oxidase subunit 1 COI gene partial cds mitochondrial
nnttcggaagatgatcaggaatactaggagctagtttaagagctattattcgcctagagctagggcaacctggttctttagtaggaaatgaccaaatctataatactattgtgactgctcacgctttcatcataattttttttatggtaatacccataataattggaggattcgggaattggctaattcctctaatagtaagagcaccagacatagcattccctcgaataaataacatgagattctgacttcttcctccagctttaatccttttatgcacaggctcaataacaaatataggagccggaacaggatgaacagtatacccgcccctatccggtaatatcgcacatggcggtatttcagtagatttatcaatcttctctttacatttagcaggaatttcttcgattttaggggcaattaattttatagctactattattaatataaagcctaaatatataaaaatagaacaaataccactcttcgtttgatcaattttcattacagttattttactgcttttatctctacccgtcctagcaggggcaatcacaatactcctannnnnnnnnnnnnnnnnnnnnnnnnnnnnnnnnnnnnnnnnnnnnnnnnnnnnnnnnnnnnnnnnnnnnnnnnnnnnnnnnnnnnn
>MF751632 Unionicola spBIOUG21514nH08 cytochrome oxidase subunit 1 COI gene partial cds mitochondrial
nnnnnnnnnnnnnnnnnnnnnnnnnnnnnnnnnnnnnnagagctattattcgcctagagctagggcaacctggttctttagtaggaaatgaccaaatctataatactattgtgactgctcacgctttcatcataattttttttatggtaatacccataataattggaggattcgggaattggctaattcctctaatagtaagagcaccagacatagcattccctcgaataaataacatgagattctgacttcttcctccagctttaatccttttatgcacaggctcaataacaaatataggagccggaacaggatgaacagtatacccgcccctatccggtaatatcgcacatggcggtatttcagtagatttatcaatcttctctttacatttagcaggaatttcttcgattttaggggcaattaattttatagctactattattaatataaagcctaaatatataaaaatagaacaaataccactcttcgtttgatcaattttcattacagttattttactgcttttatctctacccgtcctagcaggggcaatcacaatannnnnnnnnnnnnnnnnnnnnnnnnnnnnnnnnnnnnnnnnnnnnnnnnnnnnnnnnnnnnnnnnnnnnnnnnnnnnnnnnnnnnnnnnnnn
>MG449907 Unionicola spBIOUG30452nF03 cytochrome oxidase subunit 1 COI gene partial cds mitochondrial
ctttcggaagctgatcaggaatactaggagcaagtttaagagctattattcgcctagaattaggccaacctggttctctggtaggaaatgatcaaatctacaacactattgtaactgcacacgcattcatcataatcttttttatagtaatacctataataattgggggattcggaaactggctagtgcccctaatagttagagcaccagatatagcattccctcgaataaataatataagattttgacttcttcccccagccttaattctcctatgcacagggtcattaacaaacatgggtgcggggacaggatgaacagtatacccccccctatcaggcaatatcgcccacggcggaatttctgtagacttatcaatcttctctttgcatttagcaggtatttcttcgattctaggagcaattaactttatagctactattattaatatgaaaccaaaatacataaaaatagaacaaataccactatttgtttggtcaatttttatcacagtcattttactgctcttatccttacccgtcctagcaggggcaatcacaatactcctaactgaccgaaactttaacacatcgtttttcgacccagctggtggaggggaccccattctataccaacatctttttnnnnnnnnnnn
>KM830914 Unionicolidae spBOLDACI6935 voucher BIOUG06514nF11 cytochrome oxidase subunit 1 COI gene partial cds mitochondrial
nnnnnnnnngctgatcaggaatactaggagcaagtttaagagctattattcgcctagaattaggccaacctggttctctggtaggaaatgatcaaatctacaacactattgtaactgcacacgcattcatcataatcttttttatagtaatacctataataattgggggattcggaaactggctagtgcccctaatagttagagcaccagatatagcattccctcgaataaataatataagattttgacttcttcccccagccttaattctcctatgcacagggtcattaacaaacatgggtgcggggacaggatgaacagtatacccccccctatcaggcaatatcgcccacggcggaatttctgtagacttatcaatcttctctttgcatttagcaggtatttcttcgattctaggagcaattaactttatagctactattattaatataaaaccaaagtacataaaaatagaacaaataccactatttgtttggtcaatttttatcacagtcattttactgctcttatcattacccgtcctagcaggggcaatcacaatactcctaactgaccgaannnnnnnnnnnnnnnnnnnnnnnnnnnnnnnnnnnnnnnnnnnnnnnnnnnnnnnnnnnnnnnnnnnnnnnnnnnn
>KR097822 Unionicolidae spBOLDACI6935 voucher BIOUG09965nA05 cytochrome oxidase subunit 1 COI gene partial cds mitochondrial
ctttcggaagctgatcaggaatactaggagcaagtttaagagctattattcgcctagaattaggccaacctggttctctggtaggaaatgatcaaatctacaacactattgtaactgcacacgcattcatcataatcttttttatagtaatacctataataattgggggattcggaaactggctagtgcccctaatagttagagcaccagatatagcattccctcgaataaataatataagattttgacttcttcccccagccttaattctcctatgcacagggtcattaacaaacatgggtgccgggacaggatgaacagtatacccccccctatcaggcaatatcacccacggcggaatttctgtagacttatcaatcttctctttacatttagcaggtatttcttcgattctaggagcaattaactttatggctactattattaatatgaaaccaaaatacataaaaatagaacaaataccactatttgtttggtcaatttttatcacagtcattttactgctcttatccctacccgtcctagcaggggcaatcacaatactcctaactgaccgaaactttaacacatcgtttttcgacccagctggtggagggnnnnnnnnnnnnnnnnnnnnnnnnnnnnnnnnnnnnnn
>KR102809 Unionicolidae spBOLDACI6935 voucher BIOUG09965nE09 cytochrome oxidase subunit 1 COI gene partial cds mitochondrial
ctttcggaagctgatcaggaatactaggagcaagtttaagagctattattcgcctagaattaggccaacctggttctctggtaggaaatgatcaaatctacaacactattgtaactgcacacgcattcatcataatcttttttatagtaatacctataataattgggggattcggaaactggctagtgcccctaatagttagagcaccagatatagcattccctcgaataaataatataagattttgacttcttcccccagccttaattctcctatgcacagggtcattaacaaacatgggtgccgggacaggatgaacagtatacccccccctatcaggcaatatcacccacggcggaatttctgtagacttatcaatcttctctttacatttagcaggtatttcttcgattctaggagcaattaactttatggctactattattaatatgaaaccaaaatacataaaaatagaacaaataccactatttgtttggtcaatttttatcacagtcattttactgctcttatccctacccgtcctagcaggggcaatcacaatactcctaactgaccgaaactttaacacatcgtttttcgnnnnnnnnnnnnnnnnnnnnnnnnnnnnnnnnnnnnnnnnnnnnnnnnnnnnnnn
>MG311790 Unionicola spBIOUG23577nE04 cytochrome oxidase subunit 1 COI gene partial cds mitochondrial
ctttcggaagctgatcagggatgctaggagcaagattaagagctattatccgcctagaattaggacaacctggttctctggtaggaaatgatcaaatctacaacactattgtaactgcacacgcattcatcataatcttttttatagtaatgcctataataattgggggattcgggaactggctagtacccctaatagtcagagcaccagatatagcattccctcgaataaataatataagattttggcttcttcctccagccttaatcctcctatgcacagggtcattaacaaacatgggtgcgggaacagggtgaacagtatacccccctttgtccggcaatatcgctcatagcggaatttctgtagacttatcaatcttctctttacatttagcgggtatttcttcgattctaggggcaattaactttatagctactattattaacataaaaccaaaatatataaaaatagaacaaataccactattcgtttgatcaatttttatcacagtcattttactccttttagccctacccgtcctagcaggggcaatcacaatacttctaactgaccggaactttaacacatcgtttttcgacccagctggtggaggggaccccattttatatcaacatctttttnnnnnnnnnnn
>MG312492 Unionicola spBIOUG23577nE11 cytochrome oxidase subunit 1 COI gene partial cds mitochondrial
ctttcggaagctgatcaggaatgctaggagcaagactaagagctattatccgcctagagttagggcaacctggttctctggtaggaaatgatcaaatctacaacactattgtaactgcacacgcattcatcataatcttttttatagtaatgcctataataattgggggattcggaaattggctagtacccctaatagttagagcaccagatatggcattccctcgaataaataatataagattttggctccttcctccagccttaatcctcctatgcacaggatcattaacaaacatgggtgcgggaacaggatgaacagtatatccccctttgtccggcaatatcgctcatagcggaatttctgtagacttatcaatcttctctttacatttagcgggtatttcttcgattctaggggcaattaactttatagctacaattattaacataaaaccaaaatatataaaaatagaacaaataccactattcgtttgatcaatttttatcacagtcattttactccttttagccttacccgtcctggcaggggcaatcacaatacttctaactgaccggaactttaacacatcgtttttcgacccagctgggggaggagaccccattttatatcaacatctttttnnnnnnnnnnn
>MG511552 Unionicola spBIOUG09595nF08 cytochrome oxidase subunit 1 COI gene partial cds mitochondrial
nnnnnnnnagctgatcaggaatgttaggagcaagattaagagctattatccgcctagagttaggccaacccggttccctagtaggaaatgatcaaatctacaacactattgtcactgcacacgcattcatcataatcttttttatagtaatacctataataattgggggattcgggaactggctagtacccctaatagttagagcaccagatatagcatttcctcgaataaataatataagattttgacttcttcccccagccttaattcttctatgcacaggatcattaacaaacatgggtgcgggaacaggatgaacagtataccctcctttatctggcaatatcgctcatggcggaatttctgtagacctatcaatcttctctttacatttagcgggtatttcttctatcctaggagcaattaactttatagccactattattaatataaaaccaaaatatataaaaatagaacaaatacccctatttgtttgatcaatttttattacagtcattnnnnnnnnnnnnnnnnnnnnnnnnnnnnnnnnnnnnnnnnnnnnnnnnnnnnnnnnnnnnnnnnnnnnnnnnnnnnnnnnnnnnnnnnnnnnnnnnnnnnnnnnnnnnnnnnnnnnnnnnnnnnnnnnnnnnnnnnn
>MF743886 Unionicolidae spBIOUG23384nF05 cytochrome oxidase subunit 1 COI gene partial cds mitochondrial
cttttggaagttgatcaggaatattaggggcaagcttaagagctgttatccgactagagctaggacaacctggttctttggtaggaaatgatcaaatttataacaccattgtaactgcgcacgcatttatcataatcttttttatagtaataccaataataattggaggtttcggaaattgactagtacctctaatggttagagcgccagacatggcgtttcctcgaatgaacaatataagattttgacttcttccaccagccttaattcttctatgcacagggtctttaacaaacataggagccggaacaggatgaacagtttaccctcctttatcaggtaatatcgcccatgggggtatttctgtggatctatcaatcttctctctgcatttagcaggaatttcttcaattttgggggcaattaattttatagcaactattattaatataaaaccaaaatacataaaaatggaacaaataccactattcgtttgatcaattttcattacagtaattttactactattatctctacccgtcctagcaggtgcgattacaatactactaaccgaccgaaactttaatacctcatttttcgacccagccggggggggagaccctattttatatcaacatctttttnnnnnnnnnnn
>MF745935 Unionicolidae spBIOUG21075nF05 cytochrome oxidase subunit 1 COI gene partial cds mitochondrial
ctttcggaagctgatctggtatgttaggagcaagcttgagagccatcatccgactagaattagggcaacccggatccttagtcggaaacgatcaaatctataatactattgtaactgcacacgcatttattataattttctttatagtaataccaataataattggaggcttcggaaattgattagtgcccttgataattagtgcaccagatatagcattccctcgaatgaataatataagattttgacttcttcccccagccttaatccttttatgcacaggatcaataacaaacataggagccggaaccggttgaactgtatatcctcctttatctggaaatattgctcatagtggagtatccgtagacctatctatcttctcattacatttagcaggaatctcttcaattttaggagccatcaattttatagcaactattttaaatataaaaccaaaatttataaaaatagaacaaatacctttattcgtttggtcgatttttattacagtaattcttctacttctgtctttacccgttcttgcaggagcaattacaatacttttaacggaccgaaattttaacacctcatttttcgacccagctggagggggagaccctatcttataccaacatctttttnnnnnnnnnnn
>MF744049 Unionicolidae spBIOUG21075nH05 cytochrome oxidase subunit 1 COI gene partial cds mitochondrial
nnnnnnnnnnnnnnnnnnnnnnnnnnggagcaagcttgagagccatcatccgactagaattagggcaacccggatccttagtcggaaacgatcaaatctataatactattgtaactgcacacgcatttattataattttctttatagtaataccaataataattggaggcttcggaaattgattagtgcccttgataattagtgcaccagatatagcattccctcgaatgaataatataagattttgacttcttcccccagccttaatccttttatgcacaggatcaataacaaacataggagccggaaccggttgaactgtatatcctcctttatctggaaatattgctcatagtggagtatccgtagacctatctatcttctcattacatttagcaggaatctcttcaattttaggagccatcaattttatagcaactattttaaatataaaaccaaaatttataaaaatagaacaaatacctttattcgtttggtcgatttttattacagtaattcttctacttctgtctttacccgttcttgcaggagcaattacaatacttttaacggacnnnnnnnnnnnnnnnnnnnnnnnnnnnnnnnnnnnnnnnnnnnnnnnnnnnnnnnnnnnnnnnnnnnnnnnnnnnnnnnn
>MF746140 Unionicolidae spBIOUG21075nD02 cytochrome oxidase subunit 1 COI gene partial cds mitochondrial
ctttcggaagctgatctggtatactaggagcaagcttgagagccatcatccgactagaattagggcaacccggatccttagtcggaaacgatcaaatctataatactattgtaactgcacacgcatttattataattttctttatagtaataccaataataattggaggcttcggaaattgattagtgcccttgataattagtgcaccagatatagcattccctcgaatgaataatataagattttgacttcttcccccagccttaatccttttatgcacaggatcaataacaaacataggagccggaaccggttgaactgtatatcctcctttatctggaaatattgctcatagtggagtatccgtagacctatctatcttctcattacatttagcaggaatctcttcaattttaggagccatcaattttatagcaactattttaaatataaaaccaaaatttataaaaatagaacaaatacctttattcgtttggtcgatttttattacagtaattcttctacttctgtctttacccgttcttgcaggagcaattacaatacttttaacggaccgaaattttaacacctcatttttcgacccagctggagggggagaccccatcttataccaacatctttttnnnnnnnnnnn
>MF746281 Unionicolidae spBIOUG20544nD10 cytochrome oxidase subunit 1 COI gene partial cds mitochondrial
ctttcggaagctgatctggtatactaggagcaagcttgagagccatcatccgactagaattagggcaacccggatccttagtcggaaacgatcaaatctataatactattgtaactgcacacgcatttattataattttctttatagtaataccaataataattggaggcttcggaaattgattagtgcccttgataattagtgcaccagatatagcattccctcgaatgaataatataagattttgacttcttcccccagccttaatccttttatgcacaggatcaataacaaacataggagccggaaccggttgaactgtatatcctcctttatctggaaatattgctcatagtggagtatccgtagacctatctatcttctcattacatttagcaggaatctcttcaattttaggagccatcaattttatagcaactattttaaatataaaaccaaaatttataaaaatagaacaaatacctttattcgtttggtcgatttttattacagtaattcttctacttctgtctttacccgttcttgcaggagcaattacaatacttttaacggaccgaaattttaacacctcatttttcgacccagctggagggggagaccccatcttataccaacatctttttnnnnnnnnnnn
>MF749166 Unionicolidae spBIOUG21520nF07 cytochrome oxidase subunit 1 COI gene partial cds mitochondrial
ctttcggaagctgatctggtatactaggagcaagcttgagagccatcatccgactagaattagggcaacccggatccttagtcggaaacgatcaaatctataatactattgtaactgcacacgcatttattataattttctttatagtaataccaataataattggaggcttcggaaattgattagtgcccttgataattagtgcaccagatatagcattccctcgaatgaataatataagattttgacttcttcccccagccttaatccttttatgcacaggatcaataacaaacataggagccggaaccggttgaactgtatatcctcctttatctggaaatattgctcatagtggagtatccgtagacctatctatcttctcattacatttagcaggaatctcttcaattttaggagccatcaattttatagcaactattttaaatataaaaccaaaatttataaaaatagaacaaatacctttattcgtttggtcgatttttattacagtaattcttctacttctgtctttacccgttcttgcaggagcaattacaatacttttaacggaccgaaattttaacacctcatttttcgacccagctggagggggagaccccatcttataccaacatctttttnnnnnnnnnnn
>MF748052 Unionicolidae spBIOUG20544nE05 cytochrome oxidase subunit 1 COI gene partial cds mitochondrial
ctttcggaagctgatctggtatactaggagcaagcttgagagccatcatccgactagaattagggcaacccggatccttagtcggaaacgatcaaatctataatactattgtaactgcacacgcatttattataattttctttatagtaataccaataataattggaggcttcggaaattgattagtgcccttgataattagtgcaccagatatagcattccctcgaatgaataatataagattttgacttcttcccccagccttaatccttttatgcacaggatcaataacaaacataggagccggaaccggttgaactgtatatcctcctttatctggaaatattgctcatagtggagtatccgtagacctatctatcttctcattacatttagcaggaatctcttcaattttaggagccatcaattttatagcaactattttaaatataaaaccaaaatttataaaaatagaacaaatacctttattcgtttggtcgatttttattacagtaattcttctacttctgtctttacccgttcttgcaggagcaattacaatacttttaacggaccgaaattttaacacctcatttttcgacccagctggagggggagaccccatcttataccaacatctttttnnnnnnnnnnn
>MF750638 Unionicolidae spBIOUG21447nD05 cytochrome oxidase subunit 1 COI gene partial cds mitochondrial
ctttcggaagctgatctggtatattaggagcaagcttgagagccatcatccgactagaattagggcaacccggatccttagtcggaaacgatcaaatctataatactattgtaactgcacacgcatttattataattttctttatagtaataccaataataattggaggcttcggaaattgattagtgcccttgataattagtgcaccagatatagcattccctcgaatgaataatataagattttgacttcttcccccagccttaatccttttatgcacaggatcaataacaaacataggagccggaaccggttgaactgtatatcctcctttatctggaaatattgctcatagtggagtatccgtagacctatctatcttctcattacatttagcaggaatctcttcaattttaggagccatcaattttatagcaactattttaaatataaaaccaaaatttataaaaatagaacaaatacctttattcgtttggtcgatttttattacagtaattcttctacttctgtctttacccgttcttgcaggagcaattacaatacttttnnnnnnnnnnnnnnnnnnnnnnnnnnnnnnnnnnnnnnnnnnnnnnnnnnnnnnnnnnnnnnnnnnnnnnnnnnnnnnnnnnnnnnn
>MF746777 Unionicolidae spBIOUG21581nB02 cytochrome oxidase subunit 1 COI gene partial cds mitochondrial
ctttcggaagttgatcaggaatattaggagcaagtttaagagctattatccgtttagaactagggcaacctggatctttagtaggaaatgaccaaatttataatactattgtaaccgcacacgcatttattataattttcttcatagttatacctataataattggaggatttggaaactgactagttcccttgataatcagagccccagatatagcctttccacgtataaataatataagattttgactgctccccccagctttaatcttactatgcacagggtcaataacaaatataggtgctggaacaggatgaactgtttaccctcccttatcggggaatattgcacatggaggaatttctgtagacctatcaattttctctttacatctagcaggtatttcttcaatcttaggagcaattaattttatagcaactattctaaatataaaaccaaagtctataaaaatagaacaaatgccccttttcgtatgatcaattttcattacagtcatccttctccttctctctttacctgttctggcaggagctattacaatgctcctaacagaccgaaactttaatacctccttttttgatccagctggggggggagaccctatcctatatcaacatctctttnnnnnnnnnnn
>KR101687 Unionicolidae spBOLDACL6093 voucher BIOUG11770nC09 cytochrome oxidase subunit 1 COI gene partial cds mitochondrial
ctttcggaagttgatcaggaatattaggagcaagcttaagtgctatcatccgtttagaactaggacaacctggatctctagtaggaaatgatcaaatttataatactattgtaaccgcacacgcatttattataattttcttcatagttatacctataataattggaggatttggaaactgactagttcccttgataatcagagccccagatatagcctttccacgtataaataatataagattttgactcctccctccagctttaatcttactatgtacagggtcaataacaaatataggtgctggaacaggatgaactgtttacccccccttatcagggaatattgcacatgggggaatttctgtagatctatcaattttctctttgcatctagcaggtatttcttcaatcttaggagcaattaattttatggcaactattctaaatataaagccaaagtctataaaaatagaacagatgcccctttttgtatgatcaattttcattacagttatccttctccttctctctttacctgtcctggcaggagctattacaatgctcctaacagatcgaaactttaatnnnnnnnnnnnnnnnnnnnnnnnnnnnnnnnnnnnnnnnnnnnnnnnnnnnnnnnnnnnnnnnnnnnn
>KR102955 Unionicolidae spBOLDACL6093 voucher BIOUG11728nA06 cytochrome oxidase subunit 1 COI gene partial cds mitochondrial
ctttcggaagttgatcaggaatattaggagcaagcttaagtgctatcatccgtttagaactaggacaacctggatctctagtaggaaatgatcaaatttataatactattgtaaccgcacacgcatttattataattttcttcatagttatacctataataattggaggatttggaaactgactagttcccttgataatcagagccccagatatagcctttccacgtataaataatataagattttgactcctccctccagctttaatcttactatgttcagggtcaataacaaatataggtgctggaacaggatgaactgtttacccccccttatcagggaatattgcacatgggggaatttctgtagatctatcaattttctctttgcatctagcaggtatttcttcaatcttaggagcaattaattttatggcaactattctaaatataaagccaaagtctataaaaatagaacagatgcccctttttgtatgatcaattttcattacagttatccttctccttctctctttannnnnnnnnnnnnnnnnnnnnnnnnnnnnnnnnnnnnnnnnnnnnnnnnnnnnnnnnnnnnnnnnnnnnnnnnnnnnnnnnnnnnnnnnnnnnnnnnnnnnnnnnnnnnnnnnnnnnnn
>KR098716 Unionicolidae spBOLDACL6093 voucher BIOUG09965nB03 cytochrome oxidase subunit 1 COI gene partial cds mitochondrial
ctttcggaagttgatcaggaatattaggagcaagcttaagtgctatcatccgtttagaactaggacaacctggatctctagtaggaaatgatcaaatttataatactattgtaaccgcacacgcatttattataattttcttcatagttatacctataataattggaggatttggaaactgactagttcccttgataatcagagccccagacatagcctttccacgtataaataatataagattttggctcctccctccagctttagtcttactatgtacagggtcaataacaaatataggtgctggaacaggatgaactgtttacccccccttatcagggaatattgcacatgggggaatttctgtagatctatcaattttctctttgcatctagcaggtatttcttcaatcttaggagcaattaattttatggcaactattctaaatataaagccaaagtctataaaaatagaacagatgcccctttttgtatgatcaattttcattacagttatccttctccttctctctttacctgtcctagcaggagctattacaatgctcctaacagatcgaaactttannnnnnnnnnnnnnnnnnnnnnnnnnnnnnnnnnnnnnnnnnnnnnnnnnnnnnnnnnnnnnnnnnnnnn
>KR100730 Unionicolidae spBOLDACM3278 voucher BIOUG09965nG10 cytochrome oxidase subunit 1 COI gene partial cds mitochondrial
ctttcggaagctgatcagggatactaggagcgagcctaagagctattatccgcctagaattagggcaacctggttccttggtaggaaatgatcaaatctacaacaccatcgttaccgcacatgcttttattataattttctttataatcatacccataataattggaggattcgggaactgactagtacctttaataattagagccccagatatagcctttccacgaataaataatataagcttttggcttcttcctccagctctaatcttactttgcacaggatcaataacaaatataggagccggaacaggatggaccgtctatcctcccctatcaggaaatattgcacatggggggatctctgtagacctttcaatcttctctttacatttagcaggtgtttcctcaatcttaggggcaatcaatttcatagcaactattctaaacataaaaccaaaatttataaaaatagaacaaatgcctctctttgtatgatcaatttttattacggtcattcttctcctcctttccttacctgttctagctggagctattacaatattactaacagaccgaaactttaatacatccttcttcgacccagctggagnnnnnnnnnnnnnnnnnnnnnnnnnnnnnnnnnnnnnnnnnnn
>KR105104 Unionicolidae spBOLDACM3278 voucher BIOUG10210nC11 cytochrome oxidase subunit 1 COI gene partial cds mitochondrial
ctttcggaagctgatcaggaatactaggagcgagcctaagagctattatccgcctagaattagggcaacctggttccttggtaggaaatgatcaaatctacaacaccatcgttaccgcacatgcttttattataattttctttatagtcatacccataataattggaggattcgggaactgactagtacctttaataattagagccccagatatagcctttccacgaataaataatataagcttttggcttcttcctccagctctaatcttactttgcacaggatcaataacaaatataggagccggaacaggatgaaccgtctatcctcccctatcaggaaatattgcacatggggggatctctgtagacctttcaatcttctctttacatttagcaggtgtttcctcaatcttaggggcaatcaatttcatagcaactattctaaacataaaaccaaaatttataaaaatagaacaaatgcctctctttgtatgatcaatttttattacggtcattcttctcctcctttccttacctgttctagctggagctattacaatattactaacagaccgaaattttaatacnnnnnnnnnnnnnnnnnnnnnnnnnnnnnnnnnnnnnnnnnnnnnnnnnnnnnnnnnnnnnnnnnn
>KR096231 Unionicolidae spBOLDACM3278 voucher BIOUG11728nB06 cytochrome oxidase subunit 1 COI gene partial cds mitochondrial
ctttcggaagctgatcaggaatactaggagcgagcctaagagctattatccgcctagaattagggcaacctggttccttggtaggaaatgatcaaatctacaacaccatcgttaccgcacatgcttttattataattttctttatagtcatacccataataattggaggattcgggaactgactagtacctttaataattagagccccagatatagcctttccacgaataaataatataagcttttggcttcttcctccagctctaatcttactttgcacaggatcaataacaaatataggagccggaacaggatgaaccgtctatcctcccctatcaggaaatattgcacatggggggatctctgtagacctttcaatcttctctttacatttagcaggtgtttcctcaatcttaggggcaatcaatttcatagcaactattctaaacataaaaccaaaatttataaaaatagaacaaatgcctctctttgtatgatcaatttttattacggtcattcttctcctcctttccttacctgttctagctggagctattacaatattactaacagaccgannnnnnnnnnnnnnnnnnnnnnnnnnnnnnnnnnnnnnnnnnnnnnnnnnnnnnnnnnnnnnnnnnnnnnnnnnnnn
>KR096413 Unionicolidae spBOLDACM3278 voucher BIOUG11728nC01 cytochrome oxidase subunit 1 COI gene partial cds mitochondrial
ctttcggaagctgatcaggaatactaggagcgagcctaagagctattatccgcctagaattagggcaacctggttccttggtaggaaatgatcaaatctacaacaccatcgttaccgcacatgcttttattataattttctttatagtcatacccataataattggaggattcgggaactgactagtacctttaataattagagccccagatatagcctttccacgaataaataatataagcttttggcttcttcctccagctctaatcttactttgcacaggatcaataacaaatataggagccggaacaggatgaaccgtctatcctcccctatcaggaaatattgcacatggggggatctctgtagacctttcaatcttctctttacatttagcaggtgtttcctcaatcttaggggcaatcaatttcatagcaactattctaaacataaaaccaaaatttataaaaatagaacaaatgcctctctttgtatgatcaatttttattacggtcattcttctcctcctttccttacctgttctagctggagctattacaatattactaacagacnnnnnnnnnnnnnnnnnnnnnnnnnnnnnnnnnnnnnnnnnnnnnnnnnnnnnnnnnnnnnnnnnnnnnnnnnnnnnnnn
>MG511325 Unionicola spBIOUG10210nF03 cytochrome oxidase subunit 1 COI gene partial cds mitochondrial
ctttcggaagctgatcaggaatactaggagcgagcntaagagctattatccgcctagaattagggcaacctggttccttggtaggaaatgatcaaatctacaacaccatcgttaccgcacatgcttttattataattttctttatagtcatacccataataattggaggattcgggaactgactagtacctttaataattagagccccagatatagcctttccacgaataaataatataagcttttggcttcttcctccagctctaatcttactttgcacaggatcaataacaaatataggagccggaacaggatgaaccgtctatcctcccctatcaggaaatattgcacatggggggatctctgtagacctttcaatcttctctttacatttagcaggtgtttcctcaatcttaggggcaatcaatttcatagcaactattctaaacataaaaccaaaatttataaaaatagaacaaatgcctctctttgtatgatcaatttttattacnnnnnnnnnnnnnnnnnnnnnnnnnnnnnnnnnnnnnnnnnnnnnnnnnnnnnnnnnnnnnnnnnnnnnnnnnnnnnnnnnnnnnnnnnnnnnnnnnnnnnnnnnnnnnnnnnnnnnnnnnnnnnnnnnnnnnnnnnnnnnnnn
>KR096029 Unionicolidae spBOLDACM3278 voucher BIOUG11727nE10 cytochrome oxidase subunit 1 COI gene partial cds mitochondrial
ctttcggaagctgatcaggaatactaggagcaagcctaagagctattatccgcctagaattagggcaacctggttccttggtaggaaatgatcaaatctacaacaccatcgttaccgcacatgcttttattataattttctttatagtcatacccataataattggaggattcgggaactgactagtacctttaataattagagccccagatatagcctttccacgaataaataatataagcttttggcttcttcctccagctctaatcttactttgcacaggatcaataacaaatataggagccggaacaggatgaaccgtctatcctcccctatcaggaaatattgcacatggggggatctctgtagacctttcaatcttctctttacatttagcgggtgtttcctcaatcttaggggcaatcaatttcatagcaactattctaaacataaaaccaaaatttataaaaatagaacaaatgcctctctttgtatgatcaatttttattacggtcattcttctcctcctttccttacctgttctagctggagctattacaatattactaacagacnnnnnnnnnnnnnnnnnnnnnnnnnnnnnnnnnnnnnnnnnnnnnnnnnnnnnnnnnnnnnnnnnnnnnnnnnnnnnnnn
>KR098752 Unionicolidae spBOLDACM3278 voucher BIOUG11728nH05 cytochrome oxidase subunit 1 COI gene partial cds mitochondrial
ctttcggaagctgatcaggaatactaggagcgagcctaagagctattatccgcttagaattagggcaacctggttccttggtaggaaatgatcaaatctacaacaccatcgttaccgcacatgcttttattataattttctttatagtcatacccataataattggaggattcgggaactgactagtacctttaataattagagccccagatatagcctttccacgaataaataatataagcttttggcttcttcctccagctctaatcttactttgcacagggtcaataacaaatataggagccggaacaggatgaaccgtctatcctcccctatcaggaaatattgcacatggggggatctctgtagacctttcaatcttctctttacatttagcaggtgtttcctcaatcttaggggcaatcaatttcatagcaactattctaaacataaaaccaaaatttataaaaatagaacaaatgcctctctttgtatgatcaatttttattacggtcattcttctcctcctttccttacctgttctagctggagctattacaatattactaacagacnnnnnnnnnnnnnnnnnnnnnnnnnnnnnnnnnnnnnnnnnnnnnnnnnnnnnnnnnnnnnnnnnnnnnnnnnnnnnnnn
>KR102916 Unionicolidae spBOLDACM3278 voucher BIOUG10207nA02 cytochrome oxidase subunit 1 COI gene partial cds mitochondrial
ctttcggaagctgatcaggaatactaggagcaagcctaagagctattatccgcctagaattagggcaacctggttccttggtaggaaatgatcaaatctacaacaccatcgttaccgcacatgcttttattataattttctttatagtcatacccataataattggaggattcgggaactgactagtacctttaataattagagccccagatatagcctttccacgaataaataatataagcttttggcttcttcctccagctctaatcttactttgcacaggatcaataacaaatataggagccggaacaggatgaaccgtctatccccccctatcaggaaatattgcacatggggggatctctgtagacctttcaatcttctctttacatttagcaggtgtttcctcaatcttaggggcaatcaatttcatagcaactattctaaacataaaaccaaaatttataaaaatagaacaaatgcctctctttgtatgatcaatttttattacggtcattctnnnnnnnnnnnnnnnnnnnnnnnnnnnnnnnnnnnnnnnnnnnnnnnnnnnnnnnnnnnnnnnnnnnnnnnnnnnnnnnnnnnnnnnnnnnnnnnnnnnnnnnnnnnnnnnnnnnnnnnnnnnnnnnnnnnnnnn
>KR096450 Unionicolidae spBOLDACM3278 voucher BIOUG11728nB05 cytochrome oxidase subunit 1 COI gene partial cds mitochondrial
ctttcggaagctgatcaggaatgctaggagcaagactaagagctattatccgcctagaattagggcaacctggttccttggtaggaaatgatcaaatctacaacaccatcgttaccgcacatgcttttattataattttctttatagtcatacccataataattggaggattcgggaactgactagtacctttaataattagagccccagatatagcctttccacgaataaataatataagcttttggcttcttcctccagctctaatcttactttgcacaggatcaataacaaatataggagccggaacaggatgaaccgtctatcctcccctatcaggaaatattgcacatggggggatctctgtagacctttcaatcttctctttacatttagcaggtgtttcctcaatcttaggggcaatcaatttcatagcaactattctaaacataaaaccaaaatttataaaaatagaacaaatgcctctctttgtatgatcaatttttattacggtcattcttctcctcctttccttacctgttctagctggagctattacaatattactaacagaccgannnnnnnnnnnnnnnnnnnnnnnnnnnnnnnnnnnnnnnnnnnnnnnnnnnnnnnnnnnnnnnnnnnnnnnnnnnnn
>KR103088 Unionicolidae spBOLDACL5935 voucher BIOUG09965nB10 cytochrome oxidase subunit 1 COI gene partial cds mitochondrial
ctttcggaagctgatcaggaatgctaggagcgagcntaagagctatcatccgcctagaattagggcaacctggttccttagtaggaaatgatcaaatctacaacaccatcgttaccgcacatgcttttattataattttctttatagtcatacccataataattgggggattcgggaactgactagtacctttaataatcagagccccagatatagcctttccacgaataaataatataagcttttgacttcttcctccagctctaatcttactttgcacaggatcaataacaaatataggagccggaacaggatgaacngtctatccccccctatcaggaaatattgcacatggagggatctctgtagacctttcaatcttctctttacatttagcaggtatttcctcaatcttaggggcaatcaatttcatagcaactattctaaacataaaaccaaaatttataaaaatagaacaaatgcctctttttgtatgatcaatttttattacggtcattcttctcctcctttccttacctgttctagctggagctattacaatattactaacagaccgaaattttaatnnnnnnnnnnnnnnnnnnnnnnnnnnnnnnnnnnnnnnnnnnnnnnnnnnnnnnnnnnnnnnnnnnnn
>KR104001 Unionicolidae spBOLDACL5935 voucher BIOUG09965nB05 cytochrome oxidase subunit 1 COI gene partial cds mitochondrial
ctttcggaagctgatcaggaatgctaggagcgagcctaagagctatcatccgcctagaattagggcaacctggttccttagtaggaaatgatcaaatctacaacaccatcgttaccgcacatgcttttattataattttctttatagtcatacccataataattgggggattcgggaactgactagtacctttaataatcagagccccagatatagcctttccacgaataaataatataagcttttgacttcttcctccagctctaatcttactttgcacaggatcaataacaaatataggagccggaacaggatgaactgtctatccccccctatcaggaaatattgcacatggagggatctctgtagacctttcaatcttctctttacatttagcaggtatttcctcaatcttaggggcaatcaatttcatagcaactattctaaacataaaaccaaaatttataaaaatagaacaaatgcctctttttgtatgatcaatttttattacggtcattcttctcctcctttccttacctgttctagctggagctattacaatattactaacagaccgaaattttaatnnnnnnnnnnnnnnnnnnnnnnnnnnnnnnnnnnnnnnnnnnnnnnnnnnnnnnnnnnnnnnnnnnnn
>KR095825 Unionicolidae spBOLDACL5935 voucher BIOUG11727nD07 cytochrome oxidase subunit 1 COI gene partial cds mitochondrial
ctttcggaagctgatcaggaatgctaggagcgagcctaagagctatcatccgcctagaattagggcaacctggttccttagtaggaaatgatcaaatctacaacaccatcgttaccgcacatgcttttattataattttctttatagtcatacccataataattgggggattcgggaactgactagtacctttaataatcagagccccagatatagcctttccacgaataaataatataagcttttgacttcttcctccagctctaatcttactttgcacaggatcaataacaaatataggagccggaacaggatgaactgtctatccccccctatcaggaaatattgcacatggagggatctctgtagacctttcaatcttctctttacatttagcaggtatttcctcaatcttaggggcaatcaatttcatagcaactattctaaacataaaaccaaaatttataaaaatagaacaaatgcctctttttgtatgatcaatttttattacggtcattcttctcctcctttccttacctgttctagctggagctattacaatannnnnnnnnnnnnnnnnnnnnnnnnnnnnnnnnnnnnnnnnnnnnnnnnnnnnnnnnnnnnnnnnnnnnnnnnnnnnnnnnnnnnnnnnnnn
>KR102888 Unionicolidae spBOLDACL5935 voucher BIOUG11727nD08 cytochrome oxidase subunit 1 COI gene partial cds mitochondrial
ctttcggaagctgatcaggaatgctaggagcgagcctaagagctatcatccgcctagaattagggcaacctggttccttagtaggaaatgatcaaatctacaacaccatcgttaccgcacatgcttttattataattttctttatagtcatacccataataattgggggattcgggaactgactagtacctttaataatcagagccccagatatagcctttccacgaataaataatataagcttttgacttcttcctccagctctaatcttactttgcacaggatcaataacaaatataggagccggaacaggatgaactgtctatccccccctatcaggaaatattgcacatggagggatctctgtagacctttcaatcttctctttacatttagcaggtatttcctcaatcttaggggcaatcaatttcatagcaactattctaaacataaaaccaaaatttataaaaatagaacaaatgcctctttttgtatgatcaatttttattacggtcattcttctcctcctttccttacctgttnnnnnnnnnnnnnnnnnnnnnnnnnnnnnnnnnnnnnnnnnnnnnnnnnnnnnnnnnnnnnnnnnnnnnnnnnnnnnnnnnnnnnnnnnnnnnnnnnnnnnnnnnnnnnnnnn
>KR099268 Unionicolidae spBOLDACL5935 voucher BIOUG10207nC05 cytochrome oxidase subunit 1 COI gene partial cds mitochondrial
ctttcggaagctgatcaggaatgctaggagcgagcctaagagctatcntccgcctagaattagggcaacctggttccttagtaggaaatgatcaaatctacaacaccatcgttaccgcacatgcttttattataattttctttatagtcatacccataataattgggggattcgggaactgactagtacctttaataatcagagccccagatatagcctttccacgaataaataatataagcttttgacttcttcctccagctctaatcttactttgcacaggatcaataacaaatataggagccggaacaggatgaactgtctatccccccctatcaggaaatattgcacatggagggatctctgtagacctttcaatcttctctttacatttagcaggtatttcctcaatcttaggggcaatcaatttcatagcaactattctaaacataaaaccaaaatttataaaaatagaacaaatgcctctttttgtatgatcaatttttattacggtcattcttctcctcctttccttacnnnnnnnnnnnnnnnnnnnnnnnnnnnnnnnnnnnnnnnnnnnnnnnnnnnnnnnnnnnnnnnnnnnnnnnnnnnnnnnnnnnnnnnnnnnnnnnnnnnnnnnnnnnnnnnnnnnnnn
>KR101574 Unionicolidae spBOLDACL5935 voucher BIOUG11728nC03 cytochrome oxidase subunit 1 COI gene partial cds mitochondrial
ctttcggaagctgatcaggaatgctaggagcgagcctaagagctatcatccgcctagaattagggcaacctggttccttagtaggaaatgatcaaatctacaacaccatcgttaccgcacatgcttttattataattttctttatagtcatacccataataattgggggatttgggaactgactagtacctttaataatcagagccccagatatagcctttccacgaataaataatataagcttttgacttcttcctccagctctaatcttactttgcacaggatcaataacaaatataggagccggaacaggatgaactgtctatccccccctatcaggaaatattgcacatggagggatctctgtagacctttcaatcttctctttacatttagcaggtatttcctcaatcttaggggcaatcaatttcatagcaactattctaaacataaaaccaaaatttataaaaatagaacaaatgcctctttttgtatgatcaatttttattacggtcattcttctcctcctttccttacctgttctannnnnnnnnnnnnnnnnnnnnnnnnnnnnnnnnnnnnnnnnnnnnnnnnnnnnnnnnnnnnnnnnnnnnnnnnnnnnnnnnnnnnnnnnnnnnnnnnnnnnnnnnnnnnn
>KR100693 Unionicolidae spBOLDACL3951 voucher BIOUG09965nH01 cytochrome oxidase subunit 1 COI gene partial cds mitochondrial
ccttcggaagttgatcaggtatactaggagcaagcctaagagctatcatccgcctagaattaggacaacctggttccttagtaggaaatgaccaaatctacaacactatcgttactgcgcatgcgtttattataatcttctttatagtaatacccataataattggaggattcggaaactgactagtccctttaataattagagctccagatatggccttcccacgtataaacaatataagcttttgacttcttcccccagctctaattttactttgcacagggtcaataacaaatataggagccgggacaggatgaaccgtctatccacccctatcaggtaatattgcacatgggggggtctctgtagacctttcaatcttctctctacatttggcaggtatttcctcaatcttaggggcaatcaattttatagcaactattctaaacataaaaccaaaattcataaaaatagaacaaatgcctctctttgtatgatcaatttttatcacagtcatccttctcctcctttccttacctgttctagctggagctattacaatattactaacagaccggaattttaatnnnnnnnnnnnnnnnnnnnnnnnnnnnnnnnnnnnnnnnnnnnnnnnnnnnnnnnnnnnnnnnnnnnn
>KR098843 Unionicolidae spBOLDACL3951 voucher BIOUG09965nG02 cytochrome oxidase subunit 1 COI gene partial cds mitochondrial
ccttcggaagttgatcaggtatactaggagcaagcctaagagctatcatccgcctagaattaggacaacctggttccttagtaggaaatgaccaaatctacaacactatcgttactgcgcatgcgtttattataatcttctttatagtaatacccataataattggaggattcggaaactgactagtccctttaataattagagctccagatatggccttcccacgtataaacaatataagcttttgacttcttcccccagctctaattttactttgcacagggtcaataacaaatataggagccgggacaggatgaaccgtctatccacccctatcaggtaatattgcacatgggggggtctctgtagacctttcaatcttctctctacatttggcaggtatttcctcaatcttaggggcaatcaattttatagcaactattctaaacataaaaccaaaattcataaaaatagaacaaatgcctctctttgtatgatcaatttttatcacagtcatccttctcctcctttccttacctgttctagctggagnnnnnnnnnnnnnnnnnnnnnnnnnnnnnnnnnnnnnnnnnnnnnnnnnnnnnnnnnnnnnnnnnnnnnnnnnnnnnnnnnnnnnnnnnnnnnnnnnnnnnnn
>KR104988 Unionicolidae spBOLDACL3951 voucher BIOUG11770nB07 cytochrome oxidase subunit 1 COI gene partial cds mitochondrial
nnnnnnnnnnnnnnnnnnnnnnactaggagcaagcntaagagctatcatccgcctagaattaggacaacctggttccttagtaggaaatgaccaaatntacaacactatcgttactgcgcatgcgtttattataatcttctttatagtaatacccataataattggaggattcggaaactgactagtccctttaataattagagctccagatatggccttcccacgtataaacaatataagcttttgacttcttcccccagctctaattttactttgcacagggtcaataacaaatataggagccgggacaggatgaaccgtctatccacccctatcaggtaatattgcacatgggggggtctctgtagacctttcaatcttctctctacatttggcaggtatttcctcaatcttaggggcaatcaattttatagcaactattctaaacataaaaccaaaattcataaaaatagaacaaatgcctctctttgtatgatcaatttttatcacagtcatccttctcctcctttccttacnnnnnnnnnnnnnnnnnnnnnnnnnnnnnnnnnnnnnnnnnnnnnnnnnnnnnnnnnnnnnnnnnnnnnnnnnnnnnnnnnnnnnnnnnnnnnnnnnnnnnnnnnnnnnnnnnnnnnn
>KR102373 Unionicolidae spBOLDACL6191 voucher BIOUG09965nF08 cytochrome oxidase subunit 1 COI gene partial cds mitochondrial
ctttcggaagctgatcaggaatactgggagcgagtttaagagctatcatccgcctagaactaggacaacctggttccctagtaggaaatgaccaaatctataacactatcgttaccgcacatgcatttatcataatcttctttatagtaatacccataataattggagggttcggaaactgattagtacctttaataattagagccccagatatagccttcccacgtataaataatataagcttttgacttcttcctccagctctaattttactttggacagggtcaataacaaatataggagccggaacaggatggactgtctatccccctctatcaggtaatatcgcacatggaggggtctctgtagacctatcaatcttctctctacatctggcaggtatttcctcaatcttaggggcaattaattttatggcaactattctaaacataaaaccaaaatttataaaaatagaacaaatgcccctctttgtatggtcaattttcattacggtcattcttcttcttctttccttacctgtactagctggagctatcacaatactattaacagaccgaaattttaatacatctttcttcgnnnnnnnnnnnnnnnnnnnnnnnnnnnnnnnnnnnnnnnnnnnnnnnnnnnnnnn
>KR098778 Unionicolidae spBOLDACL6191 voucher BIOUG09965nE08 cytochrome oxidase subunit 1 COI gene partial cds mitochondrial
ctttcggaagctgatcaggaatactgggagcgagtttaagagctatcatccgcctagaactaggacaacctggttccctagtaggaaatgaccaaatctataacactatcgttaccgcacatgcatttatcataatcttctttatagtaatacccataataattggagggttcggaaactgattagtacctttaataattagagccccagatatagccttcccacgtataaataatataagcttttgacttcttcctccagctctaattttactttggacagggtcaataacaaatataggagccggaacaggatggactgtctatccccctctatcaggtaatatcgcacatggaggggtctctgtagacctatcaatcttctctctacatctggcaggtatttcctcaatcttaggggcaattaattttatggcaactattctaaacataaaaccaaaatttataaaaatagaacaaatgcccctctttgtatggtcaattttcattacggtcattcttcttcttctttccttacctgtactagctggagctatcacaatactattaacagaccgaaattttaatnnnnnnnnnnnnnnnnnnnnnnnnnnnnnnnnnnnnnnnnnnnnnnnnnnnnnnnnnnnnnnnnnnnn
>KR098625 Unionicolidae spBOLDACL6191 voucher BIOUG10207nA01 cytochrome oxidase subunit 1 COI gene partial cds mitochondrial
nnttcggaagctgatcaggaatactgggagcgagtttaagagctatcatccgcctagaactaggacaacctggttccctagtaggaaatgaccaaatctataacactatcgttaccgcacatgcatttatcataatcttctttatagtaatacccataataattggagggttcggaaactgattagtacctttaataattagagccccagatatagccttcccacgtataaataatataagcttttgacttcttcctccagctctaattttactttggacagggtcaataacaaatataggagccggaacaggatggactgtctatccccctctatcaggtaatatcgcacatggaggggtctctgtagacctatcaatcttctctctacatctggcaggtatttcctcaatcttaggggcaattaattttatggcaactattctaaacataaaaccaaaatttataaaaatagaacaaatgcccctctttgtatggtcaattttcattacggtcattcttcttcttctttccttacnnnnnnnnnnnnnnnnnnnnnnnnnnnnnnnnnnnnnnnnnnnnnnnnnnnnnnnnnnnnnnnnnnnnnnnnnnnnnnnnnnnnnnnnnnnnnnnnnnnnnnnnnnnnnnnnnnnnnn
>KR099516 Unionicolidae spBOLDACL6308 voucher BIOUG09965nG03 cytochrome oxidase subunit 1 COI gene partial cds mitochondrial
ctttcggaagctgatcaggaatactgggagcaagtttaagagctatcatccgcctagaactaggacaacctggttcattagtaggaaatgaccaaatctataacactatcgttaccgcacatgcatttatcataatcttctttatagtaatacccataataattggagggttcggaaactgattagtacctttaataattagagctccagatatagccttcccacgtataaataatataagcttttgacttcttcctccagctctaattttactttgcacagggtcaataacaaatataggagccggaacaggatggactgtctatccccctctatcaggtaatattgcacacggaggggtctctgtagacctatcaatcttctctttacatctagcaggtatttcctcaatcttaggagcaattaattttatggcaactattctaaacataaaaccaaaatttataaaaatagaacaaatgcccctctttgtatggtcaattttcattacggtcattcttcttcttctttccttacctgtactagctggagctatcacaatattattaacagaccgaaattttaatacnnnnnnnnnnnnnnnnnnnnnnnnnnnnnnnnnnnnnnnnnnnnnnnnnnnnnnnnnnnnnnnnnn
>KR103970 Unionicolidae spBOLDACL6308 voucher BIOUG09965nE10 cytochrome oxidase subunit 1 COI gene partial cds mitochondrial
ctttcggaagctgatcaggaatactgggagcaagtttaagagctatcatccgcctagaactaggacaacctggttcattagtaggaaatgaccaaatctataacactatcgttaccgcacatgcatttatcataatcttctttatagtaatacccataataattggagggttcggaaactgattagtacctttaataattagagctccagatatagccttcccacgtataaataatataagcttttgacttcttcctccagctctaattttactttgcacagggtcaataacaaatataggagccggaacaggatggactgtctatccccctctatcaggtaatattgcacacggaggggtctctgtagacctatcaatcttctctttacatctagcaggtatttcctcaatcttaggagcaattaattttatggcaactattctaaacataaaaccaaaatttataaaaatagaacaaatgcccctctttgtatggtcaattttcattacggtcattcttcttcttctttccttacctgtactagctggagctatcacaatattattaacagaccgaaattttaatacnnnnnnnnnnnnnnnnnnnnnnnnnnnnnnnnnnnnnnnnnnnnnnnnnnnnnnnnnnnnnnnnnn
>KR101040 Unionicolidae spBOLDACL6308 voucher BIOUG11728nG01 cytochrome oxidase subunit 1 COI gene partial cds mitochondrial
ctttcggaagctgatcaggaatactgggagcaagtttaagagctatcatccgcctagaactaggacaacctggttcattagtaggaaatgaccaaatctataacactatcgttaccgcacatgcatttatcataatcttctttatagtaatacccataataattggagggttcggaaactgattagtacctttaataattagagctccagatatagccttcccacgtataaataatataagcttttgacttcttcctccagctctaattttactttgcacagggtcaataacaaatataggagccggaacaggatggactgtctatccccctctatcaggtaatattgcacacggaggggtctctgtagacctatcaatcttctctttacatctagcaggtatttcctcaatcttaggagcaattaattttatggcaactattctaaacataaaaccaaaatttataaaaatagaacaaatgcccctctttgtatggtcaattttcattacggtcattcttcttcttctttccttacctgtactagctggagctatcacaatattattaacagacnnnnnnnnnnnnnnnnnnnnnnnnnnnnnnnnnnnnnnnnnnnnnnnnnnnnnnnnnnnnnnnnnnnnnnnnnnnnnnnn
>KR103815 Unionicolidae spBOLDACL6308 voucher BIOUG11728nB03 cytochrome oxidase subunit 1 COI gene partial cds mitochondrial
ctttcggaagctgatcaggaatactgggagcaagtttaagagctatcatccgcctagaactaggacaacctggttcattagtaggaaatgaccaaatctataacactatcgttaccgcacatgcatttatcataatcttctttatagtaatacccataataattggagggttcggaaactgattagtacctttaataattagagctccagatatagccttcccacgtataaataatataagcttttgacttcttcctccagctctaattttactttgcacagggtcaataacaaatataggagccggaacaggatggactgtctatccccctctatcaggtaatattgcacacggaggggtctctgtagacctatcaatcttctctttacatctagcaggtatttcctcaatcttaggagcaattaattttatggcaactattctaaacataaaaccaaaatttataaaaatagaacaaatgcccctctttgtatggtcaattttcattacggtcattcttcttcttctttccttacctgtactagctggagctatcacaatattattaacagacnnnnnnnnnnnnnnnnnnnnnnnnnnnnnnnnnnnnnnnnnnnnnnnnnnnnnnnnnnnnnnnnnnnnnnnnnnnnnnnn
>KR096637 Unionicolidae spBOLDACL6308 voucher BIOUG11727nH02 cytochrome oxidase subunit 1 COI gene partial cds mitochondrial
ctttcggaagctgatcaggaatactgggagcaagtttaagagctatcatccgcctagaactaggacaacctggttcattagtaggaaatgaccaaatctataacactatcgttaccgcacatgcatttatcataatcttctttatagtaatacccataataattggagggttcggaaactgattagtacctttaataattagagctccagatatagccttcccacgtataaataatataagcttttgacttcttcctccagctctaattttactttgcacagggtcaataacaaatataggagccggaacaggatggactgtctatccccctctatcaggtaatattgcacacggaggggtctctgtagacctatcaatcttctctttacatctagcaggtatttcctcaatcttaggagcaattaattttatggcaactattctaaacataaaaccaaaatttataaaaatagaacaaatgcccctctttgtatggtcaattttcattacggtcattcttcttcttctttccttannnnnnnnnnnnnnnnnnnnnnnnnnnnnnnnnnnnnnnnnnnnnnnnnnnnnnnnnnnnnnnnnnnnnnnnnnnnnnnnnnnnnnnnnnnnnnnnnnnnnnnnnnnnnnnnnnnnnnn
>KR104106 Unionicolidae spBOLDACL6308 voucher BIOUG10207nG09 cytochrome oxidase subunit 1 COI gene partial cds mitochondrial
nnnnnnnnnnnnnnncaggaatactgggagcaagtttaagagctatcntccgcctagaactaggacaacctggttcattagtaggaaatgaccaaatctataacactatcgttaccgcacatgcatttatcataatcttctttatagtaatacccataataattggagggttcggaaactgattagtacctttaataattagagctccagatatagccttcccacgtataaataatataagcttttgacttcttcctccagctctaattttactttgcacagggtcaataacaaatataggagccggaacaggatggactgtctatccccctctatcaggtaatattgcacacggaggggtctctgtagacctatcaatcttctctttacatctagcaggtatttcctcaatcttaggagcaattaattttatggcaactattctaaacataaaaccaaaattcataaaaatagaacaaatgcccctctttgtatggtcaattttcattacggtcattcttcttcttctnnnnnnnnnnnnnnnnnnnnnnnnnnnnnnnnnnnnnnnnnnnnnnnnnnnnnnnnnnnnnnnnnnnnnnnnnnnnnnnnnnnnnnnnnnnnnnnnnnnnnnnnnnnnnnnnnnnnnnnnnnnnnn
>KR104335 Unionicolidae spBOLDACL6308 voucher BIOUG10206nC11 cytochrome oxidase subunit 1 COI gene partial cds mitochondrial
ctttcggaagntgatcaggaatactgggagcaagtttaagagctatcatccgcctagaactaggacaacctggttcattagtaggaaatgaccaaatctataacactatcgttaccgcacatgcatttatcataatcttctttatagtaatacccataataattggagggttcggaaactgattagtacctttaataattagagctccagatatagccttcccacgtataaataatataagcttttgacttcttcctccagctctaattttactttgcacagggtcaataacaaatataggagccggaacaggatggactgtctatccccctctatcaggtaatattgcacacggaggggtctctgtagacctatcaatcttctctttacatctagcaggtatttcctcaatcttaggagcaattaattttatggcaactattctaaacataaaaccaaaattcataaaaatagaacaaatgcccctctttgtatggtcaattttcattacggtcattctnnnnnnnnnnnnnnnnnnnnnnnnnnnnnnnnnnnnnnnnnnnnnnnnnnnnnnnnnnnnnnnnnnnnnnnnnnnnnnnnnnnnnnnnnnnnnnnnnnnnnnnnnnnnnnnnnnnnnnnnnnnnnnnnnnnnnnn
>KR099587 Unionicola spBOLDACG4692 voucher BIOUG11770nE10 cytochrome oxidase subunit 1 COI gene partial cds mitochondrial
ccttcggaagctgatctggaatattaggagcaagcttaagagctatcatccgactagaactaggccaacctggatctctagtggggaacgatcaaatttataacactatcgtaactgctcatgcatttattataattttttttatagttatacctataataattggaggttttgggaattgactagtcccactgataattagagccccagatatagcttttccacgaataaacaacataagattctgattacttcccccagctttaattttattatgtactggatcaataacaaacataggagctggaacaggatgaacagtttaccctcccttatcaggcaatattgctcacggaggaatttctgtagacctatcaatcttctctttacatttagcaggtatttcttcaattttaggagccattaattttatggcaactattttaaatataaaaccgaaatttataaaaatagaacaaatacccttatttgtttgatcaatctttattacagtgattcttcttcttttatctttaccagtactagctggagctatcacaatacttttaacagaccgaaattttaatacatctttctttgacccagcaggagggggagaccnnnnnnnnnnnnnnnnnnnnnnnnnnnnnnnnnn
>KR105116 Unionicola spBOLDACG4692 voucher BIOUG09965nC10 cytochrome oxidase subunit 1 COI gene partial cds mitochondrial
ccttcggaagctgatctggaatattaggagcaagcttaagagctatcatccgactagaactaggccaacctggatctctagtggggaacgatcaaatttataacactatcgtaactgctcatgcatttattataattttttttatagttatacctataataattggaggttttgggaattgactagtcccactgataattagagccccagatatagcttttccacgaataaacaacataagattctgattacttcccccagctttaattttattatgtactggatcaataacaaacataggagctggaacaggatgaacagtttaccctcccttatcaggcaatattgctcacggaggaatttctgtagacctatcaatcttctctttacatttagcaggtatttcttcaattttaggagccattaattttatggcaactattttaaatataaaaccgaaatttataaaaatagaacaaatacccttatttgtttgatcaatctttattacagtgattcttcttcttttatctttaccagtactagctggagctatcacaatacttttaacagaccgaaattttaatacatctttctttgacccagcaggannnnnnnnnnnnnnnnnnnnnnnnnnnnnnnnnnnnnnnnnnnn
>KR102470 Unionicola spBOLDACG4692 voucher BIOUG11770nC10 cytochrome oxidase subunit 1 COI gene partial cds mitochondrial
ccttcggaagctgatctggaatattaggagcaagcttaagagctatcatccgactagaactaggccaacctggatctctagtggggaacgatcaaatttataacactatcgtaactgctcatgcatttattataattttttttatagttatacctataataattggaggttttgggaattgactagtcccactgataattagagccccagatatagcttttccacgaataaacaacataagattctgattacttcccccagctttaattttattatgtactggatcaataacaaacataggagctggaacaggatgaacagtttaccctcccttatcaggcaatattgctcacggaggaatttctgtagacctatcaatcttctctttacatttagcaggtatttcttcaattttaggagccattaattttatggcaactattttaaatataaaaccgaaatttataaaaatagaacaaatacccttatttgtttgatcaatctttattacagtgattcttcttcttttatctttaccagtactagctggagctatcacaatacttttaacagaccgaaattttaatacatctttctttgacccnnnnnnnnnnnnnnnnnnnnnnnnnnnnnnnnnnnnnnnnnnnnnnnnnnn
>KR096120 Unionicola spBOLDACG4692 voucher BIOUG11770nA11 cytochrome oxidase subunit 1 COI gene partial cds mitochondrial
ccttcggaagctgatctggaatattaggagcaagcttaagagctatcatccgactagaactaggccaacctggatctctagtggggaacgatcaaatttataacactatcgtaactgctcatgcatttattataattttttttatagttatacctataataattggaggttttgggaattgactagtcccactgataattagagccccagatatagcttttccacgaataaacaacataagattctgattacttcccccagctttaattttattatgtactggatcaataacaaacataggagctggaacaggatgaacagtttaccctcccttatcaggcaatattgctcacggaggaatttctgtagacctatcaatcttctctttacatttagcaggtatttcttcaattttaggagccattaattttatggcaactattttaaatataaaaccgaaatttataaaaatagaacaaatacccttatttgtttgatcaatctttattacagtgattcttcttcttttatctttaccagtactagctggagctatcacaatacttttaacagaccgaaattttaatacnnnnnnnnnnnnnnnnnnnnnnnnnnnnnnnnnnnnnnnnnnnnnnnnnnnnnnnnnnnnnnnnnn
>KM827915 Unionicola spBOLDACG4692 voucher BIOUG05863nD03 cytochrome oxidase subunit 1 COI gene partial cds mitochondrial
ccttcggaagctgatctggaatattaggagcaagcttaagagctatcatccgactagaactaggccaacctggatctctagtggggaacgatcaaatttataacactatcgtaactgctcatgcatttattataattttttttatagttatacctataataattggaggttttgggaattgactagtcccactgataattagagccccagatatagcttttccacgaataaacaacataagattctgattacttcccccagctttaattttattatgtactggatcaataacaaacataggagctggaacaggatgaacagtttaccctcccttatcaggcaatattgctcacggaggaatttctgtagacctatcaatcttctctttacatttagcaggtatttcttcaattttaggagccattaattttatggcaactattttaaatataaaaccgaaatttataaaaatagaacaaatacccttatttgtttgatcaatctttattacagtgattcttcttcttttatctttaccagtactagctggagctatcacaatacttttaacagaccgaaannnnnnnnnnnnnnnnnnnnnnnnnnnnnnnnnnnnnnnnnnnnnnnnnnnnnnnnnnnnnnnnnnnnnnnnnnn
>KR100174 Unionicola spCNGBG1843n14 voucher BIOUG10206nE08 cytochrome oxidase subunit 1 COI gene partial cds mitochondrial
ccttcggaagctgatctggaatattaggagcaagcttaagagctatcatccgactagaactaggccaacctggatctctagtggggaacgatcaaatttataacactatcgtaactgctcatgcatttattataattttttttatagttatacctataataattggaggttttgggaattgactagtcccactgataattagagccccagatatagcttttccacgaataaacaacataagattctgattacttcccccagctttaattttattatgtactggatcaataacaaacataggagctggaacaggatgaacagtttaccctcccttatcaggcaatattgctcacggaggaatttctgtagacctatcaatcttctctttacatttagcaggtatttcttcaattttaggagccattaattttatggcaactattttaaatataaaaccgaaatttataaaaatagaacaaatacccttatttgtttgatcaatcnnnnnnnnnnnnnnnnnnnnnnnnnnnnnnnnnnnnnnnnnnnnnnnnnnnnnnnnnnnnnnnnnnnnnnnnnnnnnnnnnnnnnnnnnnnnnnnnnnnnnnnnnnnnnnnnnnnnnnnnnnnnnnnnnnnnnnnnnnnnnnnnnnnnnnnn
>KR104661 Unionicola spBOLDACG4692 voucher BIOUG10210nE09 cytochrome oxidase subunit 1 COI gene partial cds mitochondrial
ccttcggaagctgatctggaatattaggagcaagcttaagagctatcatccgactagaactaggccaacctggatctctagtggggaacgatcaaatttataacactatcgtaactgctcatgcatttattataattttttttatagttatacctataataattggaggttttgggaattgactagtcccactgataattagagccccagatatagcttttccacgaataaacaacataagattctgattacttcccccagctttaattttattatgtactggatcaataacaaacataggagctggaacaggatgaacagtttaccctcccttatcaggcaatattgcccacggaggaatttctgtagacctatcaatcttctctttacatttagcaggtatttcttcaattttaggagccattaattttatggcaactattttaaatataaaaccgaaatttataaaaatagaacaaatacccttatttgtttgatcaatctttattacagtgattcttcttcttttatctttaccagtactagctggagctatcacaatacttttaacagaccgaaattttaatacnnnnnnnnnnnnnnnnnnnnnnnnnnnnnnnnnnnnnnnnnnnnnnnnnnnnnnnnnnnnnnnnnn
>KR101392 Unionicola spBOLDACG4692 voucher BIOUG10390nD11 cytochrome oxidase subunit 1 COI gene partial cds mitochondrial
ccttcggaagctgatctggaatattaggagcaagcttaagagctatcatccgactagaactaggccaacctggatctctagtggggaacgatcaaatttataacactatcgtaactgctcatgcatttattataattttttttatagttatacctataataattggaggttttgggaattgactagtcccactgataattagagccccagatatagcttttccacgaataaacaacataagattctgattacttcccccagctttaattttattatgtactggatcaataacaaacataggagctggaacaggatgaacagtttaccctcccttatcagggaatattgctcacggaggaatttctgtagacctatcaatcttctctttacatttagcaggtatttcttcaattttaggagccattaattttatggcaactattttaaatataaaaccgaaatttataaaaatagaacaaatacccttatttgtttgatcaatctttattacagtgattcttcttcttttatctttaccagtactagctggagctatcacaatacttttaacagaccgnnnnnnnnnnnnnnnnnnnnnnnnnnnnnnnnnnnnnnnnnnnnnnnnnnnnnnnnnnnnnnnnnnnnnnnnnnnnnn
>KR100228 Unionicolidae spBOLDACM1735 voucher BIOUG11770nA06 cytochrome oxidase subunit 1 COI gene partial cds mitochondrial
ccttcggaagctgatcagggatgctaggtgcaagcctaagcgccattatccgtcttgaattagggcaaccaggctccctagtagggaacgaccaaatttacaacactattgtaaccgcacacgcatttattataattttttttatagtaatacccataataatcggaggttttgggaactgattagtgcccctaataattagagccccagacatagccttccctcgaataaataacataagattttgacttttaccccctgccttaatccttctctgtacagggtcaataactaacataggagcagggacaggatgaacagtttatcccccactatccggaaacattgcccacggaggaatttctgtagatctatcaatcttttctctgcacctagcaggtatttcctcaatcctaggagcaattaattttatagcaaccattttaaacataaaacctaaatttataaaaatagaacaaatacctctatttgtgtgatcaattttcatcacagtaatccttctcctactttctttacctgttctggccggagctattactatgctcctcacagaccgaaattttaatacnnnnnnnnnnnnnnnnnnnnnnnnnnnnnnnnnnnnnnnnnnnnnnnnnnnnnnnnnnnnnnnnnn
>KR099906 Unionicolidae spBOLDACM1735 voucher BIOUG11770nA10 cytochrome oxidase subunit 1 COI gene partial cds mitochondrial
nnnnnggaagctgatcagggatgctaggtgcaagcctaagcgccattatccgtcttgaattagggcaaccaggctccctagtagggaacgaccaaatttacaacactattgtaaccgcacacgcatttattataattttttttatagtaatacccataataatcggaggttttgggaactgattagtgcccctaataattagagccccagacatagccttccctcgaataaataacataagattttgacttttaccccctgccttaatccttctctgtacagggtcaataactaacataggagcagggacaggatgaacagtttatcccccactatccggaaacattgcccacggaggaatttctgtagatctatcaatcttttctctgcacctagcaggtatttcctcaatcctaggagcaattaattttatagcaaccattttaaacataaaacctaaatttataaaaatagaacaaatacctctatttgtgtgatcaattttcatcacagtaatccttctcctactttctttacctgttctggccggagctattactatgctcctcacagaccgaaattttaatacnnnnnnnnnnnnnnnnnnnnnnnnnnnnnnnnnnnnnnnnnnnnnnnnnnnnnnnnnnnnnnnnnn
>KR104965 Unionicolidae spBOLDACM1735 voucher BIOUG11770nD12 cytochrome oxidase subunit 1 COI gene partial cds mitochondrial
nnnnnnnnnnnnnnnnnnnnnnnnnnnnnnnnnnnnnnnnnnnnnnnnnnnnnnnngaattagggcaaccaggctccctagtagggaacgaccaaatttacaacactattgtaaccgcacacgcatttattataattttttttatagtaatacccataataatcggaggttttgggaactgattagtgcccctaataattagagccccagacatagccttccctcgaataaataacataagattttgacttttaccccctgccttaatccttctctgtacagggtcaataactaacataggagcagggacaggatgaacagtttatcccccactatccggaaacattgcccacggaggaatttctgtagatctatcaatcttttctctgcacctagcaggtatttcctcaatcctaggagcaattaattttatagcaaccattttaaacataaaacctaaatttataaaaatagaacaaatacctctatttgtgtgatcaattttcatcacagtaatccttctcctactttctttacctgttctggccggagctattactatgctcctcacagaccgaaattttaatacgtccttctnnnnnnnnnnnnnnnnnnnnnnnnnnnnnnnnnnnnnnnnnnnnnnnnnnnnnnnnnn
>JN034804 Unionicola nrminor C JNn2011 voucher NHRSnACAR 000000025 cytochrome oxidase subunit 1 COI gene partial cds mitochondrial
cttttggaagctgatcaggtatattaggggctagccttagcgccatcatccgattggaactaggtcaacctggatctcttgtaggaaacgaccaaatctataatactattgtgactgcacacgccttcattataattttctttatagtaataccaataataattggaggctttgggaattgattagtcccactaataattagagccccagacatggccttcccacgaatgaacaatataagcttctgacttttacccccagccttaatcttattgtgtacaggctctatgacaaacataggagcaggaacaggttgaactgtttacccccctttatctggaaatatcgcccatgggggtgtttctgtagacctttcaatcttttctttgcacttagcaggtatctcttcgattttaggagctattaattttatagcaactattttaaatataaaaccaaagtttataaaaatagaacaaatacctttgtttgtttggtctatttttattacagtaattctgctcctactatctcttcctgtattagcaggtgccattactatactacttactgatcgaaactttaatacttcattctttgaccccgcaggaggaggtgaccctattctttaccagcatttatncnnnnnnnnnnn
>JN034805 Unionicola nrminor C JNn2011 voucher NHRSnACAR 000000024 cytochrome oxidase subunit 1 COI gene partial cds mitochondrial
cttttggaagctgatcaggtatattaggggctagccttagcgccatcatccgattggaactaggtcaacctggatctcttgtaggaaacgaccaaatctataatactattgtgactgcacacgccttcattataattttctttatagtaataccaataataattggaggctttgggaattgattagtcccactaataattagagccccagacatggccttcccacgaatgaacaatataagcttctgacttttacccccagccttaatcttattgtgtacaggctctatgacaaacataggagcaggaacaggttgaactgtttacccccctttatctggaaatatcgcccatgggggtgtttctgtagacctttcaatcttttctttgcacttagcaggtatctcttcgattttaggagctattaattttatagcaactattttaaatataaaaccaaagtttataaaaatagaacaaatacctttgtttgtttggtctatttttattacagtaattctgctcctactatctcttcctgtattagcaggtgccattactatactacttactgatcgaaactttaatacttcattctttgaccccgcaggaggaggtgaccctattctttaccagcatttattcnnnnnnnnnnn
>JN034806 Unionicola nrminor C JNn2011 voucher NHRSnACAR 000000023 cytochrome oxidase subunit 1 COI gene partial cds mitochondrial
cttttggaagctgatcaggtatattaggggctagccttagcgccatcatccgattggaactaggtcaacctggatctcttgtaggaaacgaccaaatctataatactattgtgactgcacacgccttcattataattttctttatagtaataccaataataattggaggctttgggaattgattagtcccactaataattagagccccagacatggccttcccacgaatgaacaatataagcttctgacttttacccccagccttaatcttattgtgtacaggctctatgacaaacataggagcaggaacaggttgaactgtttacccccctttatctggaaatatcgcccatgggggtgtttctgtagacctttcaatcttttctttgcacttagcaggtatctcttcgattttaggagctattaattttatagcaactattttaaatataaaaccaaagtttataaaaatagaacaaatacctttgtttgtttggtctatttttattacagtaattctgctcctactatctcttcctgtattagcaggtgccattactatactacttactgatcgaaactttaatacttcattctttgaccccgcaggaggaggtgaccctattctttaccagcatttattcnnnnnnnnnnn
>KM827049 Unionicola spBOLDACG4875 voucher BIOUG05863nD06 cytochrome oxidase subunit 1 COI gene partial cds mitochondrial
cttttggaagctgatcaggaatacttggggcaagccttagcactattatccgattagaactaggtcaacctggttctttagtaggaaacgatcaaatctataataccattgtaacagctcacgccttcatcataatcttttttatagtaataccaataataattgggggctttggcaactgactagtacctttaataattagagcaccagatatagccttccctcgaataaataacataagcttctgattactaccacccgctttgattctactctgcacaggatctctaacaaatataggagcaggtaccggatgaacagtttatccccccctatcaggaaacatcgcccatggtggagcctcagtagacctttcaattttttctcttcatttagctggtatctcctcaattttagggtctattaattttatagctactattttaaatataaaaccaaagtttataaaaatagaacaaatacctttatttgtttggtctatttttatcacagtaatcttactacttctatcattgccagtattagcaggagctattactatattattaacagaccgaaattttaatacatcattttttgacccagcnnnnnnnnnnnnnnnnnnnnnnnnnnnnnnnnnnnnnnnnnnnnnnnn
>KM828481 Unionicola spBOLDACG4875 voucher BIOUG05863nE11 cytochrome oxidase subunit 1 COI gene partial cds mitochondrial
cttttggaagctgatcaggaatacttggggcaagccttagcgctattatccgattagaactaggccaacctggttctttagtaggaaacgatcaaatctataataccattgtaacagctcacgccttcatcataatcttttttatagtaataccaataataattgggggttttggcaactggctagtacctttaataattagagcaccagatatagccttccctcgaataaataacataagcttctgattactaccacccgctttgattctactctgcacaggatctctaacaaatataggagcaggtaccggatgaacagtttatccccccctatcgggaaacatcgcccatggtggagcctcagtagacctttcaattttttctcttcatttagctggtatctcctcaattttagggtctattaattttatagctactattttaaatataaaaccaaagtttataaaaatagaacaaatacctttatttgtttgatctattttcatcacagtaatcttactacttctctcattgccagtattagcaggagctattactatattactaacagaccgaaattttaatacatcattttttgacccagcnnnnnnnnnnnnnnnnnnnnnnnnnnnnnnnnnnnnnnnnnnnnnnnn
>KM829649 Unionicola spBOLDACG4875 voucher BIOUG05863nH08 cytochrome oxidase subunit 1 COI gene partial cds mitochondrial
cttttggaagctgatcaggaatgcttggggcaagccttagcgctattatccgattagaactaggtcaacctggttctttagtaggaaacgatcaaatctataataccattgtaacagctcacgccttcatcataatcttttttatagtaataccaataataattgggggttttggcaactgactagtacctttaataattagagcaccagatatagccttccctcgaataaataacataagcttctgattactaccacccgctttgattctactctgcacaggatctctaacaaatataggagcaggtaccggatgaacagtttatccccccctatcaggaaacatcgcccatggtggagcctcagtagacctttcaattttttctcttcatttagctggtatctcctcaattttagggtctattaattttatagctactattttaaatataaaaccaaagtttataaaaatagaacaaatacctttatttgtttggtctattttcatcacagtaatcttattacttctctcattgccagtattagcaggagctattactatattactaacagaccgaaattttaatacatcattttttgacccagcnnnnnnnnnnnnnnnnnnnnnnnnnnnnnnnnnnnnnnnnnnnnnnnn
>KM832431 Unionicola spBOLDACG4875 voucher BIOUG05863nC09 cytochrome oxidase subunit 1 COI gene partial cds mitochondrial
cttttggaagctgatcaggaatgcttggggcaagccttagcgctattatccgattagaactaggtcaacctggttctttagtaggaaacgatcaaatctataataccattgtaacagctcacgccttcatcataatcttttttatagtaataccaataataattgggggttttggcaactgactagtacctttaataattagagcaccagatatagccttccctcgaataaataacataagcttctgattactaccacccgctttgattctactctgcacaggatctctaacaaatataggagcaggtaccggatgaacagtttatccccccctatcaggaaacatcgcccatggtggagcctcagtagacctttcaattttttctcttcatttagctggtatctcctcaattttagggtctattaattttatagctactattttaaatataaaaccaaagtttataaaaatagaacaaatacctttatttgtttggtctattttcatcacagtaatcttattacttctctcattgccagtattagcaggagctattactatattactaacagaccgaaattttaatacatnnnnnnnnnnnnnnnnnnnnnnnnnnnnnnnnnnnnnnnnnnnnnnnnnnnnnnnnnnnnnnnn
>KM837946 Unionicola spBOLDACG4875 voucher BIOUG05863nE07 cytochrome oxidase subunit 1 COI gene partial cds mitochondrial
cttttggaagctgatcaggaatgcttggggcaagccttagcgctattatccgattagaactaggtcaacctggttctttagtaggaaacgatcaaatctataataccattgtaacagctcacgccttcatcataatcttttttatagtaataccaataataattgggggttttggcaactgactagtacctttaataattagagcaccagatatagccttccctcgaataaataacataagcttctgattactaccacccgctttgattctactctgcacaggatctctaacaaatataggagcaggtaccggatgaacagtttatccccccctatcaggaaacatcgcccatggtggagcctcagtagacctttcaattttttctcttcatttagctggtatctcctcaattttggggtctattaattttatagctactattttaaatataaaaccaaagtttataaaaatagaacaaatacctttatttgtttggtctattttcatcacagtaatcttattacttctctcattgccagtattagcaggagctattactatattactaacagaccgaaattttaatacatcattttttgacccagcnnnnnnnnnnnnnnnnnnnnnnnnnnnnnnnnnnnnnnnnnnnnnnnn
>KM840319 Unionicola spBOLDACG4875 voucher BIOUG05863nG09 cytochrome oxidase subunit 1 COI gene partial cds mitochondrial
cttttgggagctgatcaggaatgcttggggcaagccttagcgctattatccgattagaactaggtcaacctggttctttagtaggaaacgatcaaatctataataccattgtaacagctcacgccttcatcataatcttttttatagtaataccaataataattgggggttttggcaactgactagtacctttaataattagagcaccagatatagccttccctcgaataaataacataagcttctgattactaccacccgctttgattctactctgcacaggatctctaacaaatataggagcaggtaccggatgaacagtttatccccccctatcaggaaacatcgcccatggtggagcctcagtagacctttcaattttttctcttcatttagctggtatctcctcaattttagggtctattaattttatagctactattttaaatataaaaccaaagtttataaaaatagaacaaatacctttatttgtttggtctattttcatcacagtaatcttattacttctctcattgccagtattagcaggagctattactatattactaacagaccgaaattttaatacatcattttttgacccagcnnnnnnnnnnnnnnnnnnnnnnnnnnnnnnnnnnnnnnnnnnnnnnnn
>KM835713 Unionicola spBOLDACG4875 voucher BIOUG05971nA01 cytochrome oxidase subunit 1 COI gene partial cds mitochondrial
cttttggaagctgatcaggaatgcttggggcaagccttagcgctattatccgattagaactaggtcaacctggttctttagtaggaaacgatcaaatctataataccattgtaacagctcacgccttcatcataatcttttttatagtaataccaataataattgggggttttggcaactgactagtacctttaataattagagcaccagatatagccttccctcgaataaataacataagcttctgattactaccacccgctttgattctactctgcacaggatctctaacaaatataggagcaggtaccggatgaacagtttatccccccctatcaggaaacatcgcccatggtggagcctcagtagacctttcaattttttctcttcatttagctggtatctcctcaattttagggtctattaattttatagctactattttaaatataaaaccaaagtttataaaaatagaacaaatacctttatttgtttggtctattttcatcacagtaatcttattacttctctcattgccagtattaacaggagctattactatannnnnnnnnnnnnnnnnnnnnnnnnnnnnnnnnnnnnnnnnnnnnnnnnnnnnnnnnnnnnnnnnnnnnnnnnnnnnnnnnnnnnnnnnnnn
>KM834261 Unionicola spBOLDACG4875 voucher BIOUG05863nH03 cytochrome oxidase subunit 1 COI gene partial cds mitochondrial
cttttggaagctgatcaggaatgcttggggcaagccttagagctattatccgattagaactaggccaacctggttctttagtaggaaacgatcaaatctataataccattgtaacagctcacgccttcatcataatcttttttatagtaataccaataataattgggggttttggcaactgactagtacctttaataattagagcaccagatatagccttccctcgaataaataacataagcttctgattactaccacccgctttgattctactctgcacaggatctctaacaaatataggagcaggtaccggatgaacagtttatccccccctatcaggaaacatcgcccatggtggagcctcagtagacctttcaattttttctcttcatttagctggtatctcctcaattttagggtctattaattttatagctactattttaaatataaaaccaaagtttataaaaatagaacaaatacctttatttgtttggtctattttcatcacagtaatcttattacttctctcattgccagtattagcaggagctattactatattactaacagaccgaaattttaatacatcattttttgacccagcnnnnnnnnnnnnnnnnnnnnnnnnnnnnnnnnnnnnnnnnnnnnnnnn
>KT707509 Unionicolidae spBOLDACH4393 voucher BIOUG22575nG10 cytochrome oxidase subunit 1 COI gene partial cds mitochondrial
ccttcggaagctgatcaggaatgcttggggcaagccttagcgctatcattcgactagaattaggccaacctggctctttggtaggaaatgaccaaatttataacaccattgtaacagcccacgcctttatcataattttttttatagttataccaatacttattgggggtttcggaaactgattagtgcctttaataattagagcgccagatatggcttttcctcgaataaacaatataagcttctgattactaccccccgccttaatcttactatgcacaggatctttaacaaatataggagcaggaactgggtgaaccgtttaccctcccttatccggaaatatcgcccacggaggggcgtcagtagatctttcaatcttctcccttcacttagcaggtatctcctcaatcctaggagctattaatttcatagctactattctaaatataaaaccaaagtttatgaagatagaacaaataccactatttgtttggtctatttttatcacagtaatcttactactgctctcattaccagttctagcaggggctatcaccatactgctaacagaccgannnnnnnnnnnnnnnnnnnnnnnnnnnnnnnnnnnnnnnnnnnnnnnnnnnnnnnnnnnnnnnnnnnnnnnnnnnnn
>KM829888 Unionicolidae spBOLDACH4393 voucher BIOUG07381nE05 cytochrome oxidase subunit 1 COI gene partial cds mitochondrial
nnnnnnnnnnnngatcaggaatgcttggggcaagccttagcgctatcattcgactagaattgggccaacctggctctttggtgggaaatgaccaaatttataacaccattgtaacagcccacgcctttatcataattttttttatagttataccaatacttattgggggtttcggaaactgattagtgcctttaataattagagcgccagatatggcttttcctcgaataaacaatataagcttctgattactaccccccgctttaatcttactatgcacaggatctttaacaaatataggagcaggaactgggtgaaccgtttaccctcccctatccggaaatatcgcccacggaggggcgtcagtagatctttcaatcttctcccttcacttagcaggtatctcctcaatcctaggagctattaatttcatagctactattctaaatataaaaccaaagtttatgaagatagaacaaataccactatttgtttggtctatttttatcacagtaatcttactactgctctcattaccagttctagcaggggctatcaccatactgctaacagaccnnnnnnnnnnnnnnnnnnnnnnnnnnnnnnnnnnnnnnnnnnnnnnnnnnnnnnnnnnnnnnnnnnnnnnnnnnnnnnn
>KM838962 Unionicolidae spBOLDACH4393 voucher BIOUG07381nE07 cytochrome oxidase subunit 1 COI gene partial cds mitochondrial
nnnnnnnnngctgatcaggaatgcttggggcaagccttagcgctatcattcgactagaattgggccaacctggctctttggtgggaaatgaccaaatttataacaccattgtaacagcccacgcctttatcataattttttttatagttataccaatacttattgggggtttcggaaactgattagtgcctttaataattagagcgccagatatggcttttcctcgaataaacaatataagcttctgattactaccccccgctttaatcttactatgcacaggatctttaacaaatataggagcaggaactgggtgaaccgtttaccctcccctatccggaaatatcgcccacggaggggcgtcagtagatctttcaatcttctcccttcacttagcaggtatctcctcaatcctaggagctattaatttcatagctactattctaaatataaaaccaaagtttatgaagatagaacaaataccactatttgtttggtctatttttatcacagtaatcttactactgctctcattaccagttctagcaggggctatcaccatactgctaannnnnnnnnnnnnnnnnnnnnnnnnnnnnnnnnnnnnnnnnnnnnnnnnnnnnnnnnnnnnnnnnnnnnnnnnnnnnnnnnnnnn
>JN034807 Unionicola nrminor B JNn2011 voucher NHRSnACAR 000000022 cytochrome oxidase subunit 1 COI gene partial cds mitochondrial
cttttgggagatgatcagggacactaggagccagccttagcgctattattcgtttagaattagggcaacctggctctcttgtaggaaacgatcaaatctataatactatcgttacagcacatgcatttattataattttcttcatagtaatgccaataataattgggggatttggaaattgactggtacctctaataattagtgcaccagatatggctttcccacggataaataacataagattttgactattacccccagctttaattctattatgcactggttctataacaaacatgggagccggaaccggatgaacagtttaccctcctttatcaggaaatatcgcccatgggggagtctcagtggacctgtctatcttctctttgcatttagcaggtatctcctcaattctgggggctattaattttatagcgactattttaaatataaaaccaaagtttataaaaatagaacagatgcctttattcgtctgatcaatttttattacagtaattttactgcttctctctcttccagtattagcaggagcaatcactatactattaactgatcgaaactttaatacatcatttttcgacccagctgggggaggtgatccaattttataccancatttatttnnnnnnnnnnn
>JN034808 Unionicola nrminor B JNn2011 voucher NHRSnACAR 000000021 cytochrome oxidase subunit 1 COI gene partial cds mitochondrial
cttttgggagatgatcagggatactaggagccagccttagcgctattattcgtttagaattagggcaacctggctctcttgtagaaaacgatcaaatctataacactatcgttacagcacatgcatttattataattttcttcatagtaatgccaataataattgggggatttgggaattgattggtgcctctaataattagcgcaccagacatggctttcccacggataaataacataagattttgactattacccccagctttaattctattatgcactggttctataacaaacatgggagccggaaccggatgaacagtttaccctcctttatcaggaaatatcgcccatgggggagtctcagtggacctgtctatcttctctttacatttagcaggtatctcctcaattctgggggctattaattttatagcgactattttaaatataaaaccaaagtttataaaaatagaacagatgcctttattcgtctgatcaatttttattacagtaattttactgcttctctctcttccagtattagcaggagcaatcactatactattaactgatcgaaactttaatacatcatttttcgacccagctgggggaggtgatccaattttatatcaacatttatttnnnnnnnnnnn
>JN034809 Unionicola nrminor B JNn2011 voucher NHRSnACAR 000000020 cytochrome oxidase subunit 1 COI gene partial cds mitochondrial
cttttgggagatgatcagggatactaggagccagccttagcgctattattcgtttagaattagggcaacctggctctcttgtaggaaacgatcaaatctataacactatcgttacagcacatgcatttattataattttcttcatagtaatgccaataataattgggggatttgggaattgattggtgcctctaataattagcgcaccagacatggctttcccacggataaataacataagattttgactattacccccagctttaattctattatgtactggttctataacaaacatgggagccggaaccggatgaacagtttaccctcctttatcaggaaatatcgcccatgggggagtctcagtggacctgtctatcttctctttacatttagcaggtatctcctcaattctgggggctattaattttatagcgactattttaaatataaaaccaaagtttataaaaatagaacagatgcccttattcgtctgatcaatttttattacagtaattttactgcttctctctcttccagtattagcaggagcaatcactatactattaactgatcgaaactttaatacatcatttttcgacccagctgggggaggtgatccaattttatatcaacatttatttnnnnnnnnnnn
>FJ524382 Unionicola crassipes isolate WLQ cytochrome oxidase subunit I COI gene partial cds mitochondrial
cttttggaagctgatcagggatattaggggcaagcctcagagctatcattcgactagaactaggacaacctgggtccttagtcgggaatgaccaaatctataacactatcgtcacagcccatgcattcattataattttcttcatagtaataccgataataatcggagggtttgggaattgattggttccattaataattagagccccagatatggcattcccccgaatgaacaatataagattttgacttttacctcctgctctaattttactttgcaccggatctttaactaatataggcgcagggacaggatgaactgtctacccccctttatcaggaaatattgcccatggaggaatctcagtagacttatcaattttttccctccatttagcaggtatctcttcaattttaggagctattaattttatggctactattctaaatataaagccaaaatttataaaaatagaacaactacctctattcgtatgatcaatttttattacagtaatcctccttctcctttcattaccagttttagcaggagccatcaccatattattaacagaccgaaattttaacacatcattcttcgaccctgcagggggtggagaccctattttataccaacatttatttnnnnnnnnnnn
>KJ207628 Unionicola spBOLDACC0616 voucher BIOUG03765nD10 cytochrome oxidase subunit 1 COI gene partial cds mitochondrial
ctttcggaagatgatcaggtatactaggggcaagtttaagagctattattcgtttagaattaggccaacctggatccttagtaggaaatgatcaaatttacaacactattgtaactgcacacgccttcattataatcttctttatagtgatacctataataattggaggatttggaaattgactagtaccactaataatcagtgctccagacatggccttccctcggataaacaacataagattctgacttttacctccagccttaattcttctttgcacagggtctataacaaatataggagctggaactggatgaacagtatatccacccctttccggaaacatcgcccacgggggtatttcagtagatttatccatcttttccttacacttagcaggtatctcttcaattttaggggctatcaattttatagcaacaattttaaatataaagcctaaattcatgaaaatagaacaaatacctctatttgtatgatcgatcttcattacagttattcttcttttattatcattgcctgttttagctggtgctatcactatattattaacagatcgaaactttaatacatctttttttgacccagcaggaggaggagaccctattttataccaacatctatttnnnnnnnnnnn
>KJ208020 Unionicola spBOLDACC0616 voucher BIOUG03935nC05 cytochrome oxidase subunit 1 COI gene partial cds mitochondrial
ctttcggaagatgatcaggtatactaggggcaagtttaagagctatcattcgtttagaattaggccaacctggatccttagtaggaaatgatcaaatttacaacactattgtaactgcacacgccttcattataatcttctttatagtgatacctataataattggaggatttggaaattgactagtaccactaataatcagtgctccagacatggccttccctcggataaacaatataagattctgacttttacctccagccttaattcttctttgcacagggtctataacaaatataggagctggaactggatgaacagtatatccacccctttccggaaacatcgcccacgggggtatttcagtagatttatccatcttttccttacacttagcaggtatctcttcaattttaggggctatcaattttatagcaacaattttaaatataaagcctaaattcatgaaaatagaacaaatacctctatttgtatgatcaatcttcattacagttattcttcttttattatcattgcctgttttagctggtgctatcactatattattaacagatcgaaactttaatacatctttttttgacccagcaggaggaggagaccctattttataccaacatctatttnnnnnnnnnnn
>MF750603 Unionicola spBIOUG26978nF04 cytochrome oxidase subunit 1 COI gene partial cds mitochondrial
ctttcggaagatgatcaggtatactaggggcaagtttaagagctatcattcgtttagaattaggccaacctggatccttagtaggaaatgatcaaatttacaacactattgtaactgcacacgccttcattataatcttctttatagtgatacctataataattggaggatttggaaattgactagtaccactaataatcagtgctccagacatggccttccctcggataaacaatataagattctgacttttacctccagccttaattcttctttgcacagggtctataacaaatataggagctggaactggatgaacagtatatccacccctttccggaaacatcgcccacgggggtatttcagtagatttatccatcttttccttacacttagcaggtatctcttcaattttaggggctatcaattttatagcaacaattttaaatataaagcctaaattcatgaaaatagaacaaatacctctatttgtatgatcgatcttcattacagttattcttcttttattatcattgcctgttttagctggtgctatcactatattattaacagatcgannnnnnnnnnnnnnnnnnnnnnnnnnnnnnnnnnnnnnnnnnnnnnnnnnnnnnnnnnnnnnnnnnnnnnnnnnnnn
>MF752068 Unionicola spBIOUG26978nF02 cytochrome oxidase subunit 1 COI gene partial cds mitochondrial
ctttcggaagatgatcaggtatactaggggcaagtttaagagctatcattcgtttagaattaggccaacctggatccttagtaggaaatgatcaaatttacaacactattgtaactgcacacgccttcattataatcttctttatagtgatacctataataattggaggatttggaaattgactagtaccactaataatcagtgctccagacatggccttccctcggataaacaatataagattctgacttttacctccagccttaattcttctttgcacagggtctataacaaatataggagctggaactggatgaacagtatatccacccctttccggaaacatcgcccacgggggtatttcagtagatttatccatcttttccttacacttagcaggtatctcttcaattttaggggctatcaattttatagcaacaattttaaatataaagcctaaattcatgaaaatagaacaaatacctctatttgtatgatcgatcttcattacagttattcttcttttattatcattgcctgttttagctggtgctatcactatattattaacagatcgannnnnnnnnnnnnnnnnnnnnnnnnnnnnnnnnnnnnnnnnnnnnnnnnnnnnnnnnnnnnnnnnnnnnnnnnnnnn
>MF747155 Unionicola spBIOUG26978nF05 cytochrome oxidase subunit 1 COI gene partial cds mitochondrial
ctttcggaagatgatcaggtatactaggggcaagtttaagagctatcattcgtttagaattaggccaacctggatccttagtaggaaatgatcaaatttacaacactattgtaactgcacacgccttcattataatcttctttatagtgatacctataataattggaggatttggaaattgactagtaccactaataatcagtgctccagacatggccttccctcggataaacaatataagattctgacttttacctccagccttaattcttctttgcacagggtctataacaaatataggagctggaactggatgaacagtatatccacccctttccggaaacatcgcccacgggggtatttcagtagatttatccatcttttccttacacttagcaggtatctcttcaattttaggggctatcaattttatagcaacaattttaaatataaagcctaaattcatgaaaatagaacaaatacctctatttgtatgatcgatcttcattacagttattcttcttttattatcattgcctgttttagctggtgctatcactatattattaacagatcgannnnnnnnnnnnnnnnnnnnnnnnnnnnnnnnnnnnnnnnnnnnnnnnnnnnnnnnnnnnnnnnnnnnnnnnnnnnn
>MF749373 Unionicola spBIOUG26978nF03 cytochrome oxidase subunit 1 COI gene partial cds mitochondrial
ctttcggaagatgatcaggtatactaggggcaagtttaagagctattattcgtttagaattaggccaacctggatccttagtaggaaatgatcaaatttacaacactattgtaactgcacacgccttcattataatcttctttatagtgatacctataataattggaggatttggaaattgactagtaccactaataatcagtgctccagacatggccttccctcggataaacaatataagattctgacttttacctccagccttaattcttctttgcacagggtctataacaaatataggagctggaactggatgaacagtatacccacccctttccggaaacatcgcccacgggggtatttcagtagatttatccatcttttccttacacttagcaggtatctcttcaattttaggggccatcaattttatagcaacaattttaaatataaagcctaaattcatgaaaatagaacaaatacctctatttgtatgatcgatcttcattacagttattcttcttttattatcattgcctgttttagctggtgctatcactatattattaacagatcgannnnnnnnnnnnnnnnnnnnnnnnnnnnnnnnnnnnnnnnnnnnnnnnnnnnnnnnnnnnnnnnnnnnnnnnnnnnn
>MF744000 Unionicola spBIOUG26978nF01 cytochrome oxidase subunit 1 COI gene partial cds mitochondrial
ctttcggaagatgatcaggtatactaggggcaagtttaagagctattattcgtttagaattaggccaacctggatccttagtaggaaatgatcaaatttacaacactattgtaactgcacacgccttcattataatcttctttatagtgatacctataataattggaggatttggaaattgactagtaccactaataatcagtgctccagacatggccttccctcggataaacaatataagattctgacttttacctccagccttaattcttctttgcacagggtctataacaaatataggagctggaactggatgaacagtatatccacccctttccggaaacatcgcccacgggggtatttcagtagatttatcaatcttttccttacacttagcaggtatctcttcaattttaggggctatcaattttatagcaacaattttaaatataaagcctaaattcatgaaaatagaacaaatacctctatttgtatgatcgatcttcattacagttattcttcttttattatcattgcctgttttagctggtgctatcactatattattaacagatcgannnnnnnnnnnnnnnnnnnnnnnnnnnnnnnnnnnnnnnnnnnnnnnnnnnnnnnnnnnnnnnnnnnnnnnnnnnnn
>KR102184 Unionicolidae spBOLDACM3526 voucher BIOUG11727nE04 cytochrome oxidase subunit 1 COI gene partial cds mitochondrial
cttttgggagttgatcaggaatactaggagccagtttaagcgcaatcattcgtttggaattaggtcaacctgggtctttagtaggaaacgatcaaatctacaatactattgtaactgcacacgcatttatcataattttctttatagttataccaataataattggaggttttggaaactgattagtcccgctaataattagagcccctgatatggcctttcctcgaataaataacataagtttttgacttcttccaccagctctaatcctcctatgtacagggtcaataacaaatatgggagccggaacaggttgaaccgtttacccccctctttctggaaatattgcacacggtggtatttcagtggatttatcaatcttctctctacatttagcaggtatttcttctattttaggagcaattaattttatagcaacaattctaaacataaaacctaaatctatgaaaatagaacaaataccactatttgtatggtctatcttcattacagtaattttactgcttctatctctacctgtattannnnnnnnnnnnnnnnnnnnnnnnnnnnnnnnnnnnnnnnnnnnnnnnnnnnnnnnnnnnnnnnnnnnnnnnnnnnnnnnnnnnnnnnnnnnnnnnnnnnnnnnnnnnnn
>KR101453 Unionicolidae spBOLDACM3526 voucher BIOUG11727nD10 cytochrome oxidase subunit 1 COI gene partial cds mitochondrial
nntttggaagttgatcaggaatactaggagccagtttaagcgcaatcattcgtttggaattaggtcaacctgggtctttagtaggaaacgaccaaatctacaatactattgtaactgcacacgcatttatcataattttctttatagttataccaataataattggaggttttggaaactgattagtcccgctaataattagagcccctgatatggccttccctcgaataaataacataagtttttgacttcttccaccagctttaatcctcctatgcacagggtcaataacaaacatgggagccggaacaggttgaaccgtttacccccctctttctggaaatattgcacacggtggtatttcagtggatttatcaatcttctctctacatttagcaggtatttcttctattttaggagcaattaattttatagcaacaattctaaatataaaacctaaatctatgaaaatagaacaaataccactatttgtatggtctatcttcattacagtaattttactgcttctatctctacctgtattannnnnnnnnnnnnnnnnnnnnnnnnnnnnnnnnnnnnnnnnnnnnnnnnnnnnnnnnnnnnnnnnnnnnnnnnnnnnnnnnnnnnnnnnnnnnnnnnnnnnnnnnnnnnn
>MF752037 Unionicolidae spBIOUG09965nH07 cytochrome oxidase subunit 1 COI gene partial cds mitochondrial
cttttggaagttgatcaggaatactaggagccagtttaagcgcaatcattcgtttggaattaggtcaacctgggtctttaataggaaacgatcaaatctacaatactattgtaactgcacacgcatttatcataattttctttatagttataccaataataattggaggttttggaaactgattagtcccgctaataattagagcccctgatatggccttccctcgaataaataacataagtttttgacttcttccaccagctttaatcctcctatgtacagggtcaataacaaacatgggagccggaacaggttgaaccgtttacccccctctttctggaaatattgcacacggtggtatttcagtggatttatcaatcttctctctacatttagcaggtatttcttctattttaggagcaattaattttatagcaacaactctaaatataaaacctaaatctatgaaaatagaacaaataccactatttgtatggtctatcttcattacagtaatttnnnnnnnnnnnnnnnnnnnnnnnnnnnnnnnnnnnnnnnnnnnnnnnnnnnnnnnnnnnnnnnnnnnnnnnnnnnnnnnnnnnnnnnnnnnnnnnnnnnnnnnnnnnnnnnnnnnnnnnnnnnnnnnnnnnnnnnn
>MG449727 Unionicola spBIOUG30453nA09 cytochrome oxidase subunit 1 COI gene partial cds mitochondrial
cttttgggagatgatntggtatactaggagcaagacttagagccatcatccgcttagaattagggcaaccagggtctttggtaggaaacgaccaaatctataatacaattgtaactgctcacgcctttatcataattttctttatagtaataccaataataattggagggtttggaaactgactaatcccccttataatcagagccccagacatagctttcccccggataaacaacataagattttgacttttacccccagcattaattctattatgcacagggtctataactaacataggagccgggacaggatgaacagtctacccacctctatcgggaaatattgcacatggaggggtctcagtagacctttccatcttttctcttcatctggcaggaatttcttcaattttaggggcaattaattttatagcaactattttaaatataaagccaaaatccataaaaatggaacaaatacctttatttgtttgatcaatttttattacagtaattctactactactctctctcccagtccttgctggagcaatcaccatactcttgactgaccgaaattttaatacatccttcttcgaccctgcaggagggggtgaccctatcctttatcaacacctctttnnnnnnnnnnn
>MG314364 Unionicola spBIOUG23251nG01 cytochrome oxidase subunit 1 COI gene partial cds mitochondrial
cattcggaagatgatcagggatgctaggagcaagacttagtgccattattcgcctggaattagggcaaccaggatctttagtaggaaacgatcaaatctacaacaccattgtaactgctcacgccttcattataatcttctttatggtaataccaataataatcggaggattcggaaactgattggtccccttaataattagcgccccagacatagcttttccacgtataaacaacataagattctgacttttacccccagcattaattttactttgcacaggctctatgactaacatgggggccggaacaggatgaacagtttacccccctttatcagggaatattgcacacggaggggtatctgtagacttatcgattttttcgctacacttagcaggaatctcttcaattctaggggccattaattttatagcaactattttaaatataaaaccaaagtctataaaaatagaacaaatacctctatttgtatgatcaatttttatcacagttattttattacttttatcccttcctgtgctagcaggggccatcaccatactattaacagaccgaaattttaatacatcatttttcgaccctgcagggggtggagacccaattctttaccaacatttattcnnnnnnnnnnn
>MG312042 Unionicola spBIOUG23251nG03 cytochrome oxidase subunit 1 COI gene partial cds mitochondrial
cattcggaagatgatcagggatgctaggagcaagacttagtgccattattcgcctggaattagggcaaccaggatctttagtaggaaacgatcaaatctacaacaccattgtaactgctcacgccttcattataatcttctttatggtaataccaataataatcggaggattcggaaactgattggtccccttaataattagcgccccagacatagcttttccacgtataaacaacataagattctgacttttacccccagcattaattttactttgcacaggctctatgactaacatgggggccggaacaggatgaacagtttatccccctttatcagggaatattgcacacggaggggtatctgtagacttatcgattttttcgctacacttagcaggaatctcttcaattctaggggccattaattttatagcaactattttaaatataaaaccaaagtctataaaaatagaacaaatacctctatttgtatgatcaatttttatcacagttattttattacttttatcccttcctgtgctagcaggggccatcaccatactattaacagaccgaaattttaatacatcatttttcgaccctgcagggggtggagacccaattctttaccaacatttattcnnnnnnnnnnn
>MG315529 Unionicola spBIOUG23251nG02 cytochrome oxidase subunit 1 COI gene partial cds mitochondrial
cattcggaagatgatcagggatgctaggagcaagacttagtgccattattcgcctggaattagggcaaccaggatctttagtaggaaacgatcaaatctacaacaccattgtaactgctcacgccttcattataatcttctttatggtaataccaataataatcggaggattcggaaactgattggtccccttaataattagcgccccagacatagcttttccacgtataaacaacataagattctgacttttacccccagcattaattttactttgcacaggctctatgactaacatgggggccggaacaggatgaacagtttatccccctttatcagggaatattgcacacggaggggtatctgtagacttatcgattttttcgctacacttagcaggaatctcttcaattctaggggccattaattttatagcaactattttaaatataaaaccaaagtctataaaaatagaacaaatacctctatttgtatgatcaatttttatcacagttattttattacttttatcccttcctgtgctagcaggggccatcaccatactattaacagaccgaaattttaatacatcatttttcgaccctgcagggggnnnnnnnnnnnnnnnnnnnnnnnnnnnnnnnnnnnnnnnnnn
>KR098733 Unionicolidae spBOLDACL6030 voucher BIOUG10390nD08 cytochrome oxidase subunit 1 COI gene partial cds mitochondrial
cattcggaagatgatcaggaatgctaggagcaagacttagtgccattatccgcctggaattaggacaaccaggatctttagtgggaaacgaccaaatttataacaccattgtaactgcccacgccttcattataatcttctttatagtaataccaataataatcggaggttttgggaactgattagttcccttaataattagagcaccagacatagccttcccacgtataaacaacataagattctgacttttacccccagcactaattttactttgtacaggatctataactaacataggtgccggaacaggatgaacagtttacccccctttatcagggaatattgcgcacagaggtgtgtcagtagacttatcaattttctctctgcacttagcgggaatctcttcaattctaggggccattaacttcatagcaactattttaaatataaaaccaaagtctataaaaatagaacaaatgcctctatttgtatgatcaatttttatcacagttattttattacttttatcccttcctgtannnnnnnnnnnnnnnnnnnnnnnnnnnnnnnnnnnnnnnnnnnnnnnnnnnnnnnnnnnnnnnnnnnnnnnnnnnnnnnnnnnnnnnnnnnnnnnnnnnnnnnnnnnnnnnnn
>JN034810 Unionicola nrminor A JNn2011 voucher NHRSnACAR 000000019 cytochrome oxidase subunit 1 COI gene partial cds mitochondrial
catttggaagctgatctggtatgctaggagccagattaagagctatcatccgactagaattaggccaacctgggtctctagtaggaaacgaccaaatctacaataccattgttacagcccatgcctttattataattttttttatagtaatacctataataattggcggatttggaaactggttaatccccctaataattagagctccagacatagctttccctcgaataaacaacataagcttttgattactgcccccagcgctaattttactatgcacaggatccatgacaaatttaggagctggaacaggatggacagtttacccccctttatcaggcaacatcgcccacagaggagcctctgtggacttatcaatcttttcccttcatttagccggaatctcttcaattttgggggctattaactttatagctactattttaaacataaaaccaaaattcataaagatggaacaaatgcccctatttgtttgatcaatcttcatcacagtaatcctactactcctttctctacccgttttagcaggtgcaatcactatgctactaacagaccgaaattttaacacatcgtttttcgaccctgccggagggggagaccccatcctttaccaacatttattcnnnnnnnnnnn
>JN034811 Unionicola nrminor A JNn2011 voucher NHRSnACAR 000000018 cytochrome oxidase subunit 1 COI gene partial cds mitochondrial
catttggaagctgatctggtatgctaggagccagattaagagctatcatccgactagaattaggccaacctgggtctctagtaggaaacgaccaaatctacaataccattgttacagcccatgcctttattataattttttttatagtaatacctataataattggcggatttggaaactggttaatccccctaataattagagctccagacatagctttccctcgaataaacaacataagcttttgattactgcccccagcgctaattttactatgcacaggatccatgacaaatttaggagctggaacaggatggacagtttacccccctttatcaggcaacatcgcccacagaggagcctctgtggacttatcaatcttttcccttcatttagccggaatctcttcaattttgggggctattaactttatagctactattttaaacataaaaccaaaattcataaagatggaacaaatgcccctatttgtttgatcaatcttcatcacagtaatcctactactcctttctctacccgttttagcaggtgcaatcactatgctactaacagaccgaaattttaacacatcgtttttcgaccctgccggagggggagaccccatcctttaccaacatttattcnnnnnnnnnnn
>JN034812 Unionicola nrminor A JNn2011 voucher NHRSnACAR 000000017 cytochrome oxidase subunit 1 COI gene partial cds mitochondrial
catttggaagctgatctggtatgctaggagccagattaagagctatcatccgactagaattaggccaacctgggtctctagtaggaaacgaccaaatctacaataccattgttacagcccatgcctttattataattttttttatagtaatacctataataattggcggatttggaaactggttaatccccctaataattagagctccagacatagctttccctcgaataaacaacataagcttttgattactgcccccagcgctaattttactatgcacaggatccatgacaaatttaggagctggaacaggatggacagtttacccccctttatcaggcaacatcgcccacagaggagcctctgtggacttatcaatcttttcccttcatttagccggaatctcttcaattttgggggctattaactttatagctactattttaaacataaaaccaaaattcataaagatggaacaaatgcccctatttgtttgatcaatcttcatcacagtaatcctactactcctttctctacccgttttagcaggtgcaatcactatgctactaacagaccgaaattttaacacatcgtttttcgaccctgccggagggggagaccccatcctttaccaacatttattcnnnnnnnnnnn
>JN034813 Unionicola nrminor A JNn2011 voucher NHRSnACAR 000000016 cytochrome oxidase subunit 1 COI gene partial cds mitochondrial
catttggaagctgatctggtatgctaggagccagattaagagctatcatccgactagaattaggccaacctgggtctctagtaggaaacgaccaaatctacaataccattgttacagcccatgcctttattataattttttttatagtaatacctataataattggcggatttggaaactggttaatccccctaataattagagctccagacatagctttccctcgaataaacaacataagcttttgattactgcccccagcgctaattttactatgcacaggatccatgacaaatttaggagctggaacaggatggacagtttacccccctttatcaggcaacatcgcccacagaggagcctctgtggacttatcaatcttttcccttcatttagccggaatctcttcaattttgggggctattaactttatagctactattttaaacataaaaccaaaattcataaagatggaacaaatgcccctatttgtttgatcaatcttcatcacagtaatcctactactcctttctctacccgttttagcaggtgcaatcactatgctactaacagaccgaaattttaacacatcgtttttcgaccctgccggagggggagaccccatcctttaccaacatttattcnnnnnnnnnnn
>JN034814 Unionicola nrminor A JNn2011 voucher NHRSnACAR 000000015 cytochrome oxidase subunit 1 COI gene partial cds mitochondrial
catttggaagctgatctggtatgctaggagccagattaagagctatcatccgactagaattaggccaacctgggtctctagtaggaaacgaccaaatctacaataccattgttacagcccatgcctttattataattttttttatagtaatacctataataattggcggatttggaaactggttaatccccctaataattagagctccagacatagctttccctcgaataaacaacataagcttttgattactgcccccagcgctaattttactatgcacaggatccatgacaaatttaggagctggaacaggatggacagtttacccccctttatcaggcaacatcgcccacagaggagcctctgtggacttatcaatcttttcccttcatttagccggaatctcttcaattttgggggctattaactttatagctactattttaaacataaaaccaaaattcataaagatggaacaaatgcccctatttgtttgatcaatcttcatcacagtaatcctactactcctttctctacccgttttagcaggtgcaatcactatgctactaacagaccgaaattttaacacatcgtttttcgaccctgccggagggggagaccccatcctttaccaacatttattcnnnnnnnnnnn
>MF751028 Unionicolidae spBIOUG23512nH09 cytochrome oxidase subunit 1 COI gene partial cds mitochondrial
cttttggaagatgatcaggaatattaggagccagccttagcgccatcattcgattggaattaggacaaccagggtctcttgtaggaaatgaccaaatttataacactattgtgacagcccatgctttcattataatcttcttcatagtaatacctatacttattggaggatttggaaattgattaattcccctcatattaagagccccagatatagcattccctcgaataaacaatataagattttgacttctccccccagcattaattcttttatgcacaggatccctaacaaatataggagcagggacagggtgaacagtttatcctccattatccggaaacattgctcacagaggaatttctgtagatttatcaattttttcccttcacttagctggtatttcctcaattttaggatcaatcaattttatggctactattatcaatataaaaccaaaatctataaaaatagaacaaatacccttatttgtttgatcaattttaattaccgtcattcttttacttctttctttaccagttttagcaggagctatcactatacttctcactgaccgaaactttaatacctcgttttttgacccagcaggaggtggagatcctattctataccaacacttatttnnnnnnnnnnn
>MF752254 Unionicolidae spBIOUG23512nH08 cytochrome oxidase subunit 1 COI gene partial cds mitochondrial
cttttggaagatgatcaggaatattaggagccagccttagcgccatcattcgattggaattaggacaaccagggtctcttgtaggaaatgaccaaatttataacactattgtgacagcccatgctttcattataatcttcttcatagtaatacctatacttattggaggatttggaaattgattaattcccctcatattaagagccccagatatagcattccctcgaataaacaatataagattttgacttctccccccagcattaattcttttatgcacaggatccctaacaaatataggagcagggacagggtgaacagtttatcctccattatccggaaacattgctcacagaggaatttctgtagatttatcaattttttcccttcacttagctggtatttcctcaattttaggatcaatcaattttatggctactattatcaatataaaaccaaaatctataaaaatagaacaaatacccttatttgtttgatcaattttaattaccgtcattcttttacttctttctttaccagttttagcaggagctatcactatacttctcactgaccgaaactttaatacctcgttttttgacccagcaggaggtggagatcctattctataccaacacttatttnnnnnnnnnnn
>MF750482 Unionicolidae spBIOUG23513nA07 cytochrome oxidase subunit 1 COI gene partial cds mitochondrial
nntttggaagatgatcaggaatattaggagccagccttagcgccatcattcgattggaattaggacaaccagggtctcttgtaggaaatgaccaaatttataacactattgtgacagcccatgctttcattataatcttcttcatagtaatacctatacttattggaggatttggaaattgattaattcccctcatattaagagccccagatatagcattccctcgaataaacaatataagattttgacttctccccccagcattaattcttttatgcacaggatccctaacaaatataggagcagggacagggtgaacagtttatcctccattatccggaaacattgctcacagaggaatttctgtagatttatcaattttttcccttcacttagctggtatttcctcaattttaggatcaatcaattttatggctactattatcaatataaaaccaaaatctataaaaatagaacaaatacccttatttgtttgatcaattttaattaccgtcattcttttacttctttctttaccagttttagcaggagctatcactatacttctcnnnnnnnnnnnnnnnnnnnnnnnnnnnnnnnnnnnnnnnnnnnnnnnnnnnnnnnnnnnnnnnnnnnnnnnnnnnnnnnnnnnnnn
>MF747586 Unionicolidae spBIOUG23512nH10 cytochrome oxidase subunit 1 COI gene partial cds mitochondrial
nntttggaagatgatcaggaatattaggagccagccttagcgccatcattcgattggaattaggacaaccagggtctcttgtaggaaatgaccaaatttataacactattgtgacagcccatgctttcattataatcttcttcatagtaatacctatacttattggaggatttggaaattgattaattcccctcatattaagagccccagatatagcattccctcgaataaacaatataagattttgacttctccccccagcattaattcttttatgcacaggatccctaacaaatataggagcagggacagggtgaacagtttatcctccattatccggaaacattgctcacagaggaatttctgtagatttatcaattttttcccttcacttagctggtatttcctcaattttaggatcaatcaattttatggctactattatcaatataaaaccaaaatctataaaaatagaacaaatacccttatttgtttgatcaattttaattaccgtcattcttttacttctttctttaccagttttagcaggannnnnnnnnnnnnnnnnnnnnnnnnnnnnnnnnnnnnnnnnnnnnnnnnnnnnnnnnnnnnnnnnnnnnnnnnnnnnnnnnnnnnnnnnnnnnnnnnnnnnnnn
>KT708109 Unionicolidae spBOLDACV5809 voucher BIOUG21888nD12 cytochrome oxidase subunit 1 COI gene partial cds mitochondrial
nntttggaagatgatcaggaatattaggagccagccttagagccatcattcgattggaattaggacaaccagggtctcttgtaggaaatgaccaaatttataacactattgtgacagcccatgctttcattataatcttctttatagtaatacctatacttattggaggatttggaaattgattaattcccctcatattaagagccccagatatagcattccctcgaataaacaatataagattttgacttctccccccagcattaattcttttatgcacaggatccctaacaaatataggagcagggacagggtgaacagtttatcctccattatcaggaaacattgctcacagaggaatttctgtagatttatcaattttttcccttcacttagctggtatttcctcaattttaggatcaatcaattttatggctactattatcaatataaaaccaaaatctataaaaatagaacaaatacccttatttgtttgatcaattttaattaccgtcattcttctacttctttctttaccagttttagcaggannnnnnnnnnnnnnnnnnnnnnnnnnnnnnnnnnnnnnnnnnnnnnnnnnnnnnnnnnnnnnnnnnnnnnnnnnnnnnnnnnnnnnnnnnnnnnnnnnnnnnnn
>MF748682 Unionicolidae spBIOUG20604nF12 cytochrome oxidase subunit 1 COI gene partial cds mitochondrial
cttttggaagatgatcaggcatgctaggggccagcctcagagctatcattcgcttagagctagggcaaccaggctcactcgtaggaaatgaccaaatttacaatactattgtgaccgcacatgcttttattataattttcttcatagttatacctatgcttattggtggattcggaaattggctaatccctcttatactgagagccccagacatagcattcccacggataaacaatataagcttctgattactcccaccagctctaatcctcctatgcacagggtcgctaactaatatgggagcaggaactggatgaacagtttacccacccctatcagggaatatctcccacagaggtgtttctgttgatttatcaattttttcattacacttagctggtatctcgtcaattttaggggcaattaattttatggcaaccattatcaacataaaaccaaaatctataaaaatagaacaaatacccctatttgtctgatcaatttttattacagtaattcttttacttctctctcttcctgttttagcaggagctattactatattattaactgaccgaaactttaatacttcattttttgaccctgctgggggaggagaccctattttataccaacatttattcnnnnnnnnnnn
>MF747652 Unionicolidae spBIOUG20604nG03 cytochrome oxidase subunit 1 COI gene partial cds mitochondrial
nntttggaagatgatcaggcatgctaggggccagcctcagagctatcattcgcttagagctaggacaaccaggctcactcgtaggaaatgaccaaatttacaatactattgtgaccgcacatgcttttattataattttcttcatagttatacctatgcttattggtggattcggaaattggctaatccctcttatactgagagccccagacatagcattcccacggataaacaatataagcttctgattactcccaccagctctaatcctcctatgcacagggtcgctaactaatatgggagcaggaactggatgaacagtttacccacccctatcagggaatatctcccacagaggtgtttctgttgatttatcaattttttcattacacttagctggtatctcgtcaattttaggggcaattaattttatggcaaccattatcaacataaaaccaaaatctataaaaatagaacaaatacccctatttgtctgatcaatttttattacagtaattcttttacttctctctcttcctgttttagcaggagctattactatattattannnnnnnnnnnnnnnnnnnnnnnnnnnnnnnnnnnnnnnnnnnnnnnnnnnnnnnnnnnnnnnnnnnnnnnnnnnnnnnnnnnnnn
>EU544653 Unionicola serrata cytochrome oxidase subunit I COI gene partial cds mitochondrial
nnnnnnnnnnnnnnnnnnnnnnnnnnnnnnnnnnnnnnnnnnnnnnnnnnnnnnnnnnnnnnnnnnnnnnnnnnnnnnnnnnnnnnnnnnnnnnnnnnnnnnnnnnnnnnnnnnnnnnnnnnnnnnnnnnnnnnnnnnnnnnnnnnnnnnnnnnnnnnnnnnnnnnnnnnnnnnnnnnnnnnnnnnnnnnnnnnnnnnnnnnnnnnnnnnnnnnnnnnnnnnnnnnnnnnnnnnnnnnnnnnnnnnnnnnnnnnnnnnnnnnnnnnnnnnnnnnnnnnnnnnnnnnnnnnnnnnnnnnnnnnnnnnnnnnnnnnnnnnnnnnnnnnnnnnnnnnnnnnnnnnnnntcgcccacagaggaatttcagttgatttatccatcttctcccttcatttagctggagtctcctctattttaggatccattaattttatagcaacaattttaaatataaaaccaaaatatataaaaatagaacaaataccgctattcgtatgatcaattttaatcacagtcattctacttcttctatccctcccagttttagctggtgctatcacaatattacttacagaccgaaactttaatacatcattcttcgaccccgcagggggaggtgaccctatcctttaccaacatttattttgatttttcgg
>GU550949 Unionicola serrata cytochrome oxidase subunit I COI gene partial cds mitochondrial
nnnnnnnnnnnnnnnnnnnnnnnnnnnnnnnnnnnnnnnnnnnnnnnnnnnnnnnnnnnnnnnnnnnnnnnnnnnnnnnnnnnnnnnnnnnnnnnnnnnnnnnnnnnnnnnnnnnnnnnnnnnnnnnnnnnnnnnnnnnnnnnnnnnnnnnnnnnnnnnnnnnnnnnnnnnnnnnnnnnnnnnnnnnnnnnnnnnnnnnnnnnnnnnnnnnnnnnnnnnnnnnnnnnnnnnnnnnnnnnnnnnnnnnnnnnnnnnnnnnnnnnnnnnnnnnnnnnnnnnnnnnnnnnnnnnnnnnnnnnnnnnnnnnnnnnnnnnnnnnnnnnnnnnnnnnnnnnnnnnnnnnnnnnnnnnnnnnnnnnnnnncagttgatttatccatcttctcccttcatttagctggagtctcctctattttaggatccattaattttatagcaacaattttaaatataaaaccaaaatatataaaaatagaacaaataccgctattcgtatgatcaattttaatcacagtcattctacttcttctatccctcccagttttagctggtgctatcacaatattacttacagaccgaaactttaatacatcattcttcgaccccgcagggggaggtgaccctatcctttaccaacatttattttgatttttcgg
>EU544659 Unionicola abnormipes cytochrome oxidase subunit I COI gene partial cds mitochondrial
nnnnnnnnnnnnnnnnnnnnnnnnnnnnnnnnnnnnnnnnnnnnnnnnnnnnnnnnnnnnnnnnnnnnnnnnnnnnnnnnnnnnnnnnnnnnnnnnnnnnnnnnnnnnnnnnnnnnnnnnnnnnnnnnnnnnnnnnnnnnnnnnnnnnnnnnnnnnnnnnnnnnnnnnnnnnnnnnnnnnnnnnnnnnnnnnnnnnnnnnnnnnnnnnnnnnnnnnnnnnnnnnnnnnnnnnnnnnnnnnnnnnnnnnnnnnnnnnnnnnnnnnnnnnnnnnnnnnnnnnnnnnnnnnnnnnnnnnnnnnnnnnnnnnnnnnnnnnnnnnnnnnnnnnnnnnnnnnnnnnnnnnnttgcccatagaggaatttcagtagacctttcgattttttccctccatttagctggaatttcttctattctagggtcaattaattttatagcaacaatcttaaatataaaaccaaaatacataaaaatagaacaaatacctctatttgtatggtcaatcttaatcacagttattttactacttctgtctttaccagtattggctggtgctattacaatattactcacagaccgaaattttaatacatcattttttgatccagcaggaggaggagacccaattctttaccaacatttattctgattttttgg
>EU544652 Unionicola smithae cytochrome oxidase subunit I COI gene partial cds mitochondrial
nnnnnnnnnnnnnnnnnnnnnnnnnnnnnnnnnnnnnnnnnnnnnnnnnnnnnnnnnnnnnnnnnnnnnnnnnnnnnnnnnnnnnnnnnnnnnnnnnnnnnnnnnnnnnnnnnnnnnnnnnnnnnnnnnnnnnnnnnnnnnnnnnnnnnnnnnnnnnnnnnnnnnnnnnnnnnnnnnnnnnnnnnnnnnnnnnnnnnnnnnnnnnnnnnnnnnnnnnnnnnnnnnnnnnnnnnnnnnnnnnnnnnnnnnnnnnnnnnnnnnnnnnnnnnnnnnnnnnnnnnnnnnnnnnnnnnnnnnnnnnnnnnnnnnnnnnnnnnnnnnnnnnnnnnnnnnnnnnnnnnnnnntcgctcatagaggaatctcagttgacttatccattttttctcttcatttagcaggaatctcttctatcctaggttcgattaacttcatagcaacaattttaaacataaaaccaaaatctatgaaaccagaacaaatacccttattcgtatgatcaatcttcatcacagtcatcttacttcttttatcccttccagttttagctggagctatcaccatattattaactgatcgtaattttaatacatctttttttgacccagccggagggggagaccctatcctttatcaacatcttttttgattttttgg
>EU544658 Unionicola aculeata cytochrome oxidase subunit I COI gene partial cds mitochondrial
nnnnnnnnnnnnnnnnnnnnnnnnnnnnnnnnnnnnnnnnnnnnnnnnnnnnnnnnnnnnnnnnnnnnnnnnnnnnnnnnnnnnnnnnnnnnnnnnnnnnnnnnnnnnnnnnnnnnnnnnnnnnnnnnnnnnnnnnnnnnnnnnnnnnnnnnnnnnnnnnnnnnnnnnnnnnnnnnnnnnnnnnnnnnnnnnnnnnnnnnnnnnnnnnnnnnnnnnnnnnnnnnnnnnnnnnnnnnnnnnnnnnnnnnnnnnnnnnnnnnnnnnnnnnnnnnnnnnnnnnnnnnnnnnnnnnnnnnnnnnnnnnnnnnnnnnnnnnnnnnnnnnnnnnnnnnnnnnnnnnnnnnnttgcccacggaggaatttcagtagacctttctattttttccctgcacttagcagggatttcttctattttaggctcaatcaactttatagcaaccattttaaacataaaaccaaaatttataaaaatagaacaaatacctttgtttgtttggtcaattttcattaccgtcatccttttacttctctccctcccagtactagctggggccatcacaatattactaactgatcgaaatttcaacacttctttttttgacccagcaggagggggggacccaatcctttatcaacatctattctgattttttgg
>KJ084240 Unionicola spBOLDACC7943 voucher BIOUG03992nF05 cytochrome oxidase subunit 1 COI gene partial cds mitochondrial
ccttcggaagatgatcaggaatattaggggccagcctaagagcaattattcgcctagaattagggcaaccaggaactttattaggaaacgaccaaatttataacactatcgtaacagcccatgcctttatcataattttttttatagtaataccaataataattggagggttcggaaactgattaattcctttaataattagagcaccagacatagcctttccacgtataaataatataagcttttgacttctccccccagcattaatccttctttgcacaggctctataactaacataggagccggaaccggctgaacggtttatcctcccctttccggaaacattgcccacggaggaatttcagtcgacctatcgattttttctcttcatttagcagggatttcttctatcctcggttcaattaatttcatagcaaccattttaaatataaaaccaaaatctataaaaatagaacaaatacccttatttgtttgatcaattttcatcaccgtcattcttttacttttatccctcccagtattagctggagccatcacaatactattaactgatcgaaattttaacacttctttttttgacccagcaggaggaggggacccaattctttaccaacaccttttcnnnnnnnnnnn
>MG449924 Unionicola spBIOUG30453nA02 cytochrome oxidase subunit 1 COI gene partial cds mitochondrial
ccttcggtagatgatcaggaatactaggggccagcctaagagcaattattcgcctggaattggggcaaccaggaactttactaggaaatgaccaaatctacaatactatcgtaacagcccatgcctttatcataatcttttttatagtaataccaataataattgggggatttggaaactgattaatccctttaataattagagcaccagacatagcttttccacgtataaacaatataagtttctgacttctacccccagcgctaattcttctttgcacaggttctttaaccaacataggagccggaaccggttgaacagtttatccgcccctttcaggaaacattgcccacggagggatttcagtagatctatcgatcttttctctacatttagcagggatttcttctatcctcggttcaattaattttatagcaaccattttaaacataaaaccaaaatctataaaaatagaacaaatacccttatttgtttgatcaatcttcatcaccgtcattctcttacttttatccctaccagtattagctggggccatcacaatactactaactgatcgaaattttaacacttcatttttcgacccagcaggaggaggagacccaattctatatcaacaccttttcnnnnnnnnnnn
>MG449007 Unionicola spBIOUG30360nE04 cytochrome oxidase subunit 1 COI gene partial cds mitochondrial
ccttcggaagatgatcgggaatattaggagctagtctaagcgctattatccgactagaactaggccaaccaggaaccttactaggaaatgaccaaatctacaacactatcgtgacagctcatgccttcattataattttctttatagttatacccataataattgggggatttggaaactgactcattccattaataattagagccccagatatagcctttccacgaataaataacataagattctgactactacccccagcattaattcttttatgcacaggatctataactaacataggagccgggacaggatgaacagtttaccctcctctctctggaaacatcgctcacggaggaatttcagtagatttatcaattttttcattacacctagcagggatttcctcaattcttggttcaatcaatttcatagctactattttaaatataaaaccaaaattcataaaaatagaacaaataccattattcgtttgatcaatcttcattactgttatccttctccttctttccctcccagtgttggctggtgctatcacaatattactcactgatcgaaactttaacacctcattttttgacccagcaggaggaggagacccaatcctttatcaacatctatttnnnnnnnnnnn
>MG449412 Unionicola spBIOUG30453nA05 cytochrome oxidase subunit 1 COI gene partial cds mitochondrial
nnnnnnnnnnnnnnnngggaatattaggagctagtctaagcgctattatccgactagaactaggccaaccaggaaccttactaggaaatgaccaaatctacaacactatcgtgacagctcatgccttcattataattttctttatagttatacccataataattgggggatttggaaactgactcattccattaataattagagccccagatatagcctttccacgaataaataacataagattctgactactacccccagcattaattcttttatgcacaggatctataactaacataggagccgggacaggatgaacagtttaccctcctctctctggaaacatcgctcacggaggaatttcagtagatttatcaattttttcattacacctagcagggatttcctcaattcttggttcaatcaatttcatagctactattttaaatataaaaccaaaattcataaaaatagaacaaataccattattcgtttgatcaatcttcattactgttatccttctccttctttccctcccagtgttggctggtgctatcacaatattactcactgatcgaaactttaacacctcattttttgacccagcaggaggaggagacccaatcctttatcaacatctatttnnnnnnnnnnn
>MG449432 Unionicola spBIOUG30360nE03 cytochrome oxidase subunit 1 COI gene partial cds mitochondrial
ccttcggaagatgatcgggaatattaggagctagtctaagcgctattatccgactggaactaggccaaccaggaaccttactaggaaatgaccaaatctacaacactatcgtgacagctcatgccttcattataattttctttatagttatacccataataattgggggatttggaaactgactcattccattaataattagagccccagatatagcctttccacgaataaataacataagattctgactgctacccccagcattaattcttttatgcacaggatctataactaacataggagccgggacaggatgaacagtttaccctcctctctctggaaacatcgctcacggaggaatttcagtagatttatcaattttttcattacacctagcagggatttcctcaattcttggttcaatcaatttcatagctactattttaaatataaaaccaaaattcataaaaatagaacaaataccattattcgtttggtcaatcttcattactgttatccttctccttctttccctcccagtgttggctggtgctatcacaatattactcactgatcgaaactttaacacctcattttttgacccagcaggaggaggggacccaatcctttatcaacatctatttnnnnnnnnnnn
>MG449948 Unionicola spBIOUG30451nF11 cytochrome oxidase subunit 1 COI gene partial cds mitochondrial
ccttcgggagatgatcgggaatattaggagctagtctaagcgctattatccgactagaactaggccaaccaggaaccttactaggaaatgaccaaatctacaacactattgtgacagctcatgccttcattataattttctttatagttatacccataataattgggggatttggaaactgactcattccattaataattagagccccagatatagcctttccacgaataaataacataagattctgactgctacccccagcattaattcttttatgcacaggatctataactaacataggagccgggacaggatgaacagtttaccctcctctctctggaaacatcgctcacggaggaatttcagtagatttatcaattttttcattacacctagcagggatttcctcaattcttggttcaatcaatttcatagcaactattttaaatataaaaccaaaattcataaaaatagaacaaataccattattcgtttgatcaatcttcattactgttatccttctccttctttccctcccagtgttggctggtgctatcacaatattactcactgatcgaaactttaacacctcattttttgacccagcaggaggaggagacccaatcctttatcaacatctatttnnnnnnnnnnn
>FJ218017 Unionicola ischyropalpus isolate 73 cytochrome oxidase subunit I gene partial cds mitochondrial
cttttggaagatgatcaggtgtattaggagcaagtctaagagctatcatccgattagaattaggtcaaccaggatctctactaggaaacgatcaaatttataatactattgtaacagcccatgcttttatcataattttctttatagtcatacctataataattggaggtttcggaaattgattgatccctttgataatcagagctccagatatagcatttccacgaataaataacataagattttgacttttacctccagccttaattctcttatgcacaggttcaataacaaacataggagcaggaactggatgaacagtataccctcctctttctggtaatattgctcatgggggaatttccgtagatttatctattttttctcttcatttagcaggaatttcctctattctaggatctattaattttatagcaactattttaaacataaaaccaaaatttataaaatcagaacaaatacctctctttgtttgatctattttaatcacagtaattttacttcttttatctcttcctgtattagcaggtgctatcactatacttttaactgatcgaaattttaatacttctttttttgaccctgccggaggtggagatcctattctttatcaacatctatttnnnnnnnnnnn
>FJ218010 Unionicola agilex isolate 49 cytochrome oxidase subunit I gene partial cds mitochondrial
cctttggaagctgatcggggatgctaggagcgagccttagagctatcattcgactagaactagggcaacctggggcattactaggaaatgatcaaatttacaacaccattgtaacagctcacgcatttatcataatcttctttatagttatacctataataattggagggtttggaaactgactaattcctataataatcagagcccccgacatagcctttccacgtataaacaacataagattttgacttctccccccagcgttaatccttctatgcaccggttcaataactaatatgggagcaggaacaggatgaactgtctatccccctctttctgggaacatcgcccacggagggatatcagtagatttatctatcttctctctacacttggcaggtatttcttcaatccttggatctattaatttcatagccacaattttaaacataaagccaaaatcaatgaaaatagaacaaatacccctattcgtctgatccatcttcattacagtaattcttctgttactgtcattgccagtgctagctggggctatcacaatacttctaactgaccgaaatttcaacacttcattttttgacccagctggagggggagaccccattctctatcaacacttgttcnnnnnnnnnnn
>FJ218014 Unionicola agilex isolate 60 cytochrome oxidase subunit I gene partial cds mitochondrial
cctttggaagctgatcagggatgctaggagcgagccttagagctatcattcgactagaactagggcaacctggggcattactaggaaatgatcaaatttacaacaccattgtaacagctcacgcatttatcataatcttctttatagttatacctataataattggagggtttggaaactgactaattcctataataatcagagcccccgacatagcctttccacgtataaacaacataagattttgacttctccccccagcgttaatccttctatgcaccggttcaataactaatatgggagcaggaacaggatgaactgtctatccccctctttctgggaacatcgcccacggagggatatcagtagatttatctatcttctctctacacttggcaggtatttcttcaatccttggatctattaatttcatagccacaattttaaacataaagccaaaatcaatgaaaatagaacaaatacccctattcgtctgatccatcttcattacagtaattcttctgttactgtcattgccagtgctagctggggctatcacaatacttctaactgaccgaaatttcaacacttcattttttgacccagctggagggggagaccccattctctatcaacacttgttcnnnnnnnnnnn
>FJ218012 Unionicola agilex isolate 56 cytochrome oxidase subunit I gene partial cds mitochondrial
cctttggaagctgatcgggaatactaggagcaagcctcagagctatcattcgattagaattaggacaacctggagaattactaggaaatgaccaaatctataacactattgtaacggctcacgcattcatcataattttcttcatagtaatacccataataattggtggctttggaaattgattaatccctctaatgatcagagcccccgacatagccttcccacgaataaacaacataagattttgacttcttcctccagcattaattctattatgcactgggtcaataactaacataggagcaggaacagggtgaactgtttacccccccctttctgggaacatcgcccacggaggtgcatcagtagacttatcaatcttttcccttcatttagcaggtatctcttcaattctaggctctattaacttcatagcaacaattttaaacataaaaccaaaatctataaaaatagaacaaatacctctattcgtttgatctatcttcatcacagtaattcttctacttctctctctaccagtattagctggtgccattacaatactcttaactgaccgaaactttaatacttcatttttcgacccagccggagggggagatcctatcctctatcaacatttatttnnnnnnnnnnn
>KR096817 Unionicolidae spBOLDACO1617 voucher BIOUG14266nA03 cytochrome oxidase subunit 1 COI gene partial cds mitochondrial
cttttggtagttgatcaggaatactaggagcaagtctaagcgctattatccgcttagaactagggcaacctggatctttagtaggaaatgatcaaatctacaacactattgtgactgcgcatgcctttatcataattttcttcatagtaatacctataataattgggggttttggaaattggctaattcctcttataatcagcgccccagatatagcattcccacgaataaataacataagattctgacttctccctccagctttaattctattgtgcacggggtcaataacaaacataggagctggaactgggtgaacagtatacccccccctatccggaaatattgcccatgggggcatctctgtagacttatcaattttctctttacatctagccgggatctcctcaatcttaggggcaattaattttatagcgactattattaacataaaaccaaaatttataaagatggaacaaatacctctatttgtctggtctatttttattacagtcatcttacttctcctgtccctgcctgttcttgctggagctattacaatactcctannnnnnnnnnnnnnnnnnnnnnnnnnnnnnnnnnnnnnnnnnnnnnnnnnnnnnnnnnnnnnnnnnnnnnnnnnnnnnnnnnnnnn
>KR100525 Unionicolidae spBOLDACO1617 voucher BIOUG14266nC08 cytochrome oxidase subunit 1 COI gene partial cds mitochondrial
cttttggtagttgatcaggaatactaggagcaagcctaagcgctattatccgcttagaactagggcaacctggatctttagtaggaaatgatcaaatctacaacactattgtaactgcgcatgcctttatcataattttcttcatagtaatacctataataattgggggctttggtaattgactaatccctcttataatcagcgccccagatatagcattcccacgaataaataacataagattctgacttctccctccagctttaattctattgtgcacggggtcaataacaaatataggagctggaactgggtgaacagtatatccccccctatccggaaatattgcccatgggggcatctctgtagacttatcaattttctctttgcatctagccgggatctcctcaatcttaggggcaattaattttatagcaactattattaacataaaaccaaaatttataaagatggaacaaatgcccctatttgtctggtctatttttattacagtcatcttactactcctgtccctgcctgttcttgctggagctattacaatannnnnnnnnnnnnnnnnnnnnnnnnnnnnnnnnnnnnnnnnnnnnnnnnnnnnnnnnnnnnnnnnnnnnnnnnnnnnnnnnnnnnnnnnnnn
>FJ218006 Unionicola chelata isolate 33 cytochrome oxidase subunit I gene partial cds mitochondrial
cttttggtagttgatctggaataataggagcaagtttaagagccattattcgcttagaacttgggcaaccaggatctctcctagaaaacgatcaagcttataacactattgtaacagctcacgcttttattataatcttttttatagtaataccaatactaattggaggatttggaaattgacttattcctctaataattagaacacctgacatagcatttccacgaataaataacataagattttgacttttacccccagctttaattctcttatgcacaggctctataactaacataggtgcaggaactggatgaactgtctaccctccactgtcaggtaacattgcgcatagaggaatttcaattgatctttcaattttctccctccatttagcaggaatttcttctattttaggatctattaattttatagctactattttaaatataaaaccaaaaattataaaaatagaacaactcccactttttgtatgatcaatctttattacagttattttacttttattatctctacctgttttagcaggtgcaatcactatattattaactgatcgaaacttcaatacttctttctttgacccagcaggaggaggtgaccctattttataccaacatctttttnnnnnnnnnnn
>FJ218009 Unionicola chelata isolate 17 cytochrome oxidase subunit I gene partial cds mitochondrial
cttttggtagttgatctggaataataggagcaagtttaagagccattattcgcttagaacttgggcaaccaggatctctcctagaaaacgatcaagtttataacactattgtaacagctcacgcttttattataatcttttttatagtaataccaatactaattggaggatttggaaattgacttattcctctaataattagaacacctgacatagcatttccacgaataaataatataagattttgacttttacccccagctttaattctcttatgcacaggctctataactaacataggtgcaggaactggatgaactgtttaccctccactgtcaggtaacattgcgcatagaggaatttcaattgatctttcaattttctccctccatttagcaggaatttcttctattttaggatctattaattttatagctactattttaaatataaaaccaaaaattataaaaatagaacaactcccactttttgtatgatcaatctttattacagttattttacttttattatctctacctgttttagcaggtgcaattactatattattaactgatcgaaacttcaatacttctttctttgacccagcaggaggaggtgaccctattttataccaacatctttttnnnnnnnnnnn
>FJ218018 Unionicola chelata isolate 78 cytochrome oxidase subunit I gene partial cds mitochondrial
cttttggtagttgatctggaataataggagcaagtttaagagccattattcgcttagaacttggacaacctggatctctcctagaaaacgatcaagtttataacactattgtaacagctcacgcttttattataatcttttttatagtaataccaatattaattggaggatttggaaattgacttattcctctaataattagaacacctgacatagcatttccacgaataaataacataagattttgacttttacccccagctttaattctcttatgcacaggctctataactaacataggtgcaggaactggatgaactgtctaccctccactatcaggtaacattgcgcatagaggaatttcaattgatctttcaattttctccctccatttagcaggaatttcttctattttaggatctattaattttatagctactattttaaatataaaaccaaaaattataaaaatagaacaactcccactttttgtatgatcaatctttattacagtcattttacttttattatctctacctgttttagcaggtgcaatcactatattattaactgatcggaacttcaatacttctttctttgacccagcaggaggaggtgaccctattttatatcaacatctttttnnnnnnnnnnn
>MG448644 Unionicola spBIOUG25923nB10 cytochrome oxidase subunit 1 COI gene partial cds mitochondrial
cattcgggacatgatctggtataataggagctagccttagagcattaattcgattagaactagggcaacctgggtctctactggggaatgatcaaatttacaacaccgttgtaactgctcacgcttttattataattttttttatagttatacctatactaatcggaggatttggaaattgactcctgcctctcatactaagagcaccagatatagcttttccacgaataaacaatataagcttttgacttttacccccagcattaattttactatgcacaggatcaataactaatataggagctgggacaggatgaactgtttaccctccactttctagaaacattgcccatggcggtgtatcagtagatctatcaattttctctcttcatttagctggaatctcttcaattctaggggctattaattttatagctacaatttttaacataaaacctaaatctataaaactagaacaaatacctttattcgtatgatcaatcctaatcacagtaatcttattgcttctttctttacctgtattagcaggagctattacaatattgttaacagatcgaaactttaatacctcattttttgacccagcaggagggggagaccctatcttatatcaacacttatttnnnnnnnnnnn
>MG449323 Unionicola spBIOUG25923nB07 cytochrome oxidase subunit 1 COI gene partial cds mitochondrial
cattcgggacatgatctggtataataggagctagccttagagcattaattcgattagaactagggcaacctgggtctctactggggaatgatcaaatttacaacaccgttgtaactgctcacgcttttattataattttttttatagttatacctatactaatcggaggatttggaaattgactcctgcctctcatactaagagcaccagatatagcttttccacgaataaacaatataagcttttgacttttacccccagcattaattttactatgcacaggatcaataactaatataggagctgggacaggatgaactgtttaccctccactttctagaaacattgcccatggcggtgtatcagtagatctatcaattttctctcttcatttagctggaatctcttcaattctaggggctattaattttatagctacaatttttaacataaaacctaaatctataaaactagaacaaatacctttattcgtatgatcaatcctaatcacagtaatcttattgcttctttctttacctgtattagcaggagctattacaatattgttaacagatcgaaactttaatacctcattttttgacccagcaggagggggagaccctatcttatatcaacacttatttnnnnnnnnnnn
>MG449607 Unionicola spBIOUG25923nB09 cytochrome oxidase subunit 1 COI gene partial cds mitochondrial
cattcgggacatgatctggtataataggagctagccttagagcattaattcgattagaactagggcaacctgggtctctactggggaatgatcaaatttacaacaccgttgtaactgctcacgcttttattataattttttttatagttatacctatactaatcggaggatttggaaattgactcctgcctctcatactaagagcaccagatatagcttttccacgaataaacaatataagcttttgacttttacccccagcattaattttactatgcacaggatcaataactaatataggagctgggacaggatgaactgtttaccctccactttctagaaacattgcccatggcggtgtatcagtagatctatcaattttctctcttcatttagctggaatctcttcaattctaggggctattaattttatagctacaatttttaacataaaacctaaatctataaaactagaacaaatacctttattcgtatgatcaatcctaatcacagtaatcttattgcttctttctttacctgtattagcaggagctattacaatattgttaacagatcgaaactttaatacctcattttttgacccagcaggagggggagaccctatcttatatcaacacttatttnnnnnnnnnnn
>MG450052 Unionicola spBIOUG28612nF10 cytochrome oxidase subunit 1 COI gene partial cds mitochondrial
cattcgggacatgatctggtataataggagctagccttagagcattaattcgattagaactagggcaacctgggtctctactggggaatgatcaaatttacaacaccgttgtaactgctcacgcttttattataattttttttatagttatacctatactaatcggaggatttggaaattgactcctgcctctcatactaagagcaccagatatagcttttccacgaataaacaatataagcttttgacttttacccccagcattaattttactatgcacaggatcaataactaatataggagctgggacaggatgaactgtttaccctccactttctagaaacattgcccatggcggtgtatcagtagatctatcaattttctctcttcatttagctggaatctcttcaattctaggggctattaattttatagctacaatttttaacataaaacctaaatctataaaactagaacaaatacctttattcgtatgatcaatcctaatcacagtaatcttattgcttctttctttacctgtattagcaggagctattacaatattgttaacagatcgaaactttaatacctcattttttgacccagcaggagggggagaccctatcttatatcaacacttatttnnnnnnnnnnn
>MG450280 Unionicola spBIOUG25721nF10 cytochrome oxidase subunit 1 COI gene partial cds mitochondrial
cattcgggacatgatctggtataataggagctagccttagagcattaattcgattagaactagggcaacctgggtctctactggggaatgatcaaatttacaacaccgttgtaactgctcacgcttttattataattttttttatagttatacctatactaatcggaggatttggaaattgactcctgcctctcatactaagagcaccagatatagcttttccacgaataaacaatataagcttttgacttttacccccagcattaattttactatgcacaggatcaataactaatataggagctgggacaggatgaactgtttaccctccactttctagaaacattgcccatggcggtgtatcagtagatctatcaattttctctcttcatttagctggaatctcttcaattctaggggctattaattttatagctacaatttttaacataaaacctaaatctataaaactagaacaaatacctttattcgtatgatcaatcctaatcacagtaatcttattgcttctttctttacctgtattagcaggagctattacaatattgttaacagatcgaaactttaatacctcattttttgacccagcaggagggggagaccctatcttatatcaacacttatttnnnnnnnnnnn
>MG448868 Unionicola spBIOUG25923nG10 cytochrome oxidase subunit 1 COI gene partial cds mitochondrial
cattcgggacatgatctggtataataggagctagccttagagcattaattcgattagaactagggcaacctgggtctctactggggaatgatcaaatttacaacaccgttgtaactgctcacgcttttattataattttttttatagttatacctatactaatcggaggatttggaaattgactcctgcctctcatactaagagcaccagatatagcttttccacgaataaacaatataagcttttgacttttacccccagcattaattttactatgcacaggatcaataactaatataggagctgggacaggatgaactgtttaccctccactttctagaaacattgcccatggcggtgtatcagtagatctatcaattttctctcttcatttagctggaatctcttcaattctaggggctattaattttatagctacaatttttaacataaaacctaaatctataaaactagaacaaatacctttattcgtatgatcaatcctaatcacagtaatcttattgcttctttctttacctgtattagcaggagctattacaatattgttaacagatcgaaactttaatacctcattttttgacccagcaggaggggnnnnnnnnnnnnnnnnnnnnnnnnnnnnnnnnnnnnnnnn
>MG449090 Unionicola spBIOUG25923nB11 cytochrome oxidase subunit 1 COI gene partial cds mitochondrial
cattcgggacatgatctggtataataggagctagccttagagcattaattcgattagaactagggcaacctgggtctctactggggaatgatcaaatttacaacaccgttgtaactgctcacgcttttattataattttttttatagttatacctatactaatcggaggatttggaaattgactcctgcctctcatactaagagcaccagatatagcttttccacgaataaacaatataagcttttgacttttacccccagcattaattttactatgcacaggatcaataactaatataggagctgggacaggatgaactgtttaccctccactttctagaaacattgcccatggcggtgtatcagtagatctatcaattttctctcttcatttagctggaatctcttcaattctaggggctattaattttatagctacaatttttaacataaaacctaaatctataaaactagaacaaatacctttattcgtatgatcaatcctaatcacagtaatcttattgcttctttctttacctgtattagcaggagctattacaatactgttaacagatcgaaactttaatacctcattttttgacccagcaggagggggagaccctatcttatatcaacacttatttnnnnnnnnnnn
>MG449177 Unionicola spBIOUG25923nB12 cytochrome oxidase subunit 1 COI gene partial cds mitochondrial
cattcgggacatgatctggtataataggagctagccttagagcattaattcgattagaactagggcaacctgggtctctactggggaatgatcaaatttacaacaccgttgtaactgctcacgcttttattataattttttttatagttatacctatactaatcggaggatttggaaattgacttctgcctctcatactaagagcaccagatatagcttttccacgaataaacaatataagcttttgacttttacccccagcattaattttactatgcacaggatcaataactaatataggagctggaacaggatgaactgtttaccctccactttctagaaacattgcccatggcggtgtatcagtagatctatcaattttctctcttcatttagctggaatctcttcaattctaggggctattaattttatagctacaatttttaacataaaacctaaatctataaaactagaacaaatacctctatttgtatgatcaatcctaatcacagtaatcttattgcttctttctttacctgtattagcaggagctattacaatattgttaacagatcgaaactttaatacctcattttttgacccagcaggagggggagaccctatcttataccaacacttatttnnnnnnnnnnn
>MF752139 Unionicolidae sp08BBARACn0660 cytochrome oxidase subunit 1 COI gene partial cds mitochondrial
nnnnnnnnnnnnnnnnnnnnnnnnnnnnnnnnnnnnnnnnnnnnnnnnnnnnnnnnnnnnnnnnnnnnnnnnnnnnnnnnnnnnnnnnnnnnnnnnnnnnnnnnnnnnnnnnnnnnnnnnnnnnnnnnnnnnnnnnnnnnnnnnnnnnnnnnnnnnnnnnnnnnnnnnnnnnnnnnnnnnnnnnnnnnnnnnnnnnnnnnnnnnnnnnnnnnnnnnnnnnnnnnnnnnnnnnnnnnntaagattttggttactgccccctgccttaattcttttatgcactggctctataactaacataggagcagggacagggtggactgtgtacccccctctgtcgggtaatatcgcacatggtggtgtatcagtagacctttcaatcttttctctgcacttagcaggtatctcttcaatcctaggggccattaattttatagcaactatcttaaacataaaaccaaaatttatgaaaatagaacaaatgcccttattcgtttgatcaatttttatcactgttatccttcttcttctctctctccccgttctagcaggagccatcactatattactaacagaccgtaattttaatacatcattctttgacccagcaggaggaggagacccaatcttataccaacatttatttnnnnnnnnnnn
>MF743967 Unionicola sp10BBSIOn0001 cytochrome oxidase subunit 1 COI gene partial cds mitochondrial
nnnnnnnnnnnnnnnnnnnnnnnnnnnnnnnnnnnnnnnnnnnnnnnnnnnnnnnnnnnnnnnnnnnnnnnnnnnnnnnnnnnnnnnnnnnnnnnnnnnnnnnnnnnnnnnnnnnnnnnnnnnnnnnnnnnnnnnnnnnnnnnnnnnnnnnnnnnnnnnnnnnnnnnnnnnnnnnnnnnnnnnnnnnnnnnnnnnnnnnnnnnnnnnnnnnnnnnnnnnnnnnnnnnnnnnnnnnnntaagattttgacttttaccacctgctctaatcctcttatgcactggctcaataactaacataggagcaggaacaggatgaaccgtataccctcctctatcaggtaatatcgcacacgggggtgtctcagtagatctttcaatcttttctttgcacttagcaggaatctcttcaatcctaggggcgattaatttcatagcaaccatcctaaatataaaaccaaaatttatgaaattagaacaaatgcccttattcgtttggtcaatttttattacagtcattctacttctactttctctcccagttttagcaggagctatcactatactacttacagaccgtaattttaatacttccttctttgacccagcagggggaggagacccaatcctgtaccaacacttatttnnnnnnnnnnn
>MG450150 Neumania spBIOUG30452nA09 cytochrome oxidase subunit 1 COI gene partial cds mitochondrial
ccttcggaagatgatctggtataataggagcaagcttaagaagaattattcgactagaattagggcaaccaggatctctcattggaaacgatcaaatttataatacaatcgtaactgctcatgcttttattataattttcttcatagttataccaataataattggagggtttgggaattgattagtacccttaatgattagtgccccagacatagctttcccccgtataaataatataagcttttgacttttacctccagccttaattcttcttttcaccagttcaataactagaataggagcaggaacaggatgaacagtttatcctcctttgtcaggaaacatagcccacagaggtacccctgtagacttaacaattttttctttacatttagcaggaatctcttccattttaggtgctattaattttatggcaactattattaatatgaagcctaagcatatagaaattgaacaaatccctttatttgtatgatcaattttcatcacaacagttttacttcttttatccctcccagtactagcaggggccatcacaatacttttaactgaccgaaattttaatacttcattttttgaccctgccggaggaggagatcccattctttatcaacatctattcnnnnnnnnnnn
>MG317216 Neumania spBIOUG27038nF12 cytochrome oxidase subunit 1 COI gene partial cds mitochondrial
ccttcggaagatgatctggtataataggagcaagcttaagaagaattattcgactagaattaggccaaccaggatccctcatcggaaacgatcaaatctacaatacaatcgtaactgctcatgcttttattataattttctttatagttatacctataataatcggaggatttggtaactgattagtccccttaataattagtgctccagacatagctttcccccgtataaacaatataagcttttgacttttacctccagccttgattctccttttcactagttcaataactagaataggagcaggaacaggatgaacagtttacccccctctatcaggcaacatagcccacagaggtacacctgtagatctaacgattttttctttacatttagcaggaatctcttcaatcttaggggctattaactttatggcaactattattaacataaaacccaaacatatagaaattgaacagattcctctatttgtttgatcaatttttattacaacagttctacttcttttatctcttccagtattagcaggagccatcacaatacttttaactgaccgaaattttaacacttcattttttgatcctgccggagggggggatccaatcctttatcagcacctatttnnnnnnnnnnn
>MG317695 Neumania spBIOUG27038nD03 cytochrome oxidase subunit 1 COI gene partial cds mitochondrial
ctttcggaagatgatctggtataataggagcaagcttaagaagaattatccgactagaattaggtcaaccagggtctctaatcggaaacgatcaaatctacaatacaatcgtaactgctcatgcttttattataattttcttcatagttatacctataataatcggaggatttggaaactgattagtacccttgataattagtgctccagatatagctttcccccgtataaacaatataagattttgacttttacctccagccttgattctcctcttcactagttctataactagaataggagcaggaacaggatgaacagtctacccccctctatcaggaaacatggcccacagaggtacacctgtggatctaactattttttctttacatttagcagggatctcttcaatcctaggggctattaactttatggcaactattattaacataaaacccaaacatatagaaattgaacaaattcccttatttgtgtgatcaatttttattacaacagttctacttcttttatctcttccagtattagcaggagccatcacaatacttttaactgaccgaaattttaatacttcattttttgaccctgctggagggggagatccaattctttatcaacacctatttnnnnnnnnnnn
>MG448687 Neumania spBIOUG25923nB06 cytochrome oxidase subunit 1 COI gene partial cds mitochondrial
ctttcgggagatgatcagggatgataggagctagcctaagagcagtcattcgcctagaattgggtcaacctggctcattaattggcaatgaccaaatttataacacaattgtaacagctcacgcttttattataattttttttatagtgataccaataataattggaggttttggaaactgattagtgcctttaataattagagccccagacatagccttccctcgaataaataacataagtttttgacttttacccccagctttaatcctcttattcactagatctataactagtataggagctgggactggatgaacagtttacccacctttatctgggaatatagcccacagaggcacccctgtagatttaacaatcttctcacttcatttagccggtgtctcttcaattttaggggccattaattttatagctactatcattaatataaaaccaaagcatatggaaactgaacaagtacctttatttgtatgatcaatttttatcacaacagtcctcttacttctttcactccctgtccttgctggggctattaccatactcctaacagaccgtaattttaatacatctttttttgaccccgctggaggaggagacccaattctttaccaacatttattcnnnnnnnnnnn
>MG448797 Neumania spBIOUG25923nB04 cytochrome oxidase subunit 1 COI gene partial cds mitochondrial
ctttcgggagatgatcagggatgataggagctagcctaagagcagtcattcgcctagaattgggtcaacctggctcattaattggcaatgaccaaatttataacacaattgtaacagctcacgcttttattataattttttttatagtgataccaataataattggaggttttggaaactgattagtgcctttaataattagagccccagacatagccttccctcgaataaataacataagtttttgacttttacccccagctttaatcctcttattcactagatctataactagtataggagctgggactggatgaacagtttacccacctttatctgggaatatagcccacagaggcacccctgtagatttaacaatcttctcacttcatttagccggtgtctcttcaattttaggggccattaattttatagctactatcattaatataaaaccaaagcatatggaaactgaacaagtacctttatttgtatgatcaatttttatcacaacagtcctcttacttctttcactccctgtccttgctggggctattaccatactcctaacagaccgtaattttaatacatctttttttgaccccgctggaggaggagacccaattctttaccaacatttattcnnnnnnnnnnn
>MG449751 Neumania spBIOUG25923nA09 cytochrome oxidase subunit 1 COI gene partial cds mitochondrial
ctttcgggagatgatcagggatgataggagctagcctaagagcagtcattcgcctagaattgggtcaacctggctcattaattggcaatgaccaaatttataacacaattgtaacagctcacgcttttattataattttttttatagtgataccaataataattggaggttttggaaactgattagtgcctttaataattagagccccagacatagccttccctcgaataaataacataagtttttgacttttacccccagctttaatcctcttattcactagatctataactagtataggagctgggactggatgaacagtttacccacctttatctgggaatatagcccacagaggcacccctgtagatttaacaatcttctcacttcatttagccggtgtctcttcaattttaggggccattaattttatagctactatcattaatataaaaccaaagcatatggaaactgaacaagtacctttatttgtatgatcaatttttatcacaacagtcctcttacttctttcactccctgtccttgctggggctattaccatactcctaacagaccgtaattttaatacatctttttttgaccccgctggaggaggagacccaattctttaccaacatttattcnnnnnnnnnnn
>MG449774 Neumania spBIOUG25923nG04 cytochrome oxidase subunit 1 COI gene partial cds mitochondrial
ctttcgggagatgatcagggatgataggagctagcctaagagcagtcattcgcctagaattgggtcaacctggctcattaattggcaatgaccaaatttataacacaattgtaacagctcacgcttttattataattttttttatagtgataccaataataattggaggttttggaaactgattagtgcctttaataattagagccccagacatagccttccctcgaataaataacataagtttttgacttttacccccagctttaatcctcttattcactagatctataactagtataggagctgggactggatgaacagtttacccacctttatctgggaatatagcccacagaggcacccctgtagatttaacaatcttctcacttcatttagccggtgtctcttcaattttaggggccattaattttatagctactatcattaatataaaaccaaagcatatggaaactgaacaagtacctttatttgtatgatcaatttttatcacaacagtcctcttacttctttcactccctgtccttgctggggctattaccatactcctaacagaccgtaattttaatacatctttttttgaccccgctggaggaggagacccaattctttaccaacatttattcnnnnnnnnnnn
>MG449813 Neumania spBIOUG25923nB08 cytochrome oxidase subunit 1 COI gene partial cds mitochondrial
ctttcgggagatgatcagggatgataggagctagcctaagagcagtcattcgcctagaattgggtcaacctggctcattaattggcaatgaccaaatttataacacaattgtaacagctcacgcttttattataattttttttatagtgataccaataataattggaggttttggaaactgattagtgcctttaataattagagccccagacatagccttccctcgaataaataacataagtttttgacttttacccccagctttaatcctcttattcactagatctataactagtataggagctgggactggatgaacagtttacccacctttatctgggaatatagcccacagaggcacccctgtagatttaacaatcttctcacttcatttagccggtgtctcttcaattttaggggccattaattttatagctactatcattaatataaaaccaaagcatatggaaactgaacaagtacctttatttgtatgatcaatttttatcacaacagtcctcttacttctttcactccctgtccttgctggggctattaccatactcctaacagaccgtaattttaatacatctttttttgaccccgctggaggaggagacccaattctttaccaacatttattcnnnnnnnnnnn
>MG450171 Neumania spBIOUG25923nB05 cytochrome oxidase subunit 1 COI gene partial cds mitochondrial
ctttcgggagatgatcagggatgataggagctagcctaagagcagtcattcgcctagaattgggtcaacctggctcattaattggcaatgaccaaatttataacacaattgtaacagctcacgcttttattataattttttttatagtgataccaataataattggaggttttggaaactgattagtgcctttaataattagagccccagacatagccttccctcgaataaataacataagtttttgacttttacccccagctttaatcctcttattcactagatctataactagtataggagctgggactggatgaacagtttacccacctttatctgggaatatagcccacagaggcacccctgtagatttaacaatcttctcacttcatttagccggtgtctcttcaattttaggggccattaattttatagctactatcattaatataaaaccaaagcatatggaaactgaacaagtacctttatttgtatgatcaatttttatcacaacagtcctcttacttctttcactccctgtccttgctggggctattaccatactcctaacagaccgtaattttaatacatctttttttgaccccgctggaggaggagacccaattctttaccaacatttattcnnnnnnnnnnn
>MG449126 Neumania spBIOUG25923nC05 cytochrome oxidase subunit 1 COI gene partial cds mitochondrial
ctttcgggagatgatcagggatgataggagctagcctaagagcagtcattcgcctagaattgggtcaacctggctcattaattggcaatgaccaaatttataacacaattgtaacagctcacgcttttattataattttttttatagtgataccaataataattggaggttttggaaactgattagtgcctttaataattagagccccagacatagccttccctcgaataaataacataagtttttgacttttacccccagctttaatcctcttattcactagatctataactagtataggaactgggactggatgaacagtttacccacctttatctgggaatatagcccacagaggcacccctgtagatttaacaatcttctcacttcatttagccggtgtctcttcaattttaggggccattaattttatagctactatcattaatataaaaccaaagcatatggaaactgaacaagtacctttatttgtatgatcaatttttatcacaacagtcctcttacttctttcactccctgtccttgctggggctattaccatactcctaacagaccgtaattttaatacatctttttttgaccccgctggaggaggagacccaattctttaccaacatttattcnnnnnnnnnnn
>MG449066 Neumania spBIOUG25923nA08 cytochrome oxidase subunit 1 COI gene partial cds mitochondrial
ctttcgggagatgatcagggataataggagctagcctaagagcagtcattcgcctagaattgggtcaacctggctcattaattggcaatgatcaaatttataacacaattgtgacagctcacgcttttattataattttttttatagtgataccaataataattggaggttttggaaactgattagtgcctttaataattagagccccagacatagctttccctcgaataaataatataagcttttgacttttacccccagctttaatcctcttattcactagatctataactagtataggagctgggactggatgaacagtttacccacctttatctggaaatatagcccacagaggcacccctgtagatttaacaatcttctcacttcatttagccggtgtctcttcaattttaggggccattaattttatagctactatcatcaatataaaaccaaagcatatggaaactgaacaagtacctttatttgtatgatcaatttttatcacaacggtcctcttacttctttcactccctgtccttgctggggctattaccatactcctaacagaccgtaattttaatacatctttttttgatcccgctggaggaggagacccaattctttaccaacatttattcnnnnnnnnnnn
>MG449347 Neumania spBIOUG25923nB03 cytochrome oxidase subunit 1 COI gene partial cds mitochondrial
ctttcgggagatgatcagggataataggagctagcctaagagcaatcattcgcctagaattgggtcaacctggctcattaattggcaatgatcaaatttataacacaattgtgacagctcacgcttttattataattttttttatagtgataccaataataattggaggttttggaaactgattagtgcctttaataattagagccccagacatagctttccctcgaataaataatataagcttttgacttttacccccagctttaatcctcttattcactagatctataactagtataggagctgggactggatgaacagtttacccacctttatctggaaatatagcccacagaggcacccctgtagatttaacaatcttctcacttcatttagccggtgtctcttcaattttaggggccattaattttatagctactatcatcaatataaaaccaaagcatatggaaactgaacaagtacctttatttgtatgatcaatttttatcacaacggtcctcttacttctttcactccctgtccttgctggggctattaccatactcctaacagaccgtaattttaatacatctttttttgatcccgctggaggaggagacccaattctttaccaacatttattcnnnnnnnnnnn
>MF745783 Unionicolidae spBIOUG21143nG02 cytochrome oxidase subunit 1 COI gene partial cds mitochondrial
ccttcggaagatgatcaggtataataggagcaagcctcagaacaattatccgacttgagttgggccaacctggatctttaatcggaaatgaccaaatttataacactattgtaactgctcatgcttttattatgattttttttatagtaataccaataatgatcggtggatttggaaactgattagtccccataataattagagccccagatatagcttttcctcgaataaataatataagattttgactattacctccagccttaattctgctattctccagctctataaccagaatgggagccgggactggatgaacagtatacccccccttgtctggcaacatagctcacagagggactcctgtggatctaacaattttttctcttcacctagctggtgtgtcttcaatcttaggtgctatcaatttcatagcaacaatcataaatataaaaccaaaacatatggaaattgaacaaatccctttatttgtatgatcaatttttattacaacagttcttttacttctttcattaccagttttagcaggagcgattactatattattaactgaccgaaattttaacacatctttttttgaccctgctgggggaggagacccgattttataccaacatttatttnnnnnnnnnnn
>MG316515 Unionicolidae spBIOUG24442nD12 cytochrome oxidase subunit 1 COI gene partial cds mitochondrial
cctttggaagatgntcaggtataataggagcaagcctcagaacaattatccgacttgagttgggccaacctggatctttaatcggaaatgaccaaatttataacactattgtaactgctcatgcttttattatgattttttttatagtgataccaataatgattggtgggtttggaaactgattagtccccataataattagagccccagatatagcttttcctcgaataaataatataagattttgactattacctccagccttaattcttctattctccagctctataaccagaatgggagccgggactggatgaacagtatacccccccttgtctggcaacatagctcacagagggacccctgtggatctaacaattttttctcttcacctagctggtgtatcttcaatcttaggtgctatcaatttcatagcaacaatcataaatataaaaccaaaacatatggaaattgaacaaatccctttatttgtatgatcaatttttattacaacagttcttttacttctttcattaccagttttagcaggagcgattactatattattaactnnnnnnnnnnnnnnnnnnnnnnnnnnnnnnnnnnnnnnnnnnnnnnnnnnnnnnnnnnnnnnnnnnnnnnnnnnnnnnnnnnn
>MG311620 Unionicolidae spBIOUG23326nB05 cytochrome oxidase subunit 1 COI gene partial cds mitochondrial
cctttggaagatgatcaggtataataggagcaagcctcagaacaattatccgacttgagttgggccaacctggatctttaatcgggaatgaccaaatttataacactattgtaactgctcatgcttttattatgattttttttatagtaataccaataataattggtggatttggaaactgattagttcccataataattagagccccagatatagcttttcctcgaataaataatataagattttgactattacctccagccttaattcttctattctccagctctataactagaatgggagccgggactggatggacagtatacccccccctgtctggcaacatagctcacagagggacccctgtagatctaacaattttttctcttcacctagctggtgtatcttcaatcttaggtgctatcaatttcatagcaacaatcataaatataaaaccaaaacatatggaaattgaacaaatccctttatttgtatgatcaatttttattacaacagttcttttacttctttcattaccagttttagcaggagcgattactatattattaactgaccgaaattttaacacatctttttttgaccctgctgggggaggagacccgattttataccaacatttatttnnnnnnnnnnn
>MG315968 Unionicolidae spBIOUG23326nB06 cytochrome oxidase subunit 1 COI gene partial cds mitochondrial
nnnnnnnnnnntgatcaggtataataggagcaagcctcagaacaattatccgacttgagttgggccaacctggatctttaatcgggaatgaccaaatttataacactattgtaactgctcatgcttttattatgattttttttatagtaataccaataataattggtggatttggaaactgattagttcccataataattagagccccagatatagcttttcctcgaataaataatataagattttgactattacctccagccttaattcttctattctccagctctataactagaatgggagccgggactggatggacagtatacccccccctgtctggcaacatagctcacagagggacccctgtagatctaacaattttttctcttcacctagctggtgtatcttcaatcttaggtgctatcaatttcatagcaacaatcataaatataaaaccaaaacatatggaaattgaacaaatccctttatttgtatgatcaatttttattacaacagttcttttacttctttcattaccagttttagcannnnnnnnnnnnnnnnnnnnnnnnnnnnnnnnnnnnnnnnnnnnnnnnnnnnnnnnnnnnnnnnnnnnnnnnnnnnnnnnnnnnnnnnnnnnnnnnnnnnnnnnnnn
>MF743686 Unionicolidae spBIOUG21144nA07 cytochrome oxidase subunit 1 COI gene partial cds mitochondrial
nnnnnnnnnnntgatcaggtataataggagcaagcctcagaacaattatccgacttgagttgggccaacctggatctttaatcggaaatgaccaaatttataacactattgtaactgctcatgcttttattatgattttttttatagtaataccaataataattggtggatttggaaactgattagttcctataataattagagccccagatatagcttttcctcgaataaataatataagattttgactattacctccagccttaattcttctattctccagctctataactagagtaggagccgggactgggtggacagtatacccccccctgtctggcaacatagctcacagagggacccctgtagatctaacaattttttctcttcacctagctggcgtatcttcaatcttaggtgctatcaatttcatagcaacaatcataaatataaaaccaaaacatatggaaattgaacaaatccctttatttgtatgatcaatttttattacaacagttcttttacttctttcattaccagttttagcaggagcgattactatattattannnnnnnnnnnnnnnnnnnnnnnnnnnnnnnnnnnnnnnnnnnnnnnnnnnnnnnnnnnnnnnnnnnnnnnnnnnnnnnnnnnnnn
>KT707332 Unionicolidae spBOLDACI7166 voucher BIOUG22575nF07 cytochrome oxidase subunit 1 COI gene partial cds mitochondrial
ctttcgggagttgatcagggataataggagcaagacttagaacaattattcgactagagttaggccaacctggttcactaatcggaaacgatcaaatttataatacaattgtaacagctcatgcttttatcataatcttctttatagttataccaataataattggtggctttggaaattgactagtgcctataataattagagcccctgatatagcatttcctcgtataaacaacataagattttgattattgcccccagccttaattcttctatttacaagctctataactagattaggtgctggaacagggtgaacagtttaccctcccctctctgggaacattgctcacagaggaactccagtagatttaacaattttctctctccatttggccggtatctcttcaatcttaggggctatcaatttcatggcaacaattataaatataaaaccaaaacatatagaaattgagcaaatcccgctattcgtatgatcaatttttattacaacagtccttcttcttctttcactacctgtacttgcaggggccatcaccatactactaactgacnnnnnnnnnnnnnnnnnnnnnnnnnnnnnnnnnnnnnnnnnnnnnnnnnnnnnnnnnnnnnnnnnnnnnnnnnnnnnnnn
>MG311306 Neumania spBIOUG28193nE04 cytochrome oxidase subunit 1 COI gene partial cds mitochondrial
ctttcgggagttgatcaggaataataggagcaagacttagaacaatcattcgactagagttaggccaacctggttcactaatcggaaacgatcaaatttataacacaattgtaacagctcatgcttttatcataatcttctttatagttataccaataataattggtggctttggaaattgactagtgcctataataattagagcccctgatatagcatttcctcgtataaacaacataagattttgattattacccccagccttaattcttctatttacaagctctataactagattaggtgctggaacggggtgaacagtttaccctcccctctctgggaacattgctcacagaggaactccagtagatttaacaattttctctctccatttagccggtatctcctcaatcttaggggctatcaatttcatggcaacaattataaatataaaaccaaaacatatagaaattgagcaaattccgctattcgtatgatcaatttttattacaacagtccttcttcttctttcactacctgtacttgcaggggccatcaccatactactaactgatnnnnnnnnnnnnnnnnnnnnnnnnnnnnnnnnnnnnnnnnnnnnnnnnnnnnnnnnnnnnnnnnnnnnnnnnnnnnnnnn
>MG318346 Neumania spBIOUG28051nA07 cytochrome oxidase subunit 1 COI gene partial cds mitochondrial
ctttcgggagttgatcaggaataatgggagcaagacttagaacaatcattcgactagagttaggccaacctggttcactaatcggaaacgatcaaatttataacacaattgtaacagctcatgcttttatcataatcttctttatagttataccaataataattggtggctttggaaattgactagtgcctataataattagagcccctgatatagcgtttcctcgtataaacaacataagattttgattattacccccagccttaattcttctattcacaagctctataactagattaggtgctggaacggggtgaacagtttaccctcccctctctgggaatattgctcacagaggaactccagtagatttaacaattttctctctccatttggccggtatctcctcaatcttaggggctatcaatttcatggcaacaattataaatataaaaccaaaacatatagaaattgagcaaatcccgctattcgtatgatcaatttttattacaacagtccttcttcttctttctctacctgtacttgcaggggccatcaccatactactaactgacnnnnnnnnnnnnnnnnnnnnnnnnnnnnnnnnnnnnnnnnnnnnnnnnnnnnnnnnnnnnnnnnnnnnnnnnnnnnnnnn
>KM101022 Neumania spHPnHyd001 isolate Hyd001 cytochrome c oxidase subunit I COI gene partial cds mitochondrial
nnnnnnnnnnnnnnnnnnnnnnnnnnnnnnnnnnnnnnnnnnnnnnnatccgattagagttagggcaaccagggtcattaatcggaaacgaccaaatttataacaccatcgtaactgctcacgctttcatcatgatttttttcatagttataccaataataattggagggttcggaaactgactggtacccttaataattagagccccagatatagcctttcctcggataaataatataagattctggcttttacccccagccttaattttactttttactagatctataactaatataggagctggaactggatgaactgtctacccccctctatcaataaatatagcccatagaggtactccagtagacttaaccattttctctttacacttagcaggtatctcctctattttaggggccatcaattttatagccacaattatcaatataaagccaaagcacatagaaattgaacatatccctctatttgtctgatctatttttatcaccacagttttactactcctttccttacctgttctggcaggagcaattactatgctgctaacagatcgaaattttaatacatccttttttgacccggctgggggagggnnnnnnnnnnnnnnnnnnnnnnnnnnnnnnnnnnnnnn
>MG449094 Neumania spBIOUG30347nD10 cytochrome oxidase subunit 1 COI gene partial cds mitochondrial
cttttggaagatgatcagggataataggagcaagacttagctcaatcatccgattagaattagggcaacctggttctttaattggaaacgatcaaatttataatactattgtaactgctcatgctttcattataattttttttatagttataccaataataattggaggatttggtaattgactagtacctttaataatcagagctccagacatagctttcccacggataaataatataagattctggctccttcctccggccatcattttactatttacaagctccataacaagattaggagctggaaccggatgaacagtctatcctcccttgtcaggaaatatagctcacagaggcactccagtcgacttaaccatcttttcccttcacctagctggtatttcttctattctcggggctattaatttcatagctacaattattaatataaagccaaagcatatagaaatcgaacaaattccgttatttgtctgatcaattttcatcacaacagttctattattactttccctacctgtattagcaggggccattacaatgctactaacagatcgtaattttaacacttcattttttgaccctgctggagggggagatccgattctataccaacatctctttnnnnnnnnnnn
>MG318277 Neumania spBIOUG27038nC12 cytochrome oxidase subunit 1 COI gene partial cds mitochondrial
cttttggaagatgatcagggataataggagcaagacttagctcaatcatccgattagaattagggcaacctggttctttaattggaaacgatcaaatttataatactattgtaactgctcatgctttcattataattttttttatagttataccaataataattggaggatttggtaattgactagtacctttaataatcagagctccagacatagctttcccacggataaataacataagattctggctccttcctccggccatcattttactatttacaagctccataacaagattaggagctggaaccggatgaacagtctatcctcccttgtcaggaaatatagctcacagaggcactccagtcgacttaaccatcttttcccttcacctagctggtatttcttctattctcggggctattaatttcatagctacaattattaatataaagccaaagcatatagaaatcgaacaaattccgttatttgtctgatcaattttcatcacaacagttctattattactttccctacctgtattagcaggggccattacaatgctactaacagatcgtaattttaacacttcattttttgaccctgctggagggggagatccgattcnnnnnnnnnnnnnnnnnnnnnnnnnnnn
>MG320413 Neumania spBIOUG27038nD02 cytochrome oxidase subunit 1 COI gene partial cds mitochondrial
cttttggaagatgatcagggataataggagcaagacttagctcaatcatccgattagaattagggcaacctggttctttaattggaaacgatcaaatttataatactattgtaactgctcatgctttcattataattttttttatagttataccaataataattggaggatttggtaattgactagtacctttaataatcagagctccagacatagctttcccacggataaataacataagattctggctccttcctccggccatcattttactatttacaagctccataacaagattaggagctggaaccggatgaacagtctatcctcccttgtcaggaaatatagctcacagaggcactccagtcgacttaaccatcttttcccttcacctagctggtatttcttctattctcggagctattaatttcatagctacaattattaatataaagccaaagcatatagaaatcgaacaaattccgttatttgtctgatcaattttcatcacaacagttctattattactttccctacctgtattagcaggggccattacaatgctactaacagatcgtaattttaacacttcattttttgaccctgctggagggggagatccgattctataccaacatctctttnnnnnnnnnnn
>MG310992 Neumania spBIOUG27038nD01 cytochrome oxidase subunit 1 COI gene partial cds mitochondrial
cttttggaagatgatcagggataataggagcaagacttagctcaatcatccgattagaattagggcaacctggttctttaattggaaacgatcaaatttataatactattgtaactgctcatgctttcattataattttttttatagttataccaataataattggaggatttggtaattgactagtacctttaataatcagagctccagacatagctttcccacggataaataacataagattctggctccttcctccggccatcattttactatttacaagatccataacaagattaggagctggaaccggatgaacagtctatcctcccttgtcaggaaatatagctcacagaggcactccagtcgacttaaccatcttttcccttcacctagctggtatttcttctattctcggggctattaatttcatagctacaattattaatataaagccaaagcatatagaaatcgaacaaattccgttatttgtctgatcaattttcatcacaacagttctattattactttccctacctgtattagcaggggccattacaatgctactaacagatcgtaattttaacacttcattttttgaccctgctggagggggagatccgattctataccaacatctctttnnnnnnnnnnn
>MG314435 Neumania spBIOUG22893nC09 cytochrome oxidase subunit 1 COI gene partial cds mitochondrial
cctttgggagatgatccggaataataggagcaagcctaagatcaatcattcgactagagttaggacaacctggctcactaatcggaaatgatcaaatttacaacactattgtcactgctcacgcttttattataattttctttatagtcataccaataataattggaggctttgggaattgattagtacctttaataattagagcaccagatatagctttcccacgtataaataatataagcttctgacttcttcctccagctattattttattatttacaagatctataacaagcttaggtgctgggactggttgaacagtttacccccccttatcagctaatatagcccatagaggagcccccgtggatttaactattttctctctccatcttgctggtatctcctctattttgggggctattaattttatagctacaatcatcaatataaagccaaagcacatagagattgaacaaatcccattgtttgtgtgatcaatcttcatcacaacagtccttcttctactctctttacctgtattagcaggagcaatcacaatactactaacagatcgtaatttcaatacttcattttttgaccctgctggtgggggagaccctatcttgtatcaacatctcttcnnnnnnnnnnn
>MG319700 Neumania spBIOUG27038nA06 cytochrome oxidase subunit 1 COI gene partial cds mitochondrial
cctttggaagctgatcagggatactgggggcaagccttagagctatcatccgactagagcttgggcaacctggttctttaattggaaatgatcaagtctataacacaatcgtgacagcacacgcatttattataattttctttatagttatacctataataatcggagggtttggaaattgactggtgccaataataattagagcaccagacatagctttcccccgaataaataacatgagcttctggctgctacccccagcactcattttactaatcactagctcaataaccagcataggagcgggaacaggatgaactgtttacccccctctatctggtaatatagcccatagcggaaccccagtggacttaaccattttctctctacatttagcgggtatttcctctatcttaggggctattaactttatagctacaattatcaatataaagcctaaacatatagagattgagcaagtccccctatttgtttgatcaatttttattacaacagttttattattactctccttacctgttttagccggagccatcactatacttttaactgatcgaaacttcaatacctccttttttgaccctgctggaggaggagacccaatcttataccaacatttattcnnnnnnnnnnn
>KJ089749 Unionicola spBOLDACC7553 voucher BIOUG03993nH08 cytochrome oxidase subunit 1 COI gene partial cds mitochondrial
cattcggcagctgatctggaataataggagccagcttaagagccatcattcgcttagaattaggtcaacctggatcgctaatcggaaacgaccaaacatataatagaatcgtaactgcccacgcatttatcataattttcttcatagttatacctataataattggaggttttggaaactgattaatcccactaataattagtgcaccagacatagcattcccacgaataaataacataagcttctgacttttacccccatctttaatcctattatcaactagatctctagttaatatgggagcaggaaccggatgaacagtttatcctcctctctcaagaaacattgctcatggagggctctctgttgacatagccatcttctctcttcacctagcaggagtctcctcaatcttaggctctattaactttatagcaacaattattaatataaaaccaaaatatataaaaccagagcaactccctttattcgtatgagctactttcatcactactatcttattattactttcacttccagttttagcaggagcaattaccatgctgctaacagatcgaaacttcaatacctcattttttgacccagcaggaggtggagacccaattttatatcaacatttatttnnnnnnnnnnn
>KM835089 Unionicola spBOLDACC7553 voucher BIOUG06925nB06 cytochrome oxidase subunit 1 COI gene partial cds mitochondrial
cattcggcagctgatctggaataataggagccagcttaagagccatcattcgcttagaattaggtcaacctggatcgctaatcggaaacgaccaaacatataatagaatcgtaactgcccacgcatttatcataattttcttcatagttatacctataataattggaggttttggaaactgattaatcccactaataattagtgcaccagacatagcattcccacgaataaataacataagcttctgacttttacccccatctttaatcctattatcaactagatctctagttaatatgggagcaggaaccggatgaacagtttatcctcctctctcaagaaacattgctcatggagggctctctgttgacatagccatcttctctcttcacctagcaggagtctcctcaatcttaggctctattaactttatagcaacaattattaatataaaaccaaaatatataaaaccagagcaactccctttattcgtatgagctactttcatcactactatcttattattactttcacttccagttttagcaggagcaattaccatgctgctaacagatcgaaacttcaatacctcattttttgacccagcaggaggtggagacccaattttatatcaacatttatttnnnnnnnnnnn
>KT706597 Unionicola spBOLDACC7553 voucher BIOUG22575nF08 cytochrome oxidase subunit 1 COI gene partial cds mitochondrial
cattcggcagctgatctggaataataggagccagcttaagagccatcattcgcttagaattaggtcaacctggatcgctaatcggaaacgaccaaacatataatagaatcgtaactgcccacgcatttatcataattttcttcatagttatacctataataattggaggttttggaaactgattaatcccactaataattagtgcaccagacatagcattcccacgaataaataacataagcttctgacttttacccccatctttaatcctattatcaactagatctctagttaatatgggagcaggaaccggatgaacagtttatcctcctctctcaagaaacattgctcatggagggctctctgttgacatagccatcttctctcttcacctagcaggagtctcctcaatcttaggctctattaactttatagcaacaattattaatataaaaccaaaatatataaaaccagagcaactccctttattcgtatgagctactttcatcactactatcttattattactttcacttccagttttagcaggagcaattaccatgctgctaacagatnnnnnnnnnnnnnnnnnnnnnnnnnnnnnnnnnnnnnnnnnnnnnnnnnnnnnnnnnnnnnnnnnnnnnnnnnnnnnnnn
>KM839290 Neumania sp0988B voucher BIOUG06870nG11 cytochrome oxidase subunit 1 COI gene partial cds mitochondrial
cttttggaagctgatccggtatactaggagccagcctaagagccatcattcgcttagaattagggcaacctggatcattaattggaaacgatcaaacatacaatagaattgtaactgcacatgcatttatcataatcttcttcatagttatacccataataattggaggttttggaaattgattaattcctctaataatcagagcaccagatatagcttttccacgtataaacaacataagattctggctattacctccagctttaattctattatcaacaagatctatagttaacataggtgcaggaactggatgaacagtttacccccctctttcaagaaatatcgcacatggaggtttgtctgttgacatagccattttttctctacatttagctggagtctcctcaatcttaggagctattaattttatagcaacaattattaacataaaacctaaatatataaaaccagagcagctccctctatttgtatgagccacttttattactactattcttttacttctctcactcccagttttagcaggagcaattacaatattactaacagatcgaaattttaatacttcatttttcgatccagcaggaggaggagaccccatcttatatcaacatttatttnnnnnnnnnnn
>KT621937 Neumania spBOLDAAK8171 voucher BIOUG22568nG06 cytochrome oxidase subunit 1 COI gene partial cds mitochondrial
nntttggaagctgatccggtatactaggagccagcctaagagccatcattcgcttagaattagggcaacctggatcattaattggaaacgatcaaacatacaatagaattgtaactgcacatgcatttatcataatcttcttcatagttatacccataataattggaggttttggaaattgattaattcctctaataatcagagcaccagatatagcttttccacgtataaacaacataagattctgactattacctccagctttaattctattatcaacaagatctatagttaacataggtgcaggaactggatgaacagtttacccccctctttcaagaaatatcgcacatggaggtttgtctgttgacatagccattttttctctacatttagctggagtctcctcaatcttaggagctattaattttatagcaacaattattaacataaaacctaaatatataaaaccagagcagctccctctatttgtatgagccacttttattactactattcttttacttctctcactcccagttttagcaggagcaattacaatattactaacagatnnnnnnnnnnnnnnnnnnnnnnnnnnnnnnnnnnnnnnnnnnnnnnnnnnnnnnnnnnnnnnnnnnnnnnnnnnnnnnnn
>MF752055 Neumania spBIOUG20796nD05 cytochrome oxidase subunit 1 COI gene partial cds mitochondrial
nntttggaagctgatccggtatactaggagccagcctaagagccatcattcgcttagaattagggcaacctggatcattaattggaaacgatcaaacatacaatagaattgtaactgcacatgcatttatcataatcttcttcatagttatacccataataattggaggttttggaaattgattaattcctctaataatcagagcaccagatatagcttttccacgtataaacaacataagattctgactattacctccagctttaattctattatcaacaagatctatagttaacataggtgcaggaactggatgaacagtttacccccctctttcaagaaatatcgcacatggaggtttgtctgttgacatagccattttttctctacatttagctggagtctcctcaatcttaggagctattaattttatagcaacaattattaacataaaacctaaatatataaaaccagagcagctccctctatttgtatgagccacttttattactactattcttttacttctctcactcccagttttagcaggannnnnnnnnnnnnnnnnnnnnnnnnnnnnnnnnnnnnnnnnnnnnnnnnnnnnnnnnnnnnnnnnnnnnnnnnnnnnnnnnnnnnnnnnnnnnnnnnnnnnnnn
>KT623607 Neumania spBOLDAAK8171 voucher BIOUG22575nE01 cytochrome oxidase subunit 1 COI gene partial cds mitochondrial
nntttggaagctgatccggtatactaggagncagcctaagagccatcattcgcttagaattagggcaacctggatcattaattggaaacgatcaaacatacaatagaattgtaactgcacatgcatttatcataatcttctttatagttatacccataataattggaggttttggaaattgattaattcctttaataatcagagcaccagatatagcttttccacgtataaacaacataagattctgactattacctccagctttaattctattatcaacaagatctatagttaacataggtgcaggaactggatgaacagtttacccccctctttcaagaaatatcgcacatggaggtttgtctgttgacatagccattttttctctacatttagctggagtctcctcaatcttaggagctattaattttatagcaacaattattaacataaaacctaaatatataaaaccagagcagctccctctatttgtatgagccacttttattactactattcttttacttctctcactcccagttttagcaggagcaattacaatannnnnnnnnnnnnnnnnnnnnnnnnnnnnnnnnnnnnnnnnnnnnnnnnnnnnnnnnnnnnnnnnnnnnnnnnnnnnnnnnnnnnnnnnnnn
>KR098413 Unionicolidae spBOLDACM3667 voucher BIOUG11727nG06 cytochrome oxidase subunit 1 COI gene partial cds mitochondrial
cttttggaagctgatccgggatgctaggagccagcctaagagccatcattcgcttagaattagggcaacctggggcattaattggaaatgatcaaacatacaatagaattgtaactgcacatgcgtttatcataatcttcttcatagttatacccataataattggaggttttggaaattgattgattcctctaataattagagcaccagatatagcttttccacgtataaataacataagattctgactcttacctccagctttaattctattatcaacaagatctatagttaatatgggtgcagggactggatgaacagtttacccccctctctcaagaaacatcgcacacggaggtttatctgttgacatagccattttttctctacatttagctggagtctcctcaatcttaggagctattaattttatagcaacaattattaatataaaaccgaagtatataaaaccagaacaactccctctatttgtatgagccacttttattactactattcttttacttctctccctcccagttttagcaggagcaattacaatattactaacagatnnnnnnnnnnnnnnnnnnnnnnnnnnnnnnnnnnnnnnnnnnnnnnnnnnnnnnnnnnnnnnnnnnnnnnnnnnnnnnnn
>MF748965 Unionicolidae spBIOUG20795nB08 cytochrome oxidase subunit 1 COI gene partial cds mitochondrial
cttttggtagatgatctggaataataggggctagcttaagagctattatccgcttggagctagggcaaccaggatctttaatcggaaacgatcaaatatataacactatcgtgactgctcacgctttcatcataattttttttatagtgataccaataataattggtggttttggaaactgattagttccactaataattagagctccagacatggcttttccacgtataaataatataagattttgacttttacccccagcattaatcttattatcgactagatctttagtaaatttaggagcaggaacagggtgaacagtttatcctcctttatcaagaaatatcgcacatggagggctttcagtagacttaactattttttctttacacttagctggtgtctcctctattctaggggctattaattttatagctacaattattaatataaaaccaaaatatataaaaccagaacaactacctttattcgtatgagccatttttattactactattttattattacttgcccttccagtactagcaggagccattacaatacttttaacagatcgaaactttaatacctcattttttgaccctgctgggggaggagaccctattctttatcaacatttattcnnnnnnnnnnn
>MF747196 Unionicolidae spBIOUG20795nF04 cytochrome oxidase subunit 1 COI gene partial cds mitochondrial
nnnnnnnnnnnnnnnnnnnnnnnnnnggggctagcttaagagctattatccgcttggagctagggcaaccaggatctttaatcggaaacgatcaaatatataacactatcgtgactgctcacgctttcatcataattttttttatagttataccaataataattggtggttttggaaactgattagttccactaataattagagccccagacatggcttttccacgtataaataatataagattttgacttttacccccagcattaatcttattatcgactagatctttagtaaatttaggagcaggaacagggtgaacagtttatcctcctttatcaagaaatatcgcacatggagggctttcagtagacttaactattttttctttacacttagctggtgtctcctctattctaggggctattaattttatagctacaattattaatataaaaccaaaatatataaaaccagaacaactacctttattcgtatgagccatttttattactactattttattattacttgcccttccagtgctagcaggannnnnnnnnnnnnnnnnnnnnnnnnnnnnnnnnnnnnnnnnnnnnnnnnnnnnnnnnnnnnnnnnnnnnnnnnnnnnnnnnnnnnnnnnnnnnnnnnnnnnnnn
>MG311785 Neumania spBIOUG23328nC10 cytochrome oxidase subunit 1 COI gene partial cds mitochondrial
cctttggtagctgatcaggaataataggagctagtctaagagctattatccgcttagagctagggcaaccaggagctttaatcggaaacgatcaaatatacaacactattgtaactgctcatgcttttattataattttttttatggttataccaataataattggagggtttggaaattgattagtcccactaataattagagccccagatatagcttttccacgaataaataatataagattctgacttttacccccagctttaatcttactatctactagttctctagtcaatataggcgccggaacaggttgaacagtttaccctcccttatcaagaaatattgctcacggggggctttccgtagatttgactattttctccttacatttagccggagtctcttctattttaggggctatcaattttatagctacaattattaatataaaaccaaaatatataaaaccagaacaacttcctttattcgtatgagctattttcattactactattcttttacttcttgccctgccagtgctagcaggagccatcacaatactattaacagatcgaaattttaacacttccttttttgaccctgctgggggtggagaccctatcctttaccaacatttatttnnnnnnnnnnn
>MG316510 Neumania spBIOUG28051nA08 cytochrome oxidase subunit 1 COI gene partial cds mitochondrial
cctttggaagatgatcaggaataataggggctagactaagcgctatcatccgattagagctagggcaacctggctcattaatcggaaacgaccaaatatataacaccattgttacagctcacgctttcattataattttttttatggttataccaataataattggaggatttgggaactggctaatcccactaataatcagagccccagatatagcttttccacgaataaataatataagattttgacttttacctccagctttaatcttactttccactagctctttagttaatatgggggccggaacaggatgaacagtttatcctcctttatcaagaaatattgcacatggggggctttccgtagatttaactattttttccttacatttagccggagtctcttctattttaggggctatcaactttatagctacaattattaatatgaaaccaaaatatataaaaccagaacagcttcctttattcgtatgggccatttttattactactattcttttacttcttgcccttccagtactggcgggggccatcacaatacttttaacagatnnnnnnnnnnnnnnnnnnnnnnnnnnnnnnnnnnnnnnnnnnnnnnnnnnnnnnnnnnnnnnnnnnnnnnnnnnnnnnnn
>MF743449 Neumania spBIOUG17559nD08 cytochrome oxidase subunit 1 COI gene partial cds mitochondrial
nntttggaagctgatcaggaataataggagctagcctaagcgctattattcgcttagaattagggcaaccaggctctttaattggaaacgaccaaatatataacactattgtaacagctcacgcctttattataattttttttatagttatacccataataattggtggttttggtaattgattagtgcctttaataattagagccccagatatagcttttccacgaataaataatataagattttgacttttacccccagccctaattttactatcaactagatctttagtcaatataggggcaggaaccggatgaacagtttatccacctttatcaagaaacattgcgcatgggggactctccgtagatttaactatcttctccttacacttagctggggtctcttccattttaggcgctattaattttatagcaacaattattaatataaaaccaaaatatataaagccagagcaactacccttatttgtatggtctgtttttattaccactattctattacttctcgcccttccagtgttggcgggagctatcaccatactcttaacagatcgaaattttaatacttcattttttgatcctgccggaggaggagaccctattttatatcaacacttattcnnnnnnnnnnn
>MF747891 Neumania spBIOUG17943nE04 cytochrome oxidase subunit 1 COI gene partial cds mitochondrial
nntttggtagctgatcaggaataataggagctagcctaagcgctatcattcgcttagaattagggcaaccaggctctttaattggaaacgaccaaatgtataacactattgtaacagctcacgcctttatcataattttttttatagttatacccataataattggtggttttggtaactgattagtacctttaataattagagccccagatatagcttttccacgaataaataatataagattttgacttttacccccagccctaattctactatcaactagatctttagttaacataggggcaggaaccggatgaaccgtttatccacctttatcgagaaacattgcacatgggggactctccgtagacttaactatcttctccttacacttagctggggtttcttccattttaggcgctattaattttatagcaacaattattaatatgaaaccaaaatatataaagccagaacaactccccttattcgtatgatctgtttttattaccactattcttttacttctcgcccttccagtgttggcgggggctattaccatactcttaacagatcgannnnnnnnnnnnnnnnnnnnnnnnnnnnnnnnnnnnnnnnnnnnnnnnnnnnnnnnnnnnnnnnnnnnnnnnnnnnn
>MF742818 Neumania spBIOUG17559nC08 cytochrome oxidase subunit 1 COI gene partial cds mitochondrial
nntttggtagctgatcaggaataataggagctagcctaagcgctatcattcgcttagaattagggcaaccaggctctttaattggaaacgaccaaatgtataacactattgtaacagctcacgcctttatcataattttttttatagttatacccataataattggtggttttggtaactgattagtacctttaataattagagccccagatatagcttttccacgaataaataatataagattttgacttttacccccagccctaattctactatcaactagatctttagttaacataggggcaggaaccggatgaaccgtctatccacctttatcgagaaacattgcacatgggggactctccgtagacttaactatcttctccttacacttagctgggatttcttccattttaggcgctattaattttatagcaacaattattaatatgaaaccaaaatatataaaaccagaacagctccccttattcgtatgatctgtttttattaccactattcttttacttctcgcccttccagtgttggcgggggctattaccatactcttaacagatnnnnnnnnnnnnnnnnnnnnnnnnnnnnnnnnnnnnnnnnnnnnnnnnnnnnnnnnnnnnnnnnnnnnnnnnnnnnnnnn
>MG313688 Neumania sp09PROBEn02346 cytochrome oxidase subunit 1 COI gene partial cds mitochondrial
nnnnnnnnnnnnnnnnnnnnnnnnnnnnnnnnnnnnnnnnnnnnnnnnnnnnnnnnnnnnnnnnnnnnnnnnnnnnnnnnnnnnnnnnnnnnnnnnnnnnnnnnnnnnnnnnnnnnnnnnnnnnnnnnnnnnnnnnnnnnnnnnnnnnnnnnnnnnnnnnnnnnnnnnnnnnnnnnnnnnnnnnnnnnnnnnnnnnnnnnnnnnnnnnnnnnnnnnnnnnnnnnnnnnnnnnnnnnntaagattttgacttttacccccagccctaattctactatcaactagatctttagttaacataggggcaggaaccggatgaaccgtttatccacctttatcgagaaacattgcacatgggggactctccgtagacttaactatcttctccttacacttagctggggtttcttccattttaggcgctattaattttatagcaacaattattaatatgaaaccaaaatatataaagccagaacaactccccttattcgtatgatctgtttttattaccactattcttttacttctcgcccttccagtgttggcgggggctattaccatactcttaacagatcgaaattttaatacttcattttttgaccctgccggaggtggggaccctattttatatcaacacttattcnnnnnnnnnnn
>MG310296 Neumania spBIOUG23251nG11 cytochrome oxidase subunit 1 COI gene partial cds mitochondrial
ccttgggttcatgagcagggataataggtgcaagattaagaataattattcgattagaactagggcaacccggaactttgattggcaatgatcaaatatataacactattgtaactgcacacgcttttattataatcttcttcatagttataccaataataatcggaggattcggaaattgactagtacccctaataattagagctccagatatagccttcccccgaataaataacataagattttgacttctacctccatccttaattcttctttccacaggctccctaacaaacataggagcaggaacaggctgaactgtttacccacccttatctagtaacattgctcacggaggtatatctgtagacttaaccatcttttccttacacctagctggtatttcctctattttaggagcaattaattttatagccactattataaatataaaaccaaagcatatgaaacctgaacaacttccattatttgtatgatcaattttcatcaccacaatcttattattactcgcattacctgttcttgctggggcaatcactatactattaacagatcgaaattttaatacctcatttttcgatccagcaggaggaggagatcctattctttatcaacatctatttnnnnnnnnnnn
>MG311456 Neumania spBIOUG23251nG10 cytochrome oxidase subunit 1 COI gene partial cds mitochondrial
ccttgggttcatgagcagggataataggtgcaagactaagaataattattcgattagaactagggcaacccggaactttgattggcaatgatcaaatatataacactattgtaactgcacacgcttttattataatcttcttcatagttataccaataataatcggaggattcggaaattgactagtacccctaataattagagctccagatatagccttcccccgaataaataacataagattttgacttctacctccatccttaattcttctttccacaggctccctaacaaacataggagcaggaacaggctgaactgtttacccacccttatctagtaacattgctcacggaggtatatctgtagacttaaccatcttttccttacacctagctggtatttcctctattttaggagcaattaattttatagccactattataaatataaaaccaaagcatatgaaacctgaacaacttccattatttgtatgatcaattttcatcaccacaatcttattattactcgcattacctgttcttgctggggcaatcactatactattaacagatcgaaattttaatacctcatttttcgatccagcaggaggaggagatcctattctttatcaacatctatttnnnnnnnnnnn
>MG315283 Neumania spBIOUG23251nG07 cytochrome oxidase subunit 1 COI gene partial cds mitochondrial
ccttgggttcatgagcagggataataggtgcaagactaagaataattattcgattagaactagggcaacccggaactttgattggcaatgatcaaatatataacactattgtaactgcacacgcttttattataatcttcttcatagttataccaataataatcggaggattcggaaattgactagtacccctaataattagagctccagatatagccttcccccgaataaataacataagattttgacttctacctccatccttaattcttctttccacaggctccctaacaaacataggagcaggaacaggctgaactgtttacccacccttatctagtaacattgctcacggaggtatatctgtagacttaaccatcttttccttacacctagctggtatttcctctattttaggagcaattaattttatagccactattataaatataaaaccaaagcatatgaaacctgaacaacttccattatttgtatgatcaattttcatcaccacaatcttattattactcgcattacctgttcttgctggggcaatcactatactattaacagatcgaaattttaatacctcatttttcgatccagcaggaggaggagatcctattctttatcaacatctatttnnnnnnnnnnn
>MG316788 Neumania spBIOUG23251nG06 cytochrome oxidase subunit 1 COI gene partial cds mitochondrial
ccttgggttcatgagcagggataataggtgcaagactaagaataattattcgattagaactagggcaacccggaactttgattggcaatgatcaaatatataacactattgtaactgcacacgcttttattataatcttcttcatagttataccaataataatcggaggattcggaaattgactagtacccctaataattagagctccagatatagccttcccccgaataaataacataagattttgacttctacctccatccttaattcttctttccacaggctccctaacaaacataggagcaggaacaggctgaactgtttacccacccttatctagtaacattgctcacggaggtatatctgtagacttaaccatcttttccttacacctagctggtatttcctctattttaggagcaattaattttatagccactattataaatataaaaccaaagcatatgaaacctgaacaacttccattatttgtatgatcaattttcatcaccacaatcttattattactcgcattacctgttcttgctggggcaatcactatactattaacagatcgaaattttaatacctcatttttcgatccagcaggaggaggagatcctattctttatcaacatctatttnnnnnnnnnnn
>MG320011 Neumania spBIOUG23251nG12 cytochrome oxidase subunit 1 COI gene partial cds mitochondrial
ccttgggttcatgagcagggataataggtgcaagactaagaataattattcgattagaactagggcaacccggaactttgattggcaatgatcaaatatataacactattgtaactgcacacgcttttattataatcttcttcatagttataccaataataatcggaggattcggaaattgactagtacccctaataattagagctccagatatagccttcccccgaataaataacataagattttgacttctacctccatccttaattcttctttccacaggctccctaacaaacataggagcaggaacaggctgaactgtttacccacccttatctagtaacattgctcacggaggtatatctgtagacttaaccatcttttccttacacctagctggtatttcctctattttaggagcaattaattttatagccactattataaatataaaaccaaagcatatgaaacctgaacaacttccattatttgtatgatcaattttcatcaccacaatcttattattactcgcattacctgttcttgctggggcaatcactatactattaacagatcgaaattttaatacctcatttttcgatccagcaggaggaggagatcctattctttatcaacatctatttnnnnnnnnnnn
>MG313091 Neumania spBIOUG23251nG05 cytochrome oxidase subunit 1 COI gene partial cds mitochondrial
ccttgggttcatgagcagggataataggtgcaagactaagaataattattcgattagaactagggcaacccggaactttgattggcaatgatcaaatatataacactattgtaactgcacacgcttttattataatcttcttcatagttataccaataataattggaggattcggaaattgactagtacccctaataattagagctccagatatagccttcccccgaataaataacataagattttgacttctacctccatccttaattcttctttccacaggctccctaacaaacataggagcaggaacaggctgaactgtttacccacccttatctagtaacattgctcacggaggtatatctgtagacttaaccatcttttccttacacctagctggtatttcctctattttaggagcaattaattttatagccactattataaatataaaaccaaagcatatgaaacctgaacaacttccattatttgtatgatcaattttcatcaccacaatcttattattactcgcattacctgtccttgctggggcaatcactatactattaacagatcgaaattttaatacctcatttttcgatccagcaggaggaggagatcctattctttatcaacatctatttnnnnnnnnnnn
>MG315013 Neumania spBIOUG23251nH01 cytochrome oxidase subunit 1 COI gene partial cds mitochondrial
ccttgggttcatgagcagggataataggtgcaagactaagaataattattcgattagaactagggcaacccggaactttgattggcaatgatcaaatatataacactattgtaactgcacacgcttttattataatcttcttcatagtcataccaataataattggaggattcggaaattgactagtacccctaataattagagctccagatatagccttcccccgaataaataacataagattttgacttctacctccatccttaattcttctttccacaggctccctaacaaacataggagcaggaacaggctgaactgtttacccacccttatctagtaacattgctcacggaggtatatctgtagacttaaccatcttttccttacacctagctggtatttcctctattttaggagcaattaattttatagccactattataaatataaaaccaaagcatatgaaacctgaacaacttccattatttgtatgatcaattttcatcaccacaatcttattattactcgcattacctgttcttgctggggcaatcactatactattaacagatcgaaattttaatacctcatttttcgatccagcaggaggaggagatcctattctttatcaacatctatttnnnnnnnnnnn
>MG320691 Neumania spBIOUG23251nG04 cytochrome oxidase subunit 1 COI gene partial cds mitochondrial
ccttgggttcatgagcagggataataggtgcaagactaagaataattattcgattagaactagggcaacccggaactttgattggcaatgatcaaatatataacactattgtaactgcacacgcttttattataatcttcttcatagtcataccaataataattggaggattcggaaattgactagtacccctaataattagagctccagatatagccttcccccgaataaataacataagattttgacttctacctccatccttaattcttctttccacaggctccctaacaaacataggagcaggaacaggctgaactgtttacccacccttatctagtaacattgctcacggaggtatatctgtagacttaaccatcttttccttacacctagctggtatttcctctattttaggagcaattaattttatagccactattataaatataaaaccaaagcatatgaaacctgaacaacttccattatttgtatgatcaattttcatcaccacaatcttattattactcgcattacctgttcttgctggggcaatcactatactattaacagatcgaaattttaatacctcatttttcgatccagcaggaggaggagatcctattctttatcaacatctatttnnnnnnnnnnn
>HQ919966 Hydrodroma spACMIT155n10 voucher BIOUGCAN10PROBEn22652 cytochrome oxidase subunit 1 COI gene partial cds mitochondrial
cctttggtgcttgatcaggtatactaggagccagccttagaactctcatccgacttgaattaggacaaccagggtcattaattggtaatgatcaaatttataacacaattgtaacagctcacgcattcattataattttctttatagttatacctataataattggaggattcggaaactgattagtacctcttatgctcagagcaccagatatagcgttcccacgaataaataatataagattttgacttttacctccttctttaactctcctagttataggttcattcacttcaataggagcaggaaccggatgaacagtttatccacctctatcaagaaacatttcccatagaggaccatccgtagatttaagtatcttttcacttcatttagctggaatctcctcaatcttaggggctattaatttcatagctacaatcataaatataaaaccaaaatctataaagcctgaacaaatacctctcttcgtatgatcaatttttatcacaaccatcttactccttctatcacttcctgttttagcaggagctatcaccatattacttacagatcgaaactttaacacctcattttttgacccagctggagggggagacccaattttataccaacatctttttnnnnnnnnnnn
>MG317702 Hydrodroma spBIOUG15122nE12 cytochrome oxidase subunit 1 COI gene partial cds mitochondrial
cctttggtgcttgatcaggtatactaggagccagccttagaactctcatccgacttgaattaggacaaccagggtcattaattggtaatgatcaaatttataacacaattgtaacagctcacgcattcattataattttctttatagttatacctataataattggaggattcggaaactgattagtacctcttatgctcagagcaccagatatagcgttcccacgaataaataatataagattttgacttttacctccttctttaactctcctagttataggttcattcacttcaataggagcaggaaccggatgaacagtttatccacctctatcaagaaacatttcccatagaggaccatccgtagatttaagtatcttttcacttcatttagctggaatctcctcaatcttaggggctattaatttcatagctacaatcataaatataaaaccaaaatctataaagcctgaacaaatacctctcttcgtatgatcaatttttatcacaaccatcttactccttctatcacttcctgttttagcaggagctatcaccatattacttacagatcgaaactttaacacctcattttttgacccagctggagggggagacccaattttataccaacatctttttnnnnnnnnnnn
>MG318381 Hydrodroma spBIOUG15122nE10 cytochrome oxidase subunit 1 COI gene partial cds mitochondrial
cctttggtgcttgatcaggtatactaggagccagccttagaactctcatccgacttgaattaggacaaccagggtcattaattggtaatgatcaaatttataacacaattgtaacagctcacgcattcattataattttctttatagttatacctataataattggaggattcggaaactgattagtacctcttatgctcagagcaccagatatagcgttcccacgaataaataatataagattttgacttttacctccttctttaactctcctagttataggttcattcacttcaataggagcaggaaccggatgaacagtttatccacctctatcaagaaacatttcccatagaggaccatccgtagatttaagtatcttttcacttcatttagctggaatctcctcaatcttaggggctattaatttcatagctacaatcataaatataaaaccaaaatctataaagcctgaacaaatacctctcttcgtatgatcaatttttatcacaaccatcttactccttctatcacttcctgttttagcaggagctatcaccatattacttacagatcgaaactttaacacctcattttttgacccagctggagggggagacccaattttataccaacatctttttnnnnnnnnnnn
>HQ919886 Hydrodroma spACMIT037n10 voucher BIOUGCAN10PROBEn19216 cytochrome oxidase subunit 1 COI gene partial cds mitochondrial
nnnnnnnnnnnnnnnnnnnnnnnnnnnnnnnnnnnnnnagaactctcatccgacttgaattaggacaaccagggtcattaattggtaatgatcaaatttataacacaattgtaacagctcacgcattcattataattttctttatagttatacctataataattggaggattcggaaactgattagtacctcttatgctcagagcaccagatatagcgttcccacgaataaataatataagattttgacttttacctccttctttaactctcctagttataggttcattcacttcaataggagcaggaaccggatgaacagtttatccacctctatcaagaaacatttcccatagaggaccatccgtagatttaagtatcttttcacttcatttagctggaatctcctcaatcttaggggctattaatttcatagctacaatcataaatataaaaccaaaatctataaagcctgaacaaatacctctcttcgtatgatcaatttttatcacaaccatcttactccttctatcacttcctgttttagcaggagctatcaccatattacttacagatcgaaactttaacacctcattttttgacccagctggagggggagacccaattttataccaacatctttttnnnnnnnnnnn
>MG318339 Hydrodroma sp08BBARACn0633 cytochrome oxidase subunit 1 COI gene partial cds mitochondrial
nnnnnnnnnnnnnnnnnnnnnnnnnnnnnnnnnnnnnnnnnnnnnnnnnnnnnnnnnnnnnnnnnnnnnnnnnnnnnnnnnnnnnnnnnnnnnnnnnnnnnnnnnnnnnnnnnnnnnnnnnnnnnnnnnnnnnnnnnnnnnnnnnnnnnnnnnnnnnnnnnnnnnnnnnnnnnnnnnnnnnnnnnnnnnnnnnnnnnnnnnnnnnnnnnnnnnnnnnnnnnnnnnnnnnnnnnnnnntaagattttgacttttacctccttctttaactctcctagttataggttcattcacttcaataggagcaggaaccggatgaacagtttatccacctctatcaagaaacatttcccatagaggaccatccgtagatttaagtatcttttcacttcatttagctggaatctcctcaatcttaggggctattaatttcatagctacaatcataaatataaaaccaaaatctataaagcctgaacaaatacctctcttcgtatgatcaatttttatcacaaccatcttactccttctatcacttcctgttttagcaggagctatcaccatattacttacagatcgaaactttaacacctcattttttgacccagctggagggggagacccaattttataccaacatctttttnnnnnnnnnnn
>MG312546 Hydrodroma spBIOUG15122nF01 cytochrome oxidase subunit 1 COI gene partial cds mitochondrial
cctttggtgcttgatcaggtatattaggagccagccttagaacactcattcgacttgaattaggacaaccagggtcattaattggtaatgatcaaatttataacacaattgtaacagctcacgcattcattataattttctttatagttatacctataataattggaggattcggaaactgattagtacctcttatgctcagagcaccagatatagcgttcccacgaataaataatataagattttgacttttacctccttctttaactctcctggttataggttcattcacttcaataggagcaggaaccggatgaacagtttatccacctctatcaagaaacatttcccatagaggaccatccgtagatttaagtatcttttcacttcatttagctggaatctcctcaatcttaggagctattaatttcatagctacaatcataaatataaaaccaaaatctataaagcctgaacaaatacctctcttcgtatgatcaatttttatcacaaccatcttactccttctatcacttcctgttttagcaggagctatcaccatattacttacagatcgaaactttaacacctcattttttgacccagctggagggggagacccaattttataccaacatctttttnnnnnnnnnnn
>MG314756 Hydrodroma spBIOUG15122nE09 cytochrome oxidase subunit 1 COI gene partial cds mitochondrial
cctttggtgcttgatcaggtatattaggagccagccttagaacactcattcgacttgaattaggacaaccagggtcattaattggtaatgatcaaatttataacacaattgtaacagctcacgcattcattataattttctttatagttatacctataataattggaggattcggaaactgattagtacctcttatgctcagagcaccagatatagcgttcccacgaataaataatataagattttgacttttacctccttctttaactctcctggttataggttcattcacttcaataggagcaggaaccggatgaacagtttatccacctctatcaagaaacatttcccatagaggaccatccgtagatttaagtatcttttcacttcatttagctggaatctcctcaatcttaggagctattaatttcatagctacaatcataaatataaaaccaaaatctataaagcctgaacaaatacctctcttcgtatgatcaatttttatcacaaccatcttactccttctatcacttcctgttttagcaggagctatcaccatattacttacagatcgaaactttaacacctcattttttgacccagctggagggggagacccaattttataccaacatctttttnnnnnnnnnnn
>MG316016 Hydrodroma sp08BBARACn0629 cytochrome oxidase subunit 1 COI gene partial cds mitochondrial
nnnnnnnnnnnnnnnnnnnnnnnnnnnnnnnnnnnnnnnnnnnnnnnnnnnnnnnnnnnnnnnnnnnnnnnnnnnnnnnnnnnnnnnnnnnnnnnnnnnnnnnnnnnnnnnnnnnnnnnnnnnnnnnnnnnnnnnnnnnnnnnnnnnnnnnnnnnnnnnnnnnnnnnnnnnnnnnnnnnnnnnnnnnnnnnnnnnnnnnnnnnnnnnnnnnnnnnnnnnnnnnnnnnnnnnnnnnnntaagattttgacttttacctccttctttaactctcctggttataggttcattcacttcaataggagcaggaaccggatgaacagtttatccacctctatcaagaaacatttcccatagaggaccatccgtagatttaagtatcttttcacttcatttagctggaatctcctcaatcttaggagctattaatttcatagctacaatcataaatataaaaccaaaatctataaagcctgaacaaatacctctcttcgtatgatcaatttttatcacaaccatcttactccttctatcacttcctgttttagcaggagctatcaccatattacttacagatcgaaactttaacacctcattttttgacccagctggagggggagacccaattttataccaacatctttttnnnnnnnnnnn
>MG314480 Hydrodroma spBIOUG15122nE11 cytochrome oxidase subunit 1 COI gene partial cds mitochondrial
cctttggtgcttgatcaggtatattaggagccagccttagaacactcattcgacttgaattaggacaaccagggtcattaattggtaatgatcaaatttataacacaattgtaacagctcacgcattcattataattttctttatagttatacctataataattggaggattcggaaactgattagtacctcttatgctcagagcaccagatatagcgttcccacgaataaataatataagattttgacttttacctccttctttaactctcctggttataggttcattcacttcaataggagcaggaaccggatgaacagtttatccacctctatcaagaaacatttcccatagaggaccatccgtagatttaagtatcttttcacttcatttagctggaatctcctcaatcttaggagctattaatttcatagctacaatcataaatataaaaccaaaatctataaaacctgaacaaatacctctcttcgtatgatcaatttttatcacaaccatcttactccttctatcacttcctgttttagcaggagctatcaccatattacttacagatcgaaactttaacacctcattttttgacccagctggagggggagacccaattttataccaacatctttttnnnnnnnnnnn
>MG317055 Hydrodroma spBIOUG15122nB08 cytochrome oxidase subunit 1 COI gene partial cds mitochondrial
cctttggtgcttgatcaggtatattaggagccagccttagaacactcattcgacttgaattaggacaaccagggtcattaattggtaatgatcaaatttataacacaattgtaacagctcacgcattcattataattttctttatagttatacctataataattggaggattcggaaactgattagtacctcttatgctcagagcaccagatatagcgttcccacgaataaataatataagattttgacttttacctccttctttaactctcctggttataggttcattcacttcaataggagcaggaaccggatgaacagtttatccacctctatcaagaaacatttcccatagaggaccatccgtagatttaagtatcttttcacttcatttagctggaatctcctcaatcttaggagctattaatttcatagctacaatcataaatataaaaccaaaatctataaaacctgaacaaatacctctcttcgtatgatcaatttttatcacaaccatcttactccttctatcacttcctgttttagcaggagctatcaccatattacttacagatcgaaactttaacacctcattttttgacccagctggagggggagacccaattttataccaacatctttttnnnnnnnnnnn
>MG318544 Hydrodroma sp08BBARACn0630 cytochrome oxidase subunit 1 COI gene partial cds mitochondrial
nnnnnnnnnnnnnnnnnnnnnnnnnnnnnnnnnnnnnnnnnnnnnnnnnnnnnnnnnnnnnnnnnnnnnnnnnnnnnnnnnnnnnnnnnnnnnnnnnnnnnnnnnnnnnnnnnnnnnnnnnnnnnnnnnnnnnnnnnnnnnnnnnnnnnnnnnnnnnnnnnnnnnnnnnnnnnnnnnnnnnnnnnnnnnnnnnnnnnnnnnnnnnnnnnnnnnnnnnnnnnnnnnnnnnnnnnnnnntaagattttgacttttacctccttctttaactctcctggttataggttcattcacttcaataggagcaggaaccggatgaacagtttatccacctctatcaagaaacatttcccatagaggaccatccgtagatttaagtatcttttcacttcatttagctggaatctcctcaatcttaggagctattaatttcatagctacaatcataaatataaaaccaaaatctataaaacctgaacaaatacctctcttcgtatgatcaatttttatcacaaccatcttactccttctatcacttcctgttttagcaggagctatcaccatattacttacagatcgaaactttaacacctcattttttgacccagctggagggggagacccaattttataccaacatctttttnnnnnnnnnnn
>MG316971 Hydrodroma spBIOUG15122nB09 cytochrome oxidase subunit 1 COI gene partial cds mitochondrial
nnnnnnnnnnnnnnnnnnnnnnattaggagccagccttagaacactcattcgacttgaattaggacaaccagggtcattaattggtaatgatcaaatttataacacaattgttacagctcacgcattcattataattttctttatagttatacctataataattggaggattcggaaactgattagtacctcttatgctcagagcaccagatatagcgttcccacgaataaataatataagattttgacttttacctccttctttaactctcctggttataggttcattcacttcaataggagcaggaaccggatgaacagtttatccacctctatcaagaaacatttcccatagaggaccatccgtagatttaagtatcttttcacttcatttagctggaatctcctcaatcttaggagctattaatttcatagctacaatcataaatataaaaccaaaatctataaaacctgaacaaatacctctcttcgtatgatcaatttttatcacaaccatcttactccttctatcacttcctgttttagcaggagctatcaccatattacttacagatcgaaactttaacacctcattttttgacccagctggagggggagacccaattttataccaacatctttttnnnnnnnnnnn
>MG316643 Hydrodroma sp08BBARACn0632 cytochrome oxidase subunit 1 COI gene partial cds mitochondrial
nnnnnnnnnnnnnnnnnnnnnnnnnnnnnnnnnnnnnnnnnnnnnnnnnnnnnnnnnnnnnnnnnnnnnnnnnnnnnnnnnnnnnnnnnnnnnnnnnnnnnnnnnnnnnnnnnnnnnnnnnnnnnnnnnnnnnnnnnnnnnnnnnnnnnnnnnnnnnnnnnnnnnnnnnnnnnnnnnnnnnnnnnnnnnnnnnnnnnnnnnnnnnnnnnnnnnnnnnnnnnnnnnnnnnnnnnnnnntaagattttgacttttacctccttctttaactctcctggttataggttcatttacttcaataggagcaggaaccggatgaacagtttatccacctctatcaagaaacatttcccatagaggaccatccgtagatttaagtatcttttcacttcatttagctggaatctcctcaatcttaggagctattaatttcatagctacaatcataaatataaaaccaaaatctataaagcctgaacaaatacctctcttcgtatgatcaatttttatcacaaccatcttactccttctatcacttcctgttttagcaggagctatcaccatattacttacagatcgaaactttaacacctcattttttgacccagctggagggggagacccaattttataccaacatctttttnnnnnnnnnnn
>MG317379 Hydrodroma sp08BBARACn0628 cytochrome oxidase subunit 1 COI gene partial cds mitochondrial
nnnnnnnnnnnnnnnnnnnnnnnnnnnnnnnnnnnnnnnnnnnnnnnnnnnnnnnnnnnnnnnnnnnnnnnnnnnnnnnnnnnnnnnnnnnnnnnnnnnnnnnnnnnnnnnnnnnnnnnnnnnnnnnnnnnnnnnnnnnnnnnnnnnnnnnnnnnnnnnnnnnnnnnnnnnnnnnnnnnnnnnnnnnnnnnnnnnnnnnnnnnnnnnnnnnnnnnnnnnnnnnnnnnnnnnnnnnnntaagattttgacttttacctccttctttaactctcctggttataggttcatttacttcaataggagcaggaaccggatgaacagtttatccacctctatcaagaaacatttcccatagaggaccatccgtagatttaagtatcttttcacttcatttagctggaatctcctcaatcttaggagctattaatttcatagctacaatcataaatataaaaccaaaatctataaagcctgaacaaatacctctcttcgtatgatcaatttttatcacaaccatcttactccttctatcacttcctgttttagcaggagctatcaccatattacttacagatcgaaactttaacacctcattttttgacccagctggagggggagacccaattttataccaacatctttttnnnnnnnnnnn
>MG310511 Hydrodroma spBIOUG31160nG05 cytochrome oxidase subunit 1 COI gene partial cds mitochondrial
cctttggagcttgatcaggtatattaggagccagccttagaactctcattcgacttgaattaggacaaccagggtcattaattggtaatgatcaaatttataacacaattgtaacagctcacgcattcattataattttctttatagttatacctataataattggaggattcggaaactgattagtacctcttatgctcagagcaccagatatagcgttcccacgaataaataatataagattttgacttttacctccttctttaactctcctggttatgggttcattcacttcaataggagcaggaactggatgaacagtttacccacctctatcaagaaacatttcccatagaggaccatccgtagatttaagtatcttttcacttcatttagctggaatctcctcaatcttaggagctattaatttcatagctacaatcataaatataaaaccaaaatctataaagcctgaacaaatacctctcttcgtatgatcaatttttatcacaaccatcttactccttctatcacttcctgttttagcaggagctatcaccatactacttacagatcgaaactttaacacctcattttttgacccagctggagggggagaccccattttataccaacatctttttnnnnnnnnnnn
>KM101009 Hydrodroma spHPnHyd010 isolate Hyd010 cytochrome c oxidase subunit I COI gene partial cds mitochondrial
nnnnnnnnnnnnnnnnnnnnnnnnnnnnnnnnnnnnnnnnnnnnnnnattcgacttgaattaggacaaccagggtcattaattggtaatgatcaaatttataacacaattgtaacagctcacgcattcattataattttctttatagttatacctataataattggaggattcggaaactgattagtacctcttatgctcagagcaccagatatagcgttcccacgaataaataatataagattttgacttttacctccttctttaactctcctggttataggttcattcacttcaataggagcaggaaccggatgaacagtttatccacctctatcaagaaacatttcccatagaggaccatccgtagatttaagtatcttttcacttcatttagctggaatctcctcaatcttaggagctattaatttcatagctacaatcataaatataaaaccaaaatctataaagcctgaacaaatacctctcttcgtatgatcaatttttatcacaaccatcttactccttctatcacttcctgttttagcaggagctatcaccatattacttacagatcgaaactttaacacctcattttttgacccagctggagggggannnnnnnnnnnnnnnnnnnnnnnnnnnnnnnnnnnnnn
>MG320898 Hydrodroma spBIOUG10392nF03 cytochrome oxidase subunit 1 COI gene partial cds mitochondrial
cctttggtgcttgatcaggtatactaggagccagccttagaactctcatccgacttgaattaggacaaccagggtcattaattggtaatgatcaaatttataacacaattgtaacagctcacgcattcattataattttctttatagttatacctataataattggaggattcggaaactgattagtacctcttatgctcagagcaccagatatagcgttcccacgaataaataatataagattttgacttttacctccttctttaactctcctagttataggttcattcacttcaataggagcaggaaccggatgaacagtttatccacctctatcaagaaacatttcccatagaggaccatccgtagatttaagtatcttttcacttcatttagctggaatctcctcaatcttaggggctattaatttcatagctacaatcataaatataaaaccaaaatctataaagcctgaacaaatacctctcttcgtatgatcaatttttatcacaaccatcttactccttctatcacttcctgttttagcaggagctatcaccatattacttacagatnnnnnnnnnnnnnnnnnnnnnnnnnnnnnnnnnnnnnnnnnnnnnnnnnnnnnnnnnnnnnnnnnnnnnnnnnnnnnnnn
>MF749356 Hydrodroma spBIOUG17559nF01 cytochrome oxidase subunit 1 COI gene partial cds mitochondrial
nntttggtgcttgatcaggtatattaggagccagccttagaactctcattcgacttgaattaggacaaccagggtcattaattggtaatgatcaaatttataacacaattgtaacagctcacgcattcattataattttctttatagttatacctataataattggaggattcggaaactgattagtacctcttatgctcagagcaccagatatagcgttcccacgaataaataatataagattttgacttttacctccttctttaactctcctggttataggttcattcacttcaataggagcaggaaccggatgaacagtttatccacctctatcaagaaacatttcccatagaggaccatccgtagatttaagtatcttttcacttcatttagctggaatctcctcaatcttaggagctattaatttcatagctacaatcataaatataaaaccaaaatctataaagcctgaacaaatacctctcttcgtatgatcaatttttatcacaaccatcttactccttctatcacttcctgttttagcaggagctatcaccatattacttacagatnnnnnnnnnnnnnnnnnnnnnnnnnnnnnnnnnnnnnnnnnnnnnnnnnnnnnnnnnnnnnnnnnnnnnnnnnnnnnnnn
>MG319581 Hydrodroma spBIOUG09130nD05 cytochrome oxidase subunit 1 COI gene partial cds mitochondrial
cctttggtgcttgatcaggtatattaggagccagccttagaacactcattcgacttgaattaggacaaccagggtcattaattggtaatgatcaaatttataatacaattgtaacagctcacgcattcattataattttctttatagttatacctataataattggaggattcggaaactgattagtacctcttatgctcagagcaccagatatagcgttcccacgaataaataatataagattttgacttttacctccttctttaactctcctggttataggttcattcacttcaataggagcaggaaccggatgaacagtttatccacctctatcaagaaacatttcccatagaggaccatccgtagatttaagtatcttttcacttcatttagctggaatctcctcaatcttaggagctattaatttcatagctacaatcataaatataaaaccaaaatctataaagcctgaacaaatacctctcttcgtatgatcaatttttatcacaaccatcttactccttctatcacttcctgttttagcaggagctatcaccatattacttacagatcgaaactttaacacctcattttttgacccagctggagggggagacccaannnnnnnnnnnnnnnnnnnnnnnnnnnnnnn
>KT621523 Hydrodroma spBOLDAAN6616 voucher BIOUG22864nB03 cytochrome oxidase subunit 1 COI gene partial cds mitochondrial
cctttggtgcttgatcaggtatattaggagccagccttagaacactcattcgacttgaattaggacaaccagggtcattaattggtaatgatcaaatttataacacaattgtaacagctcacgcattcattataattttctttatagttatacctataataattggaggantcggaaactgattagtacctcttatgctcagagcaccagatatagcgttcccacgaataaataatataagattttgacttttacctccttctttaactctcctggttataggttcattcacttcaataggagcaggaaccggatgaacagtttatccacctctatcaagaaacatttcccatagaggaccatccgtagatttaagtatcttttcacttcatttagctggaatctcctcaatcttaggagctattaatttcatagctacaatcataaatataaaaccaaaatctataaagcctgaacaaatacctctcttcgtatgatcaatttttatcacaaccatcttactccttctatcacttcctgttttagcaggagctatcaccatattacttacagatcgaaactttaacacctcattttttgacccannnnnnnnnnnnnnnnnnnnnnnnnnnnnnnnnnnnnnnnnnnnnnnnnn
>MG315449 Hydrodroma spBIOUG08807nD11 cytochrome oxidase subunit 1 COI gene partial cds mitochondrial
nnnnnnnnncttgatcaggtatattaggagccagcnttagaacactcattcgacttgaattaggacaaccagggtcattaattggtaatgatcaaatttataacacaattgtaacagctcacgcattcattataattttctttatagttatacctataataattggaggattcggaaantgattagtacctcttatgctcagagcaccagatatagcgttcccacgaataaataatataagattttgacttttacctccttctttaactctcctggttataggttcattcacttcaataggagcaggaaccggatgaacagtttatccacctctatcaagaaacatttcccatagaggaccatccgtagatttaagtatcttttcacttcatttagctggaatctcctcaatcttaggagctattaatttcatagctacaatcataaatataaaaccaaaatctataaagcctgaacaaatacctctcttcgtatgatcaatttttatcacaaccatcttactccttctatcacttcctgttttagcaggagctatcaccatattnnnnnnnnnnnnnnnnnnnnnnnnnnnnnnnnnnnnnnnnnnnnnnnnnnnnnnnnnnnnnnnnnnnnnnnnnnnnnnnnnnnnnnnnnn
>MG313990 Hydrodroma spBIOUG23414nB12 cytochrome oxidase subunit 1 COI gene partial cds mitochondrial
cctttggtgcttgatcaggtatattaggagccagccttagaacactcattcgacttgaattaggacaaccagggtcattaattggtaatgatcaaatttataacacaattgtaacagctcacgcattcattataattttctttatagttatacctataataattggaggattcggaaactgattagtacctcttatgctcagagcaccagatatagcgttcccacgaataaataatataagattttgacttttacctccttctttaactctcctggttataggttcattcacttcaataggagcaggaaccggatgaacagtttatccacctctatcaagaaacatttcccatagaggaccatccgtagatttaagtatcttttcacttcatttagctggaatctcctcaatcttaggagctattaatttcatagctacaatcataaatataaaaccaaaatctataaagcctgaacaaatacctctcttcgtatgatcaatttttatcacaaccatcttactccttctatcannnnnnnnnnnnnnnnnnnnnnnnnnnnnnnnnnnnnnnnnnnnnnnnnnnnnnnnnnnnnnnnnnnnnnnnnnnnnnnnnnnnnnnnnnnnnnnnnnnnnnnnnnnnnnnnnnnnnnnnnn
>MG317414 Hydrodroma spBIOUG09632nF01 cytochrome oxidase subunit 1 COI gene partial cds mitochondrial
cctttggtgcttgatcaggtatattaggagccagccttagaacactcattcgacttgaactaggacaaccagggtcattaattggtaatgatcaaatttataacacaattgtaacagctcacgcattcattataattttctttatagttatacctataataattggaggattcggaaactgattagtacctcttatgctcagagcaccagatatagcgttcccacgaataaataatataagattttgacttttacctccttctttaactctcctggttataggctcattcacttcaataggagcaggaaccggatgaacagtttatccacctctatcaagaaacatttcccatagaggaccatccgtagatttaagtatcttttcacttcatttagctggaatctcctcaatcttaggagctattaatttcatagctacaatcataaatataaaaccaaaatctataaagcctgaacaaatacctctcttcgtatgatcaatttttatcacaaccatcttactccttctatcacttcctgttttagcaggagctatcaccatattacttacagatnnnnnnnnnnnnnnnnnnnnnnnnnnnnnnnnnnnnnnnnnnnnnnnnnnnnnnnnnnnnnnnnnnnnnnnnnnnnnnnn
>MG320961 Hydrodroma spBIOUG10311nD10 cytochrome oxidase subunit 1 COI gene partial cds mitochondrial
cctttggtgcttgatcaggtatattaggagccagccttagaacactcattcgacttgaattaggacaaccagggtcattaattggtaatgatcaaatttataacacaattgtaacagctcacgcattcattataattttctttatagttataccaataataattggaggattcggaaactgattagtacctcttatgctcagagcaccagatatagcgttcccacgaataaataatataagattttgacttttacctccttctttaactctcctggttataggttcattcacttcaataggagcaggaaccggatgaacagtttatccacctctatcaagaaacatttcccatagaggaccatccgtagatttaagtatcttttcacttcatttagctggaatctcctcaatcttaggagctattaatttcatagctacaatcataaatataaaaccaaaatctataaagcctgaacaaatacctctcttcgtatgatcaatttttatcacaaccatcttactccttctatcacttcctgttttagcnnnnnnnnnnnnnnnnnnnnnnnnnnnnnnnnnnnnnnnnnnnnnnnnnnnnnnnnnnnnnnnnnnnnnnnnnnnnnnnnnnnnnnnnnnnnnnnnnnnnnnnnnnnn
>MG310401 Hydrodroma spBIOUG10392nG03 cytochrome oxidase subunit 1 COI gene partial cds mitochondrial
cctttggtgcttgatcaggtatattaggagccagccttagaacantcattcgacttgaattaggacaaccagggtcattaattggtaatgatcaaatttataacacaattgtaacagctcacgcattcattataattttctttatagttataccaataataattggaggattcggaaactgattagtacctcttatgctcagagcaccagatatagcgttcccacgaataaataatataagattttgacttttacctccttctttaactctcctggttataggttcattcacttcaataggagcaggaaccggatgaacagtttatccacctctatcaagaaacatttcccatagaggaccatccgtagatttaagtatcttttcacttcatttagctggaatctcctcaatcttaggagctattaatttcatagctacaatcataaatataaaaccaaaatctataaagcctgaacaaatacctctcttcgtatgatcaatttttatcacaaccatcttactccttctatcacttcctgttttagcaggagctatcaccatattacttannnnnnnnnnnnnnnnnnnnnnnnnnnnnnnnnnnnnnnnnnnnnnnnnnnnnnnnnnnnnnnnnnnnnnnnnnnnnnnnnnnnn
>MF742684 Hydrodroma spBIOUG17478nC08 cytochrome oxidase subunit 1 COI gene partial cds mitochondrial
cctttggtgcttgatcaggtatattaggagccagccttagaactctcattcgacttgaattaggacaaccagggtcattaattggtaatgatcaaatttataacacaattgtaacagctcacgcattcattataattttctttatagttatacctataataattggaggattcggaaactgattagtacctcttatgctcagagcaccagatatagcgttcccacgaataaataatataagattttgacttttacctccttctttaactctcctggttataggttcattcacttcaataggagcaggaaccggatgaacagtttatccacctctatcaagaaacatttcccatagaggaccatccgtagatttaagtatcttttcacttcatttagctggaatctcctcaatcttaggagctattaatttcatagctacaatcataaatataaaaccaaaatctataaagcctgaacaaatacctctcttcgtatgatcaatttttatcacaaccatcttactccttctatcacttcctgttttagcaggannnnnnnnnnnnnnnnnnnnnnnnnnnnnnnnnnnnnnnnnnnnnnnnnnnnnnnnnnnnnnnnnnnnnnnnnnnnnnnnnnnnnnnnnnnnnnnnnnnnnnnn
>MG313682 Hydrodroma spBIOUG10392nG01 cytochrome oxidase subunit 1 COI gene partial cds mitochondrial
cctttggtgcttgatcaggtatattaggagccagccttagaactctcatccgacttgaattaggacaaccagggtcattaattggtaatgatcaaatttataacacaattgtaacagctcacgcattcattataattttctttatagttatacctataataattggaggattcggaaactgattagtacctcttatgctcagagcaccagatatagcgttcccacgaataaataatataagattttgacttttacctccttctttaactctcctggttataggttcattcacttcaataggagcaggaaccggatgaacagtttatccacctctatcaagaaacatttcccatagaggaccatccgtagatttaagtatcttttcacttcatttagctggaatctcctcaatcttaggggctattaattttatagctacaatcataaatataaaaccaaaatctataaagcctgaacaaatacctctcttcgtatgatcaatttttatcacaaccatcttactccttctatcacttcctgttttagcnnnnnnnnnnnnnnnnnnnnnnnnnnnnnnnnnnnnnnnnnnnnnnnnnnnnnnnnnnnnnnnnnnnnnnnnnnnnnnnnnnnnnnnnnnnnnnnnnnnnnnnnnnnn
>MG315845 Hydrodroma spBIOUG10392nG02 cytochrome oxidase subunit 1 COI gene partial cds mitochondrial
nntttggtgcttgatcaggtatactaggagccagccttagaactctcatccgacttgaattaggacaaccagggtcattaattggtaatgatcaaatatataacacaattgtaacagctcacgcattcattataattttctttatagttatacctataataattggaggattcggaaactgattagtacctcttatgctcagagcaccagatatagcgttcccacgaataaataatataagattttgactcttacctccttctttaactctcctggttataggttcattcacttcaataggagcaggaaccggatgaacagtttatccacctctatcaagaaacatttcccatagaggaccatccgtagatttgagtattttttcacttcatttagctggaatttcctcaatcttaggagctattaatttcatagctacaatcataaatataaaaccaaaatctataaagcctgaacaaatacccctcttcgtatgatcaatttttatcacaaccatcttacttcttctatcacttcctgttttggcaggagctatcaccatactacttacagatnnnnnnnnnnnnnnnnnnnnnnnnnnnnnnnnnnnnnnnnnnnnnnnnnnnnnnnnnnnnnnnnnnnnnnnnnnnnnnnn
>MG319426 Hydrodromidae sp10PROBEn22646 cytochrome oxidase subunit 1 COI gene partial cds mitochondrial
tttttggtgcttgatcaggaatagtggggacatctttaagagtccttattcgagctgaacttggacatgccggttccttgattggagatgatcaaatctataatgtaattgtaacagcccatgcttttgtaataattttttttatagttataccaattttaatcggggggtttggaaattgattagtgcccttaatattaggagcccctgatatagcctttcctcgtataaataatataagtttttgacttttacctccttctttaactctcctagttataggttcattcacttcaataggagcaggaaccggatgaacagtttatccacctctatcaagaaacatttcccatagaggaccatccgtagatttaagtatcttttcacttcatttagctggaatctcctcaatcttaggggctattaatttcatagctacaatcataaatataaaaccaaaatctataaagcctgaacaaatacctctcttcgtatgatcaatttttatcacaaccatcttactccttctatcacttcctgttttagcaggagctatcaccatattacttacagatcgaaactttaacacctcattttttgacccagctggagggggagacccaattttataccaacatctttttnnnnnnnnnnn
>MG310328 Hydrodroma spBIOUG23251nF11 cytochrome oxidase subunit 1 COI gene partial cds mitochondrial
[truncated: 3,360,690 more chars]
