# Supplementary material for: An evaluation of errors in the mitochondrial COI sequences of Hydrachnidia (Acari, Parasitengona) in public databases
Source: Exp Appl Acarol. 2022 Feb 25;86(3):371–84. doi: 10.1007/s10493-022-00703-0 (PMC11602793; doi:10.1007/s10493-022-00703-0)
Supplement: Supplementary file 2 — Maximum Likelihood phylogenetic tree obtained from the analysis of Hydrachnidia COI sequences (Supplementary Material S1). [file 10493_2022_703_MOESM2_ESM.newick]

(HM379322:1.7298665685,(((((((((((((((((EU8563961n1536:2.4911E-6,NC0110361n1536:2.4911E-6):2.2441E-6,(GU550945:2.4911E-6,EU544655:2.4911E-6):2.2441E-6):2.718E-6,(DQ222461:2.4911E-6,DQ222460:2.4911E-6):2.8749E-6):0.2144922567,((GU550943:2.5027E-6,DQ222465:2.4911E-6):0.1592121035,DQ222464:0.2940340099):0.0811252058):0.1032029195,FJ218004:0.0760735393):0.0368967344,FJ218016:0.0761753365):0.1779596056,((KP978432:0.1226933345,((((KP978313:0.0,KP978517:0.0):0.0,KP978503:0.0):2.4911E-6,KP978346:2.4911E-6):2.3466E-6,(KP978470:0.0018739697,KP978602:2.4911E-6):2.1029E-6):0.3575253346):0.0620208597,KP978450:0.133378858):0.3250742859):0.0662585702,(EU544651:0.3596656191,((((FJ218005:0.0019190471,((FJ218003:0.0,FJ218015:0.0):2.4911E-6,FJ218007:2.4911E-6):2.491E-6):2.491E-6,FJ218013:0.0019182534):0.1496144363,FJ218011:0.1368085346):0.1512982418,FJ218008:0.2178553775):0.1376547959):0.0495413268):0.0510028835,(((((((((MG448644:0.0,MG449607:0.0):0.0,MG450280:0.0):0.0,MG450052:0.0):2.4911E-6,MG449323:2.4911E-6):2.491E-6,MG449090:0.0019469652):2.0531E-6,MG448868:2.4911E-6):0.0099431929,MG449177:2.0872E-6):0.2949850788,(((MG448965:0.0017384406,MG449159:0.0052143773):0.0052657304,MG449394:2.4937E-6):0.2954192591,(((((((((((((((((MG448616:0.0,MG449903:0.0):0.0,MG448697:0.0):0.0,MG449056:0.0):0.0,MG449339:0.0):0.0,MG449624:0.0):0.0,MG449582:0.0):0.0,MG449372:0.0):0.0,MG449794:0.0):0.0,MG449976:0.0):0.0,MG448895:0.0):0.0,MG450221:0.0):0.0,MG448674:0.0):0.0,MG450092:0.0):0.0,MG449229:0.0):0.0,MG449722:0.0):2.4911E-6,MG448651:2.4911E-6):2.7822E-6,(MG449827:2.9512E-6,((MG449068:2.4911E-6,(MG450063:0.003676197,(((((((((((((((MG448698:0.0,MG449965:0.0):0.0,MG449234:0.0):0.0,MG448704:0.0):0.0,MG449858:0.0):0.0,MG449283:0.0):0.0,MG448945:0.0):0.0,MG450109:0.0):2.4911E-6,(MG449227:0.001814208,(MG450165:2.4911E-6,MG449687:0.0042039665):2.491E-6):2.491E-6):2.0793E-6,MG448702:2.4911E-6):2.491E-6,MG449356:2.4911E-6):0.0018128113,MG448954:0.0018110181):2.7877E-6,MG449811:0.0018121596):2.8176E-6,MG450163:0.0018110074):0.0036442692,(((((((((((((((((MG448728:0.0,MG448912:0.0):0.0,MG449550:0.0):0.0,MG449679:0.0):0.0,MG450126:0.0):0.0,MG449505:0.0):0.0,MG449840:0.0):0.0,MG449650:0.0):0.0,MG449835:0.0):0.0,MG449250:0.0):0.0,MG449034:0.0):0.0,MG450127:0.0):2.4911E-6,(MG448763:2.4911E-6,(MG449785:0.0018141776,(MG449955:0.0018141682,MG449009:0.0036448855):2.491E-6):2.491E-6):2.491E-6):2.491E-6,MG449666:2.4911E-6):2.6838E-6,MG448761:0.0018133369):2.3852E-6,MG449944:0.0018173265):0.0017261382,MG450236:0.0074517606):0.0038114232,((((MG448744:0.0,MG449703:0.0):0.0,MG450216:0.0):0.0,MG449440:0.0):2.5454E-6,MG448905:2.4911E-6):0.00744993):0.00360587):2.9364E-6,MG450223:0.0036458038):0.0018169269):2.5562E-6):2.2805E-6,MG450256:0.0036557963):0.0018212372):0.0018208317):0.5802232125):0.0302182719):0.0674385548,(((((((HQ3860151n1542:2.4911E-6,NC0146831n1542:2.4911E-6):2.491E-6,EU544654:2.4911E-6):2.5271E-6,DQ222466:0.0060430034):0.0287967533,GU550948:0.038801535):0.1828772576,(GU550947:0.1746964582,(GU550954:0.1221850997,(GU550953:0.1389064325,GU550951:0.4314506128):0.1041645043):0.0587821769):0.0297141801):0.0483024714,(GU550950:0.0842382644,GU550952:0.0819898835):0.0282340597):0.0726409571,GU550946:0.1163161815):0.1794794044):0.0386953596):0.0186690203,((EU544653:2.121E-6,GU550949:2.4911E-6):0.1446754822,EU544659:0.1906566779):0.056457085):0.0122605696,((EU544652:0.2050081492,FJ218017:0.1379139169):0.0761831995,((FJ218006:0.0019479315,FJ218009:0.0057336005):2.7657E-6,FJ218018:0.0136971314):0.2491880759):0.0801252589):0.0100733626,(((((((((((((GU550944:2.4816E-6,(DQ222462:2.4911E-6,DQ222463:2.4911E-6):2.491E-6):0.0841599182,EU544657:0.5510261439):0.3427733529,KJ208020:2.5165E-6):0.0018888468,((MF750603:0.0,MF747155:0.0):2.4911E-6,MF752068:2.4911E-6):2.8473E-6):0.001890653,KJ207628:0.0018923459):2.8877E-6,MF749373:0.0041267233):0.0020575323,MF744000:2.0364E-6):0.2558585644,(((((((((((KP979236:0.004198867,((((KR069172:0.0021289199,MF748642:2.4911E-6):0.0021150451,(MF747204:0.002124325,MF742860:0.0043810335):2.493E-6):2.0939E-6,(((((((MF749156:2.4911E-6,MF747982:2.4911E-6):2.1834E-6,MF750899:0.0021691537):0.0021191463,MF748351:2.0417E-6):0.0042549342,MF745660:0.0042451489):2.491E-6,(MF750581:2.4911E-6,MF749086:2.4911E-6):2.8315E-6):2.0554E-6,(((MF749142:2.4911E-6,MF751240:2.4911E-6):2.3107E-6,MF751542:0.0043363513):0.0021494061,((MG449375:2.2302E-6,KT706479:2.4911E-6):0.0021338327,((MF751050:2.4911E-6,MF745530:2.4911E-6):2.801E-6,MF751632:2.4911E-6):0.0020584303):0.0130778141):2.8058E-6):0.0021052132,(MF751226:2.2836E-6,MF749664:0.0022310585):0.0021177973):2.2269E-6):2.7486E-6,((((MF751399:2.4911E-6,MF748746:2.4911E-6):2.9274E-6,(MF745960:0.004459905,MF751951:0.006692044):2.2762E-6):2.2869E-6,(((((((MF750657:0.0021176509,(((MF746723:2.3948E-6,(MF742510:2.4911E-6,MF748361:0.0021884458):2.491E-6):2.491E-6,MF746251:0.0021394526):2.0344E-6,MF743257:2.4911E-6):2.8851E-6):2.491E-6,(MF745637:0.0021178059,MF743144:0.0042598248):2.491E-6):2.9885E-6,MF746410:2.4911E-6):2.491E-6,MF747865:2.4911E-6):2.0338E-6,(((MF751458:2.4911E-6,MF747783:2.4911E-6):2.491E-6,((MF750386:2.0849E-6,(MF744908:0.0043354885,MF745293:2.5597E-6):0.008771309):0.0021246663,MF751122:0.0064331143):2.0373E-6):2.491E-6,MF747792:2.4911E-6):2.1555E-6):2.491E-6,MF745093:2.4911E-6):2.8463E-6,(MF751991:0.004392496,MF747401:2.4911E-6):0.0021659083):0.0042848094):2.9873E-6,MG449913:2.0363E-6):0.0020904308):2.4384E-6):0.0020582859,MF747561:2.5242E-6):0.0020883798,(MF748121:0.0042986305,MF750931:2.468E-6):2.8899E-6):0.0020612804,MF751947:2.0374E-6):0.0873513393,((((MG449907:2.259E-6,KM830914:0.0062999808):0.0038067453,(KR097822:2.4836E-6,KR102809:2.4911E-6):0.0060418523):0.0295141683,((MG311790:0.0075345594,MG312492:0.0265898448):0.0300441729,MG511552:0.0473419597):0.01630129):0.0742996278,MF743886:0.1750058511):0.0160267895):0.0968244517,(KR096817:0.0138167037,KR100525:0.013788704):0.2022221848):0.0293496754,(((MF745935:0.0028281737,MF744049:2.4911E-6):2.1656E-6,MF750638:2.4911E-6):0.0028280319,(((MF746140:0.0,MF749166:0.0):0.0,MF748052:0.0):2.4911E-6,MF746281:2.4911E-6):2.702E-6):0.1946987254):0.0348899824,(((MF746777:0.0111766606,(KR101687:2.4911E-6,(KR102955:0.0022346135,KR098716:0.008303147):2.491E-6):0.0381419855):0.1064345978,((((((((KR100730:0.0078002153,KR098752:0.0039586227):2.491E-6,MG511325:2.4911E-6):2.491E-6,KR096413:2.4911E-6):2.491E-6,KR096231:2.4911E-6):2.6954E-6,(KR096029:0.0019710636,(KR102916:0.002270599,KR096450:0.0040243272):2.9321E-6):0.001968525):2.3254E-6,KR105104:2.4911E-6):0.0132483078,(KR103088:2.4911E-6,(KR104001:2.4911E-6,(KR095825:2.4911E-6,((KR102888:2.4911E-6,KR099268:2.4911E-6):2.491E-6,KR101574:0.0020576645):2.491E-6):2.491E-6):2.1138E-6):0.0089913617):0.0198714887,(((KR100693:2.4911E-6,KR098843:2.4911E-6):2.491E-6,KR104988:2.4911E-6):0.0518776863,(((KR102373:2.4911E-6,KR098778:2.4911E-6):2.493E-6,KR098625:2.4911E-6):0.0132721997,(((KR099516:2.4911E-6,KR103970:2.4911E-6):2.491E-6,(KR101040:2.4911E-6,KR103815:2.4911E-6):2.491E-6):2.2953E-6,(KR096637:2.6955E-6,(KR104106:2.4121E-6,KR104335:2.4911E-6):0.0022772093):2.8385E-6):0.0102833933):0.0554602195):0.0226791092):0.0887607215):0.0569348602,((((((KR099587:2.4911E-6,KR105116:2.4911E-6):2.491E-6,KR102470:2.4911E-6):2.491E-6,KR096120:2.4911E-6):2.8166E-6,(KM827915:2.4911E-6,KR100174:2.4911E-6):2.491E-6):2.3635E-6,KR104661:0.0020742708):0.0020944081,KR101392:2.0364E-6):0.1696811644):0.0355573383):0.0114022391,((KR102184:0.0113316192,MF752037:0.0049394166):0.0042510737,KR101453:2.0319E-6):0.2174868988):0.0222150356,((KR100228:2.4911E-6,KR099906:2.4911E-6):2.121E-6,KR104965:2.121E-6):0.2056129252):0.0390693399,MG449727:0.2349586298):0.0142915088):0.010284964,(MG313288:0.1044413848,MG318273:0.1181707183):0.1629560017):0.0120890066,(((((KM830666:2.4911E-6,((MG313613:2.4911E-6,((MF743147:0.0014189716,(KR099540:2.4911E-6,KR104519:2.4911E-6):0.0020333374):3.915646E-4,MG310852:0.0020337642):1.8618E-6):2.5991E-6,(KT705425:0.0019782541,MG835760:0.0073934063):0.001826136):2.2436E-6):2.2457E-6,MG835759:0.003642619):0.0040063152,KT707702:2.7824E-6):0.1074709485,(((KR100225:2.4029E-6,KR104416:2.4911E-6):0.0054716087,(KR096602:0.0038562622,KR098227:0.0118316216):2.3029E-6):0.0965437116,(KR099564:2.6285E-6,KR104739:0.0022165899):0.1865497336):0.0551247129):0.0657033958,(((EU544658:0.1057732708,(KJ084240:0.051098614,MG449924:0.0608170052):0.083513372):0.0700977592,(((MG449007:2.6192E-6,MG449412:2.5222E-6):0.001832159,MG449432:0.0056351833):0.0040873311,MG449948:0.001575599):0.1446143293):0.0663906517,((FJ218010:2.4911E-6,FJ218014:0.0018088146):0.172286796,FJ218012:0.1071272542):0.1133876688):0.0736815171):0.0169729645):0.01012217,((((((((((((((((((((MG448679:0.0,MG449252:0.0):0.0,MG448777:0.0):0.0,MG450129:0.0):0.0,MG450055:0.0):0.0,MG449723:0.0):0.0,MG450287:0.0):0.0,MG449653:0.0):0.0,MG449798:0.0):0.0,MG449324:0.0):2.4911E-6,(MG449259:0.0018515063,MG450254:0.0018502767):2.491E-6):2.491E-6,MG448786:2.4911E-6):2.491E-6,MG448630:0.0018576293):2.3739E-6,MG449495:2.4911E-6):2.5143E-6,MG449392:2.4911E-6):0.005599073,MG450028:2.4911E-6):2.3669E-6,MG449879:2.4911E-6):2.0662E-6,(((((((((MG448845:0.0,MG449487:0.0):0.0,MG449806:0.0):0.0,MG449660:0.0):0.0,MG449515:0.0):0.0,MG450041:0.0):0.0,MG450125:0.0):2.4911E-6,MG449996:2.4911E-6):2.491E-6,MG449277:2.4911E-6):2.491E-6,(MG449213:2.4911E-6,MG449062:2.4911E-6):2.491E-6):2.491E-6):0.0018742038,((((((((MG449128:0.0,MG449415:0.0):0.0,MG450081:0.0):0.0,MG449447:0.0):0.0,MG449598:0.0):2.4911E-6,(((MG449076:2.4911E-6,MG450266:2.4911E-6):2.491E-6,MG449637:0.0018472832):0.0018503873,((MG449296:2.8298E-6,MG449720:2.8296E-6):0.0037171957,MG448727:0.0018657153):2.491E-6):2.491E-6):2.3543E-6,MG449158:2.4911E-6):2.491E-6,MG450303:0.0074939494):2.4908E-6,MG449050:2.4911E-6):0.0018333279):0.0066784338,(((MG449691:0.0,MG450020:0.0):2.4911E-6,MG448929:2.4911E-6):2.491E-6,MG448948:2.4911E-6):0.0049257273):0.2245082994,((((JN034810:0.0,JN034814:0.0):0.0,JN034813:0.0):0.0,JN034812:0.0):2.4911E-6,JN034811:2.5254E-6):0.2377042538):0.044414278):0.0302817118,(((((((((EU544656:0.0211080681,(((JN309432:0.0038062548,MG317147:0.0035896593):0.0058939281,MG514546:0.013442168):0.0177142184,(MG310767:0.0077901766,MG315515:0.0015284953):0.0079589399):2.2764E-6):0.0343869569,MF743670:0.0018287603):2.0472E-6,(MF746749:2.4911E-6,(MF743969:2.4911E-6,MF747036:0.005531841):2.5891E-6):2.491E-6):2.5414E-6,(JN309433:0.0049437263,MF747924:2.8887E-6):0.002447784):0.0018475743,MF744167:0.0018292484):2.0841E-6,MF746422:2.4911E-6):2.9225E-6,(MF745181:2.4911E-6,MF746900:2.4911E-6):0.006123479):0.0021000369,MF751675:2.9904E-6):0.1915164998,((MG314364:2.7543E-6,(MG312042:2.4911E-6,MG315529:2.4911E-6):0.0019363367):0.0498582815,KR098733:0.0663784254):0.1789742331):0.0379310478):0.0088291561,(((((((JN309434:0.0190824469,MG310492:0.005559556):0.0032239042,(JN309435:2.4911E-6,MG317352:0.0018139052):0.004181538):0.0479404883,(MF747067:0.0048121732,(MG320227:2.9508E-6,MG317145:2.4911E-6):0.0082348898):0.0556030362):0.031436568,MG319702:0.0390117501):0.062742864,((((((((((KT705587:2.121E-6,KM830266:2.4911E-6):2.491E-6,KT707022:2.4911E-6):2.491E-6,(KM840790:2.4911E-6,(((KM838456:2.4911E-6,MF749937:2.4911E-6):2.491E-6,KM840216:2.4911E-6):2.491E-6,KM832101:2.4911E-6):2.121E-6):2.7774E-6):2.491E-6,KM837986:2.4911E-6):2.491E-6,KM840505:2.4911E-6):2.7291E-6,KM833718:0.0019967487):0.00204396,KM825806:2.255E-6):2.4174E-6,KM836264:2.4911E-6):0.0017308402,KM837736:0.0064034224):0.0830356224,((MG315872:2.3999E-6,(KM830322:0.0102111482,KM826975:0.0285562436):0.008412966):0.0063315055,KM827014:0.003897685):0.1763667692):0.0459546814):0.1429713408,(((((((((((((HQ919887:2.4911E-6,HQ919892:2.4911E-6):2.491E-6,HQ919870:2.0149E-6):0.002254792,(MG316362:2.4911E-6,MG317743:2.4911E-6):0.0090320896):0.0055936258,MG317667:0.0126615476):0.0049986714,((KM825900:0.0018379905,(KM828756:0.0018401972,KR100374:0.004041677):2.491E-6):2.4775E-6,(KM836781:0.0018431758,MG312231:0.0037192327):0.001838573):0.0078479116):0.0019704182,MG311866:0.0132463502):0.0111623395,(((((JN309441:0.0,MG320214:0.0):0.0,MG313642:0.0):0.0,MG320538:0.0):2.4911E-6,MG310970:2.4911E-6):0.0202961883,(KM833059:0.0030479584,(((MG317704:0.0020942825,(KR100019:0.002210075,((KR105109:2.4911E-6,KR104590:2.4911E-6):2.1773E-6,MF748163:0.0020459962):0.0038894667):2.0342E-6):2.613E-6,KT707200:0.0041007136):2.6564E-6,(MG317966:0.0040556653,KR096935:0.0080868367):0.0019838315):0.0010480262):0.014338378):0.0167052505):0.0175056129,(JN034790:0.0142583149,MG449225:0.0148011625):0.0240215395):0.0112264128,(((JN034791:0.0131639661,KM101023:0.0083354679):0.0179869396,((((JN034792:0.0018259673,((JN034793:0.0,JN034795:0.0):2.4911E-6,JN034794:2.4911E-6):2.3906E-6):0.0113922582,(((JN034800:2.4911E-6,JN034801:2.4911E-6):2.491E-6,JN034803:0.001831485):2.491E-6,JN034802:0.0018273235):0.0056295532):0.0017488388,(JN034797:2.7512E-6,(JN034799:2.8246E-6,JN034798:2.3631E-6):0.0055016596):0.0037446208):0.0035294695,JN034796:0.0039278668):0.0066706319):0.0186101843,(((KM826896:0.0039081769,((MG311194:0.0,MG319946:0.0):2.4911E-6,MG315927:2.4911E-6):0.0034192486):0.0159532238,KT706316:0.0507038264):0.0148118895,(MG310589:0.002031286,MG311591:0.0033726345):0.0497746441):0.0396574127):0.004541366):0.0207054953,MG513150:0.0657650906):0.1633420431,((KM827049:0.0098679263,(KM828481:0.0070378751,((((KM829649:2.4911E-6,(KM832431:2.4911E-6,KM835713:0.0020343659):2.491E-6):2.491E-6,KM837946:0.0019407412):2.491E-6,KM840319:0.0019403):8.279691E-4,KM834261:0.0030694097):0.0039758854):0.0011130994):0.1252710421,(KT707509:2.997E-6,(KM829888:2.4911E-6,KM838962:2.4911E-6):0.0081650277):0.1426396841):0.0830729893):0.0252610211,FJ524382:0.2531175643):0.0400155516,((JN034804:2.4911E-6,(JN034805:2.4911E-6,JN034806:2.4911E-6):2.491E-6):0.2104018811,(JN034807:0.0133929799,(JN034808:0.0020894978,JN034809:0.003682997):0.0046945569):0.2073493993):0.073637011):0.0406896647):0.0146676368,((((((((((((((((KM826484:2.4911E-6,KR099905:0.0039175737):2.9528E-6,KR104048:2.4911E-6):2.491E-6,KR097695:2.4911E-6):2.491E-6,KR104994:2.4911E-6):2.7375E-6,(((KR100267:2.4911E-6,KR098322:2.4911E-6):2.5088E-6,(KM827429:2.9994E-6,KR101513:0.0020194661):0.0020015995):2.1265E-6,KR099401:0.0021250345):0.0019930131):0.0022652565,KM836221:0.0019978966):2.8789E-6,KM831934:0.0020115724):0.0045506368,(((KM836970:2.4911E-6,(((((KR098878:0.0030382385,(KT707731:0.002991624,KT706407:0.0021978016):0.0029765594):8.620375E-4,KR102993:0.0126443244):1.2624E-6,KT708091:2.4911E-6):2.2283E-6,KR099034:2.4911E-6):1.0421E-6,KR099533:2.4911E-6):2.1628E-6):2.1192E-6,KR104261:0.0019814943):2.676E-6,((KR097644:2.4911E-6,(KR103253:2.4911E-6,KR102378:0.0024224267):2.491E-6):0.0074825684,KT705518:0.0108858562):0.0026322883):2.289E-6):0.0022598435,KM829870:0.0038272932):0.0020333521,KT708464:2.9244E-6):0.1348590103,(KR100717:2.4911E-6,KR098002:2.4911E-6):0.0917210805):0.0389691816,((((KM829289:0.0,KM838336:0.0):2.562E-6,KM838244:2.4954E-6):2.8224E-6,(KM826289:0.0019454554,(MF744636:0.0049926597,MG312069:0.0163355813):0.0022090851):0.0019870398):0.0673750058,KJ089239:0.0956354835):0.0335992962):0.0092126914,(((KR104524:0.0041063381,KR095878:0.002090948):0.004142123,KM829114:2.0559E-6):0.1266293159,((((((((MG449617:2.2532E-6,KR100927:2.2833E-6):0.0100196968,KR096614:2.4911E-6):2.3611E-6,KR102631:0.0022714545):2.1825E-6,KR104101:2.4911E-6):2.106E-6,((KR102344:0.0039618213,KR099347:0.0046242006):2.5272E-6,KR100683:0.0020507852):2.4458E-6):0.0019598078,((KR103481:2.4911E-6,KR100584:2.4911E-6):2.491E-6,KR100516:2.4911E-6):2.5193E-6):0.0123520029,((KR100534:2.4911E-6,KR101114:2.4911E-6):2.5314E-6,KR101952:0.0022642205):0.0064476021):0.1389247244,MG320496:0.1239618948):0.0453615125):0.0399671422):0.0091065624,(MF752139:0.1097227453,MF743967:0.1236925805):0.0668612232):0.023168548,KM835323:0.2048235731):0.0479836864,(((((MF751028:2.4911E-6,MF752254:2.4911E-6):2.491E-6,MF750482:2.4911E-6):2.5026E-6,MF747586:2.4911E-6):0.009114508,KT708109:2.2516E-6):0.1303812804,(MF748682:2.6954E-6,MF747652:0.0020200466):0.2589035342):0.1442866976):0.0201967107):0.0171400279):0.0626161236):0.0344738329,(((((MG450150:0.0532545697,(MG317216:0.0356912933,MG317695:0.0375096577):0.0711083155):0.1853427234,((((((((MG448687:0.0,MG449751:0.0):0.0,MG449813:0.0):0.0,MG449774:0.0):0.0,MG450171:0.0):2.4911E-6,MG448797:2.4911E-6):2.939E-6,MG449126:0.0017918004):0.0187559939,MG449066:2.1439E-6):0.0017934964,MG449347:2.6585E-6):0.2425173275):0.0329095108,(KM101022:0.2070949763,(((((MG449094:0.0018770559,MG320413:0.0018770478):2.3632E-6,MG318277:2.4911E-6):0.0019040315,MG310992:2.8623E-6):0.142485618,MG314435:0.2322491125):0.1112003301,MG319700:0.3125131023):0.0108428253):0.073183821):0.0086300425,(((MF745783:0.0098985543,MG316515:0.0041305667):0.0085407471,((MG311620:2.4911E-6,MG315968:2.4911E-6):0.0019769651,MF743686:0.0109444272):0.0033312453):0.1882085119,((KT707332:0.0127844242,MG318346:0.010442717):0.002366657,MG311306:0.0040753101):0.1743023767):0.0887709431):0.0857294032,((((((KJ089749:2.4911E-6,KM835089:2.4911E-6):2.491E-6,KT706597:2.4911E-6):0.1588146878,((KM839290:0.0020541298,(KT621937:2.4911E-6,(MF752055:2.4911E-6,KT623607:0.0042517324):2.4963E-6):2.491E-6):0.0228987124,KR098413:0.034793802):0.1068581353):0.2055212968,((MF748965:0.007161724,MF747196:2.4911E-6):0.1089522352,(MG311785:0.0655109407,MG316510:0.1060186734):0.0354391622):0.0541546177):0.0118327372,(MF743449:0.0290651786,((MF747891:2.4911E-6,MF742818:0.007958432):2.7713E-6,MG313688:2.4931E-6):0.0232841378):0.1186244985):0.1360368404,(((MG310296:0.0018727652,(((MG311456:0.0,MG316788:0.0):0.0,MG320011:0.0):2.4911E-6,MG315283:2.4911E-6):2.491E-6):0.0019080606,MG313091:0.0018761669):0.0018731845,(MG315013:2.6457E-6,MG320691:2.4911E-6):2.3474E-6):0.3519588356):0.1080034201):0.0404962485):0.0294175557,(((((KX139047:0.0,KX139050:0.0):2.4911E-6,KX139049:2.4911E-6):2.8495E-6,(KX139048:2.839E-6,KX139059:0.003772628):0.0018766047):0.1096979302,(MG811659:0.0015071365,MG811674:0.002418401):0.1019541499):0.07930927,(((((MG450229:0.0032206018,MG448798:0.0025682967):0.0926660382,(((MG310367:2.99E-6,MG319220:2.4911E-6):0.0121909891,MG318183:2.1724E-6):0.010556192,MG311209:0.0016533405):0.0970573388):0.0740583376,((((((MG448992:2.4911E-6,MG450096:2.4911E-6):2.6835E-6,MG449284:0.001845075):2.5865E-6,MG449472:0.0036955757):0.0074885016,MG449787:0.0018462061):2.5428E-6,(((((((MG449192:0.0,MG449561:0.0):0.0,MG450103:0.0):0.0,MG448788:0.0):0.0,MG449337:0.0):0.0,MG450219:0.0):0.0,MG449459:0.0):2.4911E-6,MG449262:2.4911E-6):2.186E-6):0.0018468066,MG449144:2.804E-6):0.2717051971):0.0352371239,MG313702:0.1858199488):0.0272886121,MG311856:0.2116159988):0.0189092521):0.1147719097):0.0353547195,(((((((((KM101021:0.4885602197,((((((MF744584:2.6333E-6,KR099447:2.4911E-6):0.030823959,(KR097133:2.4911E-6,KR098932:0.001921222):0.0079449729):0.0296742013,KM835270:0.036608535):0.1514374655,KT704909:0.2767237786):0.041005223,(KM829947:2.5899E-6,KM840437:2.4911E-6):0.2223241991):0.111895321,(((MF744726:2.4911E-6,MF748732:2.4911E-6):0.1787757312,KR097812:0.2779835395):0.0629113233,KM101018:0.2707536253):0.044484655):2.4667E-6):0.0439813283,((KM830315:0.1190216426,((((((((KM826568:2.4911E-6,KM829893:2.4911E-6):2.491E-6,KM826914:0.001842715):2.491E-6,KM832944:2.4911E-6):2.493E-6,((((((MF744729:2.4911E-6,MF747651:2.4911E-6):2.491E-6,(MF751291:2.0341E-6,(KM824678:2.4911E-6,KM830961:0.0022952648):0.0297252776):0.0020635863):2.491E-6,MF752216:2.4911E-6):2.491E-6,MF743138:2.4911E-6):2.6913E-6,MF750070:2.4911E-6):0.0019774356,(KM839042:2.4911E-6,(KM831886:2.4911E-6,MG312534:2.4911E-6):2.8724E-6):2.9864E-6):0.0019787111):2.493E-6,KM829310:2.4911E-6):2.4596E-6,KM838915:2.4911E-6):2.4257E-6,MF742870:2.4911E-6):2.6934E-6,MF745484:0.0023300175):0.1115541923):0.0714220831,MG313643:0.362416815):0.0356613665):0.045370222,((((((((KM827203:0.0,MG313041:0.0):0.0,MG313393:0.0):2.4911E-6,MG310682:2.4911E-6):2.491E-6,MG318744:2.4911E-6):2.491E-6,MG317051:0.0024132595):0.0036871314,MG311187:0.0026187938):0.0156392631,KT701091:0.0250367177):0.2683186687,(MF747990:0.3522631328,((((((MG773263:0.0039875566,MG316317:2.4911E-6):2.3482E-6,MG318337:2.4911E-6):2.491E-6,MG311110:2.4911E-6):2.693E-6,MG317706:2.4911E-6):0.0040015999,(MG312736:2.4911E-6,MG321122:2.4911E-6):2.0941E-6):0.1441927007,(MG316122:0.0017473827,MG310960:0.0046140845):0.0917915152):0.6036169082):0.1244775669):0.0594150736):0.0629189352,((((((MG311059:2.4911E-6,(MG312946:2.4911E-6,MG320317:2.4911E-6):2.491E-6):2.491E-6,MG311423:2.4911E-6):0.1530629213,(JN034747:0.0300325993,((JN034748:0.0017947366,JN034749:2.4911E-6):2.3216E-6,JN034750:0.0017941673):0.0128919144):0.3394524664):0.0297065205,((((((((((((((((JX836721:2.4911E-6,KM828917:0.0020055384):0.0036332227,MG318605:0.0041406869):2.5766E-6,(MG310771:2.2282E-6,MF749892:0.0020256807):0.0020064433):2.0702E-6,MF744616:2.4911E-6):2.0518E-6,(((MF751923:2.4911E-6,(MG314564:0.0020237217,MG314310:2.1119E-6):2.5566E-6):0.0037302298,HQ924288:0.0037088736):2.3547E-6,HM377214:2.4911E-6):0.0018267702):0.0019956328,(MF748384:2.4911E-6,MG311691:0.0019930034):0.0020042988):2.5504E-6,MG320836:2.4911E-6):2.9257E-6,MF751380:0.0044631353):0.0041890171,MF752109:0.0038959801):0.0130954946,HM377213:0.0233499522):0.0046446432,(KM836392:0.0018823039,((KM832535:2.4911E-6,HQ924290:2.4911E-6):2.491E-6,(MG319425:2.4911E-6,(MF746441:2.4911E-6,((MF743027:0.0021324472,((((MF747078:2.4911E-6,MG318390:2.4911E-6):2.5795E-6,HM377215:0.002853521):0.0024256958,MF746619:0.0040701482):2.0399E-6,(MF750085:0.0045895688,MF747425:0.0117447926):0.0069020097):0.0024259667):1.1764E-6,MG314075:0.0021383436):2.491E-6):2.491E-6):2.491E-6):0.0018135134):0.0088677249):0.0025963678,(MG313829:2.8064E-6,KM101020:2.9821E-6):0.0134960633):0.0037117878,(MG318058:0.0126177665,MF748530:0.0387889735):0.0039928629):0.0036477725,MG321117:0.0146333998):0.188835144,(MF749768:0.0082772765,MF743611:0.020932594):0.1021361564):0.0553293709,MG310995:0.2042926031):0.0071202789):0.0195413069,(((((((((((JN034751:0.0,JN034760:0.0):0.0,JN034759:0.0):0.0,JN034758:0.0):0.0,JN034755:0.0):0.0,JN034756:0.0):0.0,JN034757:0.0):0.0,JN034754:0.0):0.0,JN034753:0.0):2.4911E-6,JN034752:2.4911E-6):0.2155313057,((((((((MG448652:2.4911E-6,MG448949:2.4911E-6):0.0017408257,MG319036:2.1857E-6):0.0017483135,((((((MF745187:2.4911E-6,MF743304:2.4911E-6):2.491E-6,MF744214:2.4911E-6):2.491E-6,MF752070:2.4911E-6):2.7537E-6,MF747072:2.4911E-6):2.8216E-6,(((((((((((((((MF750744:2.4911E-6,(MF749828:2.4911E-6,MF745729:2.4911E-6):2.491E-6):2.491E-6,(MF746613:2.4911E-6,MF749916:2.4911E-6):2.491E-6):2.491E-6,((((MF748842:2.4911E-6,MF744886:2.4911E-6):2.491E-6,MF745614:2.4911E-6):2.491E-6,MF745540:2.4911E-6):2.491E-6,(MF751957:2.4911E-6,MF743482:2.4911E-6):2.491E-6):2.491E-6):2.491E-6,(MF751089:2.4911E-6,(MF749181:2.4911E-6,MF743458:2.4911E-6):2.491E-6):2.491E-6):2.491E-6,MF750929:2.4911E-6):2.491E-6,(((((((((MF751847:0.0,MF746566:0.0):0.0,MF749743:0.0):2.4911E-6,(((MF750984:2.4911E-6,(MF747049:2.4911E-6,MF751514:2.4911E-6):2.491E-6):2.491E-6,MF744052:2.4911E-6):2.491E-6,(MF744067:0.0020745416,MF750174:2.4911E-6):2.491E-6):2.491E-6):2.491E-6,MF745198:2.4911E-6):2.491E-6,(MF751736:2.4911E-6,MF748169:2.4911E-6):2.491E-6):2.491E-6,((MF743034:0.0,MF749668:0.0):0.0,MF748233:0.0):2.4911E-6):2.491E-6,((((MF749307:2.4911E-6,MF751668:2.4911E-6):2.491E-6,MF744807:2.4911E-6):2.491E-6,MF747074:2.4911E-6):2.491E-6,MF747275:2.4911E-6):2.491E-6):2.491E-6,(((MF750073:0.0,MF747699:0.0):0.0,MF748485:0.0):0.0,MF749290:0.0):2.4911E-6):2.491E-6,((MF746291:2.4911E-6,(MF746677:2.4911E-6,MF748317:2.4911E-6):2.491E-6):2.491E-6,(MF743623:2.4911E-6,(MF745003:2.4911E-6,((MF746032:2.4911E-6,MF743677:2.4911E-6):2.491E-6,MF750212:2.4911E-6):2.491E-6):2.491E-6):2.491E-6):2.491E-6):2.491E-6):2.491E-6,MF750890:2.4911E-6):2.491E-6,MF751488:2.4911E-6):2.491E-6,MF743113:2.4911E-6):2.491E-6,(MF749992:0.0,MF747906:0.0):2.4911E-6):2.491E-6,MF746487:2.4911E-6):2.491E-6,(MF752361:2.4911E-6,MF749121:2.4911E-6):2.491E-6):2.491E-6,MF751682:2.4911E-6):2.491E-6,((MF750438:0.0,MF744374:0.0):0.0,MF743015:0.0):2.4911E-6):2.3951E-6,MF748197:2.0869E-6):0.0018025842):2.7618E-6,MG313446:2.4911E-6):0.0017371538):0.0039416915,((((((((((MF747237:2.4229E-6,MG319884:0.0077503179):2.8656E-6,(((((((((((((MF745266:2.4911E-6,((((((((((MF747383:2.4911E-6,(((MF742486:2.4911E-6,(MF744708:2.4911E-6,((((((((((MF748629:2.4911E-6,MF749337:2.4911E-6):2.491E-6,(MF746899:0.0036181927,MF744096:0.0020734771):2.1156E-6):2.5051E-6,MF744162:2.4911E-6):2.491E-6,MF742705:2.4911E-6):2.5076E-6,MF751189:2.4911E-6):2.491E-6,MF743436:2.4911E-6):2.491E-6,MG310801:2.4911E-6):2.491E-6,MF744694:2.4911E-6):2.491E-6,MF749304:2.4911E-6):2.5076E-6,MF745524:2.4911E-6):2.491E-6):2.491E-6):2.6552E-6,MF749807:2.4911E-6):2.3761E-6,MF750095:2.4911E-6):2.2917E-6):2.6584E-6,MF747310:2.4911E-6):2.315E-6,MF749332:0.0020258029):2.8933E-6,(MF745980:2.0207E-6,MF747580:2.0145E-6):0.0019803436):2.8927E-6,MF744741:2.4911E-6):2.491E-6,MF743541:2.4911E-6):2.3143E-6,MF746994:2.4911E-6):2.491E-6,MF744335:2.4911E-6):2.5075E-6,((MF750593:0.0,MF748570:0.0):0.0,MF747723:0.0):2.4911E-6):2.491E-6,MF750609:2.4911E-6):2.491E-6):2.491E-6,(((MF744635:0.0,MF751260:0.0):0.0,MF748016:0.0):0.0,MF742654:0.0):2.4911E-6):2.491E-6,(MF743562:0.0,MF747618:0.0):2.4911E-6):2.5051E-6,MF745314:2.4911E-6):2.3515E-6,(((MF746214:0.0,MF748993:0.0):0.0,MF742678:0.0):0.0,MF749002:0.0):2.4911E-6):2.5579E-6,MF746297:2.4911E-6):2.491E-6,MF746141:2.2223E-6):0.0035766889,MF745806:0.0018565785):2.1551E-6,MF746076:2.4911E-6):2.5038E-6,MF749977:2.7674E-6):2.8928E-6,MF751888:2.4911E-6):2.3757E-6,MF752135:2.7349E-6):0.0036082713,(((MG449271:0.0035265527,((((((MF748416:2.4911E-6,(MF747444:2.4911E-6,MF749753:2.4911E-6):0.0019206867):2.9996E-6,MF749104:2.341E-6):1.005E-6,MF746525:2.4911E-6):2.1545E-6,MF752389:2.4911E-6):2.5139E-6,MF745746:2.4911E-6):2.5075E-6,MF743940:2.4911E-6):0.0017998051):0.0017581695,((MF752184:2.4911E-6,MF743037:0.0019188627):0.0018646689,((MF746150:0.0040258765,(MG312244:2.4911E-6,(MG318409:2.4911E-6,MG310353:2.4911E-6):0.0019149461):0.0038699908):0.0019131757,(MF749554:0.0040916359,(MF751400:0.0020022181,MF743207:2.9634E-6):0.0019368557):2.883E-6):2.2328E-6):2.5767E-6):0.0017276507,(((((MF743704:2.4911E-6,MF746394:2.4911E-6):2.491E-6,MF744966:0.0019556586):2.491E-6,MF744211:2.4911E-6):2.491E-6,MF742989:2.4911E-6):2.491E-6,(MF751507:2.4911E-6,MF743471:2.4911E-6):2.491E-6):0.0038073017):0.0018049304):0.0071292559):0.0017420107,((((MF744612:2.4911E-6,((MF747912:2.4911E-6,(MF749965:2.4911E-6,MF748148:0.0021009316):2.491E-6):2.491E-6,MF744488:2.4911E-6):2.491E-6):2.491E-6,MF749259:2.4911E-6):2.491E-6,MF751604:2.4911E-6):0.005526891,(((MF748990:2.4911E-6,(MF751610:2.4911E-6,MF749572:0.0021645768):2.491E-6):2.491E-6,MF752202:2.4911E-6):2.491E-6,MF742674:0.0020221795):0.0110095926):0.0019389818):5.959143E-4,MF751163:2.4911E-6):2.491E-6,MF744104:2.4911E-6):2.5577E-6,MF746654:2.4911E-6):2.4215E-6,MF742969:2.4911E-6):0.0011303659,MF749629:2.4911E-6):2.4532E-6,MF743798:2.4911E-6):2.2024E-6,((MF748398:2.4911E-6,(MF749537:2.4302E-6,MF749663:0.002050845):0.0018456274):2.4688E-6,MF750805:2.4911E-6):0.005548479):0.0031340931):0.0311961881,(((((((((MG319511:2.3618E-6,MF751824:2.4911E-6):2.1822E-6,(MF751134:0.0,MF743728:0.0):2.4911E-6):2.491E-6,MF748848:2.4911E-6):2.491E-6,((MF743792:2.4911E-6,MF751811:2.4911E-6):0.0018524869,MF747398:2.4911E-6):2.7125E-6):2.7173E-6,((MF743506:2.4911E-6,(MF749423:2.4911E-6,(((MF747095:2.4911E-6,MF752282:2.4911E-6):2.491E-6,MG508031:0.0028247517):2.491E-6,MF745196:2.4911E-6):2.491E-6):2.491E-6):2.491E-6,MF750465:2.4911E-6):2.0155E-6):2.491E-6,MF743924:2.4911E-6):2.4314E-6,(MF752346:0.0,MF744553:0.0):2.4911E-6):2.0872E-6,(MF750312:2.4911E-6,(MF742979:2.4911E-6,MF748939:2.4911E-6):2.491E-6):2.702E-6):2.491E-6,(MF744917:2.4911E-6,MF750132:0.0042631308):2.268E-6):0.0189761118):0.1551810382,(MF745657:0.0010142622,KT702348:0.0029099896):0.2277851166):0.0552913267,(KM834304:0.0017505643,MG317363:2.0204E-6):0.2159310311):0.0477968923,MG313557:0.2013427272):0.0401788181):0.0289701484,((JN034732:2.4803E-6,(JN034733:2.488E-6,((JN034734:0.0019308859,JN034735:0.0016617249):0.011166866,(JN034736:2.7528E-6,(JN034738:2.4911E-6,JN034737:2.4911E-6):0.0018059504):0.0097709385):0.0174596375):0.0018181869):0.2357240579,((((((((JN034772:0.0,JN034774:0.0):0.0,JN034779:0.0):0.0,JN034776:0.0):0.0,JN034778:0.0):0.0,JN034775:0.0):2.4911E-6,JN034773:2.4911E-6):0.0017325278,(JN034777:2.4279E-6,JN034780:2.6965E-6):2.7785E-6):0.2259189198,((GU680163:2.4911E-6,MG319134:2.4911E-6):0.0029477949,(MG321138:2.4911E-6,((MG318586:2.4911E-6,MG310898:2.4911E-6):2.491E-6,MG317358:2.4911E-6):2.4087E-6):0.0055776662):0.1653134792):0.1169181536):0.033929407):0.0244086151):0.0340070354,(((MG448943:2.4911E-6,((MG449517:2.4911E-6,MG449379:0.0018774736):6.68076E-5,MG316387:0.0019578262):2.6996E-6):0.0017398963,(MG318035:2.6328E-6,MG311226:2.6265E-6):0.0021703988):0.2324186898,(((((((MG448781:2.4241E-6,MF743936:2.4911E-6):2.3937E-6,(MG811660:0.0037426362,MG811658:0.0054988778):0.0074618997):0.2011449522,((MG311530:0.0083316573,KT703914:0.0062032639):0.0065400228,MG310669:2.5867E-6):0.2025934459):0.0410915931,(((MG449380:2.7169E-6,MG449985:2.3294E-6):2.829E-6,(MG449639:2.0275E-6,MG450285:0.0018474997):0.001848024):0.1618922108,((MG811673:0.0019080657,MG811686:0.0018617311):0.0020351917,MG313587:2.9985E-6):0.154504124):0.0359684891):0.0298232401,(((((KM832557:2.8191E-6,(MF749042:2.4911E-6,MF747984:2.4911E-6):2.9826E-6):0.0018574906,(MF745486:2.4911E-6,((((MF747681:2.4911E-6,((((MF751119:0.0,MF752350:0.0):0.0,MF745223:0.0):0.0,MF747732:0.0):2.4911E-6,(MF744989:2.4911E-6,(MF745518:2.4911E-6,MF749321:2.4911E-6):2.491E-6):2.491E-6):2.491E-6):2.491E-6,((MF747367:2.4911E-6,((MF751508:0.0,MF743170:0.0):0.0,MF747096:0.0):2.4911E-6):2.491E-6,MF742748:2.4911E-6):2.491E-6):2.491E-6,MF749841:2.4911E-6):2.491E-6,MF743758:2.4911E-6):2.3037E-6):0.0018556089):2.5976E-6,((MF744065:0.0,MF749819:0.0):2.4911E-6,MF749222:2.4911E-6):2.491E-6):2.3417E-6,((((((((((((((((MF742473:0.0,MF743204:0.0):0.0,MF746577:0.0):0.0,MF744275:0.0):0.0,MF742515:0.0):0.0,MF744595:0.0):0.0,MF749589:0.0):2.4911E-6,(((MF744350:2.4911E-6,(MF748328:2.4911E-6,((MF751445:2.4911E-6,(((((((((((((MG448646:2.4911E-6,MF742865:2.4911E-6):2.491E-6,MG319622:2.4911E-6):2.491E-6,MF752301:2.4911E-6):2.491E-6,MF744945:2.4911E-6):2.491E-6,MF746710:2.4911E-6):2.7909E-6,MF746137:0.0020278985):0.0022204614,MF749555:2.4263E-6):0.0021740284,(MF751285:2.4911E-6,(MF750310:2.4911E-6,MF743002:2.4911E-6):2.491E-6):0.0041122569):0.0022694792,MF745034:2.4911E-6):2.0993E-6,MF745875:2.4911E-6):2.957E-6,MF743586:2.4911E-6):2.0061E-6,MF742550:2.4911E-6):2.1936E-6,MF750265:2.1744E-6):0.0045252724):2.9689E-6,MF748378:2.4911E-6):2.491E-6):2.491E-6):2.491E-6,MF746874:2.4911E-6):2.491E-6,MF742920:2.4911E-6):2.491E-6):2.491E-6,MF747720:2.4911E-6):2.491E-6,MF750932:2.4911E-6):2.491E-6,MF746898:2.4911E-6):2.491E-6,(((((((MF752064:0.0,MF743709:0.0):0.0,MF744440:0.0):0.0,MF743521:0.0):0.0,MF747059:0.0):0.0,MF746038:0.0):0.0,MF747951:0.0):0.0,MF742725:0.0):2.4911E-6):2.491E-6,MF751897:2.4911E-6):2.491E-6,MF742746:2.4911E-6):2.491E-6,MF747946:0.002024159):2.8724E-6,MF747191:2.4911E-6):2.491E-6,MF752386:2.4911E-6):2.1459E-6):0.0023529811,MG317610:2.1913E-6):0.1829849201):0.0070766777,(((KJ083325:2.9007E-6,(MG313475:2.4911E-6,MG320585:2.4911E-6):2.0515E-6):2.2099E-6,((KJ084272:2.4911E-6,KJ089959:2.7036E-6):2.4419E-6,MG313344:2.4911E-6):0.0019386913):0.0019305549,KJ090583:2.9004E-6):0.1176214827):0.017493418,(((((((KM825350:0.0019453196,(KM830491:2.4911E-6,KM831098:2.4911E-6):2.491E-6):0.0018805905,MF746524:2.4911E-6):1.8571E-6,KR097111:0.0020594548):1.6612E-6,KR097815:2.4911E-6):6.25142E-5,MG316584:2.4911E-6):2.4086E-6,MG310930:0.0019463827):0.0709493603,MG311707:0.1198391887):0.0823505224):0.0798995869):0.0696205213):0.0543067045):0.0109856031,(((((((((((JN034739:0.0177210919,JN034742:0.0038371333):2.4024E-6,JN034741:2.4911E-6):2.4451E-6,JN034740:0.0019261347):0.001883416,(JN034744:2.4911E-6,JN034746:2.4911E-6):2.491E-6):2.6107E-6,JN034745:0.0018834531):0.0018747675,JN034743:2.9363E-6):0.092789445,(MG320346:0.0133537223,MG311526:0.0369282326):0.1504446077):0.0453091578,(JN034781:0.0635122171,((JN034782:0.0098024709,(((JN034784:0.0019060082,JN034785:0.0059381691):0.0019295433,JN034783:0.0118294699):2.3526E-6,(JN034788:2.4911E-6,JN034789:2.4911E-6):0.0019185802):2.5244E-6):0.0040095797,(JN034787:2.4911E-6,JN034786:2.4911E-6):2.9711E-6):0.071207594):0.0119492239):0.0860108075,((((HQ919958:0.0037446941,(HQ919965:0.0018672138,((MF744149:2.4911E-6,MF744948:2.4911E-6):2.4348E-6,(KF000245:2.3069E-6,KF000282:2.1369E-6):0.021977679):2.0514E-6):2.5384E-6):0.0021765183,MF748081:2.0555E-6):0.1700959837,(((MG314211:2.4911E-6,MG320582:2.4911E-6):0.0121296004,MG318654:0.0044235844):0.0069117114,(MG313828:2.4911E-6,MG315862:2.4911E-6):3.361599E-4):0.2685076854):0.0735491638,(((HQ919906:0.0046577762,((MG310693:2.4911E-6,MG317066:2.4911E-6):2.491E-6,MG312017:2.4911E-6):0.0072884187):0.1029023282,((MF748559:2.4964E-6,MF752375:2.4911E-6):0.0157816983,MG508051:0.0067620473):0.1500956162):0.0217492216,(MF748802:2.4911E-6,MF747511:2.4911E-6):0.1611548946):0.0843847761):0.03724671):0.0365261983,((((((KM839625:2.0118E-6,MG318043:2.4911E-6):2.5449E-6,MG315419:0.0024038095):0.1535951208,(((((((((((((MG448714:0.0,MG450116:0.0):0.0,MG448847:0.0):0.0,MG449880:0.0):0.0,MG448826:0.0):0.0,MG449254:0.0):0.0,MG449391:0.0):2.4911E-6,MG448795:2.4911E-6):2.491E-6,MG449482:2.4911E-6):2.0934E-6,MG448878:0.003894855):2.2292E-6,MG448908:2.4911E-6):0.0184714892,(MG321170:0.0040473769,MG310945:2.4018E-6):0.0019943414):0.0015359762,(((((((((((MG449000:0.0,MG315799:0.0):0.0,MG449328:0.0):0.0,MG314932:0.0):0.0,MG448969:0.0):0.0,MG312146:0.0):2.4911E-6,MG449270:2.4911E-6):0.0039338274,(MG317756:0.0038747364,MG450244:0.0021090059):2.9219E-6):0.0019516678,(MG450263:0.0062825173,(MG450034:0.0019345791,MG320952:2.4911E-6):0.0098741849):2.7807E-6):0.0038982434,MG312329:2.4911E-6):2.6487E-6,(MG313507:2.4911E-6,(MG313500:2.4911E-6,MG450233:0.0058677965):2.8896E-6):2.3594E-6):2.6829E-6,(((((MG449101:0.0,MG317909:0.0):0.0,MG450235:0.0):0.0,MG318399:0.0):2.4911E-6,MG449706:2.4911E-6):2.0999E-6,MG312167:0.0019397843):0.0019401331):0.0021478001):0.0032215958,MG316855:0.001033722):0.105865226):0.0053813208,((((MG315712:2.9178E-6,MG314752:2.052E-6):0.0019670786,MG319885:2.7668E-6):0.0019670945,(MG315210:2.4911E-6,(MG310471:0.0021503723,MG316965:0.0021512508):2.3677E-6):2.9215E-6):0.0019683653,MG318932:2.101E-6):0.0820813193):0.0652752998,((((((((((MG448750:0.0,MG449476:0.0):0.0,MG449836:0.0):2.4911E-6,MG449038:2.4911E-6):2.491E-6,(KT708689:2.4911E-6,(KT706703:0.0013681243,KT707792:2.4911E-6):2.0078E-6):0.0026511754):0.0016858436,KT707202:0.0066993818):0.0324339312,(((MG449474:0.0039347235,MG313660:0.007217731):2.4184E-6,((((MG450232:0.0058519886,((MG315926:0.0020173681,MG449633:0.0043768869):2.491E-6,KT707335:0.0020283129):2.1129E-6):2.491E-6,MG319999:2.4911E-6):2.491E-6,MG310720:0.0020600887):2.3735E-6,MG313914:0.0019676832):0.0079012805):0.0132730016,(MG811687:0.0107617301,MG318202:0.0042237335):0.0269713666):0.0094036885):0.0964846275,KR102120:0.1207504472):0.0150070685,(MG314043:0.1750300185,((((JN034761:2.4911E-6,JN034762:2.4911E-6):0.001859996,(JN034765:0.001887639,(JN034766:0.0018769994,JN034767:2.4911E-6):0.0037764856):0.0018816574):0.0057153552,JN034764:0.0018675664):0.0037762075,JN034763:2.2532E-6):0.1733657425):0.0391849633):0.0507047815,((((JN309439:0.0381182782,(KM838383:2.9753E-6,(KM835061:2.4911E-6,KM827393:0.0108846002):0.002133526):0.0242136328):0.0786859591,((KR102046:2.4931E-6,MG320285:0.0023089027):2.6594E-6,(MG316689:2.7473E-6,MG317241:2.6564E-6):0.0239941061):0.0862749393):0.0446197483,MG448758:0.2751694925):0.0327653725,(JN034768:0.1674189041,JN034769:0.1232781946):0.2030801235):0.0260665662):0.010899956,(((((MF749987:2.4911E-6,(MF747936:0.0039042289,MF750244:0.0058883929):2.491E-6):2.491E-6,(MF748492:0.0042562962,MF750067:0.0042636101):2.5462E-6):2.0254E-6,KR102199:0.0021007824):2.6565E-6,KR104928:0.0042253568):0.1696639617,(JN034770:0.0057004991,JN034771:2.4911E-6):0.1884284976):0.0508105609):0.0098175051):0.0219200763,((KM827696:0.0015502287,MG312552:0.0040788764):0.0340829014,MG310514:0.0109944557):0.2354083359):0.0101066402):0.0382924164,(((((MG317243:2.4038E-6,(MG319572:2.4911E-6,MG311441:2.4911E-6):0.0021723026):0.1446699528,(((((((((((KM825988:0.001761646,(MF745732:2.2268E-6,MF745058:0.0019169373):2.2529E-6):2.7097E-6,MF743536:2.4911E-6):0.0017597103,(MG317750:2.4911E-6,(((MG311778:2.4911E-6,(MF750104:2.4911E-6,MF745409:2.4911E-6):2.491E-6):2.491E-6,MG310717:0.0035503378):0.0017457762,(((KT705051:2.4911E-6,((KT701387:2.4911E-6,MF752435:0.0040633575):2.491E-6,(KT702535:2.4911E-6,KT705119:2.4911E-6):2.491E-6):2.4835E-6):0.0018099657,((KM835473:2.4911E-6,KT701180:0.0061435036):2.491E-6,KT704877:2.4911E-6):2.9929E-6):0.0021734145,KT701211:0.0019116676):0.0089276957):0.0035662424):2.5158E-6):2.7992E-6,MF746700:2.4911E-6):2.2017E-6,MG316814:2.4911E-6):2.491E-6,MG315812:2.4911E-6):2.9508E-6,((MG319627:2.4911E-6,(MG312627:2.4911E-6,MG318873:2.4911E-6):2.491E-6):2.491E-6,MG315583:2.4911E-6):0.0019177945):0.0038745436,(MF750364:2.6161E-6,MF747815:2.4911E-6):2.8732E-6):0.0654687437,(MF752161:2.2532E-6,MG313898:0.0055360337):0.121197701):0.0971695677,(((((KM826479:2.4911E-6,((((KM839302:2.4911E-6,KM834351:2.638E-6):1.1693E-6,KM840566:0.0019849785):1.0111E-6,KM832996:2.4911E-6):1.3628E-6,KM824256:2.4911E-6):0.0018091187):0.0018150229,((KM840515:2.7922E-6,MG318984:0.0238409011):0.0018139374,(MG317851:0.0018155001,KM837441:0.0018132308):2.491E-6):2.0838E-6):0.0021634592,MG315668:2.1231E-6):0.0701764015,MG311302:0.1042043338):0.0084402007,(((((MG311462:0.0,MG315361:0.0):0.0,MG317008:0.0):0.0,MG315657:0.0):2.4911E-6,(MG312296:2.4911E-6,(MG320072:0.0018027133,MG320124:0.0018032411):2.4768E-6):2.491E-6):2.491E-6,((((((((((((((((((((((KM838770:0.0,KM831388:0.0):0.0,MF743646:0.0):0.0,MG314402:0.0):0.0,MF749249:0.0):0.0,MF747801:0.0):0.0,MG313754:0.0):0.0,MF747004:0.0):0.0,MG316959:0.0):2.4911E-6,((((((KR096304:0.0,MG319285:0.0):2.4911E-6,(((((((((((((((HQ924292:2.1892E-6,MF750969:2.4911E-6):0.0027120749,((MG315801:0.0019959684,MG314053:2.4911E-6):3.2855E-6,(MG314420:2.4911E-6,MG311834:2.4911E-6):2.4386E-6):0.0019839217):2.9287E-6,(((MF743999:0.0,MG312610:0.0):2.4911E-6,MG310391:2.4911E-6):2.6795E-6,(MG317952:2.4911E-6,(MG321165:2.4911E-6,MF744712:0.0042164313):2.7066E-6):2.491E-6):0.0019795514):2.9356E-6,(((MG317288:2.4911E-6,KM832318:2.4911E-6):2.491E-6,KM840736:2.4911E-6):2.9314E-6,MG315944:0.001977047):0.0019768677):2.683E-6,MG315878:2.4911E-6):2.491E-6,MG311936:2.4911E-6):2.491E-6,MF745045:2.4911E-6):2.491E-6,KR104045:2.4911E-6):2.7257E-6,MG310346:2.4911E-6):2.6688E-6,MG317766:2.4911E-6):2.3142E-6,(MF748368:2.9475E-6,(MG321154:2.4911E-6,(KM836844:2.4911E-6,KM824225:2.4911E-6):2.491E-6):0.0018452948):0.0018517379):0.0027129341,MG317377:0.0020874612):2.491E-6,KM837111:2.4911E-6):2.5125E-6,MF752388:2.4911E-6):2.491E-6,MF748702:2.4911E-6):2.491E-6):2.491E-6,MF746418:2.4911E-6):2.491E-6,MF745523:2.4911E-6):2.491E-6,MF750019:2.4911E-6):2.491E-6,MF743382:2.4911E-6):1.0726E-6):2.2439E-6,KM837086:2.4911E-6):1.0627E-6,MF746172:2.4911E-6):2.5636E-6,KM101019:2.4911E-6):2.9055E-6,MF745870:2.4911E-6):2.491E-6,MF743966:2.4911E-6):2.491E-6,MF751538:0.0019864792):2.491E-6,KM833914:2.4911E-6):2.491E-6,KR102343:2.4911E-6):2.491E-6,MF747634:2.4911E-6):2.491E-6,MF745719:2.4911E-6):2.491E-6,MG318481:2.4911E-6):2.491E-6,KR096462:2.4911E-6):2.5026E-6,KR095663:2.4911E-6):2.0344E-6):0.0747382948):0.0258201021):0.0888536242,(((((MG313089:2.2123E-6,(MG319979:2.4911E-6,MG319359:2.4911E-6):0.0020085039):2.7471E-6,(MG317973:2.4911E-6,(((((((MG311663:0.0,MG319250:0.0):0.0,MG312248:0.0):0.0,MG318810:0.0):0.0,MG319951:0.0):2.4911E-6,(((MG310940:0.0,MG313679:0.0):0.0,MG316660:0.0):2.4911E-6,MG316380:2.4911E-6):2.491E-6):2.491E-6,MG315029:2.4911E-6):2.89E-6,MG311417:2.4911E-6):2.7984E-6):0.0018401751):0.0431923594,((MG314763:2.4911E-6,MG318578:2.5357E-6):2.3896E-6,((((MG312830:0.0,MG321027:0.0):2.4911E-6,MG314996:2.4911E-6):2.491E-6,MG311090:2.4911E-6):2.491E-6,(MG315547:2.4911E-6,MG319975:2.4911E-6):2.491E-6):2.5278E-6):0.0056584057):0.0022646307,MG310819:0.0020854867):2.1277E-6,((((((MG315445:2.4911E-6,MG319343:0.0018610116):2.491E-6,MG316691:2.4911E-6):2.491E-6,MG314268:2.4911E-6):2.491E-6,MG318448:2.4911E-6):2.491E-6,MG319868:2.4911E-6):2.0576E-6,MG318396:2.5807E-6):0.0189587812):0.3444415635):0.0375435745):0.0479150511,(((((((((((GU680159:2.4911E-6,((((((MG311287:0.0,MG315287:0.0):0.0,MG319947:0.0):0.0,MG312499:0.0):0.0,MG318998:0.0):2.9302E-6,((MG320813:2.1727E-6,MG320721:0.0024276063):2.7619E-6,JX835088:0.0036382733):0.0018120841):2.584E-6,((((((HQ919939:0.0018454232,(MG318760:2.4911E-6,MF748588:0.0039889835):2.0477E-6):0.0036521577,MF746813:0.0042551075):2.642E-6,GU680172:0.0039722944):2.4764E-6,(((((MG310280:0.0,MG313430:0.0):2.4911E-6,MG311801:2.4911E-6):2.2628E-6,MF749066:2.4911E-6):2.3672E-6,MF750928:2.4911E-6):2.2792E-6,MF748488:0.0019957886):0.0036296336):2.7729E-6,(JN309437:2.4911E-6,((HQ924263:2.4911E-6,(HQ924262:0.0018147268,KM833649:0.0044309279):2.491E-6):2.491E-6,HQ924265:2.4911E-6):2.491E-6):2.491E-6):0.0018087595,MF748513:2.4911E-6):2.491E-6):2.1772E-6):2.1245E-6,GU680169:2.4911E-6):2.491E-6,(MG312001:2.4911E-6,(JN309438:2.4911E-6,(HQ924261:2.4911E-6,HQ924264:2.4911E-6):0.0018153969):0.0018087915):2.491E-6):2.491E-6,MF743364:2.4911E-6):2.9569E-6,GU680155:2.6498E-6):2.0467E-6,(MF751843:2.0873E-6,MF751330:0.0061014655):0.0020087713):0.0859758818,JN309453:0.0260720925):0.0849075719,((MG320077:0.0370301781,(HQ924291:0.0069343643,KM827297:0.0038498788):0.0496675419):0.0735396201,(HQ919860:0.0254385274,(MG311876:0.0028209395,MG319507:2.4911E-6):0.0062128154):0.1818567341):0.0412146442):0.0121055962,MG310937:0.0854047311):0.0207534071,((MG314276:2.1032E-6,((MG319686:2.4911E-6,MG319957:2.4911E-6):2.491E-6,MF746494:2.4911E-6):2.6791E-6):0.1725125792,((HM377212:2.1316E-6,MG318370:2.1766E-6):2.326E-6,(MG317712:2.4911E-6,MG320819:2.4911E-6):2.8036E-6):0.2036490528):0.0295491289):0.0510679946,((MG311207:2.2441E-6,MG318458:2.4911E-6):0.1196008026,(KM828387:2.003E-6,KM834794:0.0060426674):0.1505418449):0.1345858275):0.0250162146):0.0536088471,((((MF751846:0.0018389011,MF752373:2.4911E-6):2.0149E-6,MF744289:0.0018352319):0.0031162751,MF749982:0.009997297):0.2047879718,((((((((((MF748429:0.0108364858,(KR095925:0.0019488998,MF744394:0.0019680532):0.0024610079):0.0040717224,(KR101650:2.4911E-6,(MF750100:2.4911E-6,KR100190:2.4911E-6):2.491E-6):0.0173349156):0.0061263136,MF748321:0.0056366376):0.0021858702,KR100224:2.1376E-6):2.1651E-6,KR104792:2.4911E-6):2.4712E-6,KR098753:2.4911E-6):2.8713E-6,KR103568:2.4911E-6):2.491E-6,KR103803:2.4911E-6):0.0031651105,MG513524:0.008509186):0.0530439297,KR102287:0.0407904815):0.2655631997):0.0514260235):0.0123545377,((MG312699:2.6508E-6,MG312398:2.1125E-6):0.2084217578,((((MG314681:0.0017798818,MF746882:0.005007115):0.1546841979,(KR104406:0.0107349428,KR104480:2.963E-6):0.3013366636):0.0296706949,(((((MG314287:0.0056071408,MG317765:0.0012331249):0.2069163931,(((((((MG311647:0.0,MG319972:0.0):0.0,MG318490:0.0):0.0,MG316778:0.0):0.0,MG317953:0.0):2.281E-6,MG314581:2.281E-6):0.0026225669,((MG315186:2.0721E-6,MG319814:2.4911E-6):2.491E-6,MG320138:0.0026229949):2.3207E-6):0.0026222402,MG318177:2.2037E-6):0.136072471):0.0869626653,(MF743696:2.181E-6,MG319467:0.0093275346):0.1663890627):0.0424380887,((((((((MG313240:0.0018508722,MG318139:2.125E-6):2.491E-6,(MG311272:2.4911E-6,MG316072:2.4911E-6):2.5416E-6):0.003722776,((MG315958:2.7116E-6,((((MG317690:0.0,MG319202:0.0):0.0,MG317336:0.0):2.4911E-6,(((MG314841:0.0,MG320399:0.0):2.4911E-6,(MG315911:2.4911E-6,MG313030:2.4911E-6):2.491E-6):2.491E-6,MG314831:2.4911E-6):2.491E-6):2.491E-6,MG316339:2.4911E-6):2.5677E-6):0.0018559384,((MG310738:2.4911E-6,((MG320268:2.4911E-6,MG317150:0.0022687883):2.491E-6,MG312972:0.002059698):2.491E-6):2.491E-6,MG314414:2.4911E-6):2.2832E-6):0.0056069448):2.5613E-6,((MG310782:0.0,MG321062:0.0):0.0,MG318880:0.0):2.1585E-6):2.9015E-6,MG315909:2.4911E-6):2.6455E-6,MG312661:2.4911E-6):2.2284E-6,MG311634:0.0042879544):0.0015892173,MG318319:0.0046508995):0.2718774515):0.0595573997,(KM824353:2.4911E-6,KM836300:2.4911E-6):0.2849283894):0.021386319):0.0117440066,MG311893:0.3612381986):0.0345174229):0.088356007):0.0155384372):0.0200960715):0.0334676617,((((KX421868:0.1993439701,(((((MG316487:0.0029606967,MG317078:2.4911E-6):2.2624E-6,MG316195:0.0027498588):0.0030800782,((KR102732:2.4911E-6,KR103728:2.4911E-6):2.491E-6,KR100985:2.4911E-6):0.0198169588):0.0032538948,MG319336:0.0149573465):0.0127130641,MG321045:0.0074265805):0.171237713):0.1322579028,MG314311:0.2697462274):0.0473408208,((MG316888:0.0092174323,MG316182:0.0072875023):0.0085850641,MG315130:0.0426054803):0.1856267753):0.0839376677,((MG835761:2.3021E-6,MG811676:0.0127128007):0.1962258396,(MG449558:0.0031311325,MG316595:2.4911E-6):0.2383231598):0.061114508):0.1065415594):0.0069619795,((((((MG811671:2.4911E-6,MG773265:2.4911E-6):2.6585E-6,(MF745895:2.4911E-6,MF750639:2.4911E-6):0.0020227747):0.0019767124,(((((MF742959:2.4911E-6,MF746552:2.4911E-6):2.491E-6,MF752067:2.4911E-6):0.0019934069,(MF746968:2.4911E-6,MF748260:0.0047200232):2.8724E-6):2.8724E-6,(MF744259:2.4911E-6,MF751651:2.4911E-6):2.9458E-6):2.7244E-6,MF752113:0.0019978149):0.0019944199):2.4715E-6,MF743664:2.439E-6):2.1876E-6,MF751924:0.0022218942):0.0861329906,((MF743035:2.9794E-6,MF742764:2.4911E-6):2.1209E-6,((((((MF745869:1.1686E-6,MF744474:2.4911E-6):2.491E-6,MF745047:0.0018608545):2.121E-6,MF750251:2.4911E-6):2.121E-6,MF748951:0.0018661332):2.121E-6,MF749270:2.4911E-6):2.4588E-6,MF750523:2.4911E-6):0.0034113344):0.1068263458):0.2968516692):0.0226955833,((((((KM824500:0.0425780583,KM834610:2.4911E-6):2.491E-6,((KM828274:0.0,MG311859:0.0):2.4911E-6,KM829677:2.4911E-6):2.7841E-6):0.0036435445,(KM834438:2.4911E-6,MF750093:2.4911E-6):2.7886E-6):0.0018146919,(KM836095:2.185E-6,KM838220:0.0018166371):2.8322E-6):0.2131606034,((((((KM826800:0.0022274142,KM835204:0.0018259402):0.029316193,(KM831116:2.8706E-6,MG311742:0.0021472558):0.0068027625):0.0590806331,((MG311345:2.6958E-6,((MG316294:2.4911E-6,MG315528:2.4911E-6):0.0041354332,(MG314613:0.0085855026,MG312307:0.0105611942):2.579E-6):0.0020577009):2.6726E-6,(((MG312833:0.0,MG312850:0.0):2.4911E-6,MG318123:2.4911E-6):2.9997E-6,((MG311699:2.4911E-6,MG310961:0.0022326462):2.491E-6,(MG314669:0.0020810599,MG315263:0.0024190191):0.0020789962):2.491E-6):0.0020498245):0.0789419781):0.1360561832,((((KM833491:2.4911E-6,MF752423:2.4911E-6):0.0018960444,MG315753:0.0240891937):0.0021352425,MG314320:2.3297E-6):0.1073483766,MG312532:0.1397081315):0.0704412562):0.0153256542,((MG449594:0.0018951664,((MF750671:2.4911E-6,(MF750673:2.4911E-6,((MH142473:0.0037079788,MF749651:0.0044552344):2.491E-6,MF743488:0.0041307542):2.491E-6):2.491E-6):2.491E-6,(MF748228:2.4911E-6,MF745411:0.0041444035):2.491E-6):2.491E-6):0.0051772557,MG315437:5.450099E-4):0.1477837699):0.0810133687,MG450057:0.2973727013):0.0274722107):0.0661353925,((((MG449927:0.0198370894,MG773264:0.004468169):0.1138629486,MG314175:0.2477866603):0.159616714,KM101011:0.537513642):0.0733685425,((((KM825478:2.4911E-6,KM828880:0.0018818208):2.0057E-6,KM834776:0.0217393826):0.3541150323,KM101017:0.4634296769):2.0572E-6,MG318656:0.32874689):0.1184851533):0.0583332204):0.0068537512):0.0292108962,MG895846:0.4058991821):0.0135125399):0.0493744626,(((((((((((((((HQ919966:0.0,MG318381:0.0):2.4911E-6,MG320898:2.4911E-6):2.491E-6,MG317702:2.4911E-6):2.4445E-6,(MG318339:2.4911E-6,MG319426:0.2037342816):2.6733E-6):2.8731E-6,HQ919886:2.4911E-6):0.0037561482,MG313682:0.0022962156):0.0019236369,MG315845:0.0222299927):2.3015E-6,((((((MG312546:2.4911E-6,((KM101009:2.4911E-6,(KT621523:2.4911E-6,((MG315449:2.4911E-6,MG313990:2.4911E-6):2.491E-6,(MG317414:0.0042137307,(MG320961:2.4911E-6,MG310401:2.4911E-6):0.0021191233):2.491E-6):2.491E-6):2.491E-6):2.4697E-6,MG319581:0.0019555078):2.491E-6):2.491E-6,MG314756:2.4911E-6):2.6589E-6,((MG314480:2.4911E-6,MG317055:2.4911E-6):2.9174E-6,MG316971:0.0020062591):0.0019133997):2.8627E-6,MG316016:2.4911E-6):0.0019079096,(MG316643:2.4911E-6,MG317379:2.4911E-6):0.0028510916):1.6483E-6,((MG310511:0.011830793,MF742684:2.4911E-6):2.9459E-6,MF749356:2.4911E-6):2.491E-6):0.0019600355):0.0030133424,MG318544:2.2077E-6):0.1160010555,((((((MG310328:0.0018438021,MG318498:0.0018293771):2.2333E-6,MG315612:0.0018244284):0.0112591432,MG315790:2.0171E-6):2.0242E-6,MG320996:2.4911E-6):2.4806E-6,MG315676:2.4881E-6):0.0685740574,MG310632:0.1393205694):0.0775191102):0.0455182741,(((KR096697:0.0022133728,(KR097524:2.4911E-6,KR098456:2.4911E-6):2.121E-6):0.013457597,KR098453:0.0501873753):0.1265686365,AF142131:0.2728025592):0.0614041702):0.0359540725,(((((MG450114:2.0222E-6,(MG450200:0.0214676695,(MF750627:0.0024517125,MF745701:0.0049120885):0.0029726012):0.0939214681):0.0020121934,MF749588:2.159E-6):0.0100154944,(((KR099448:2.4911E-6,(MG311106:2.4911E-6,MG507382:0.0048021775):2.5246E-6):2.493E-6,KR096837:2.4911E-6):0.0065180249,MG508388:0.0219505602):0.003470335):0.1712555625,(((((MF751394:2.4911E-6,(MF744611:0.0076948377,MF743779:0.0027781345):2.491E-6):2.1232E-6,MG311407:2.4911E-6):2.0463E-6,MG319180:0.0043631799):0.0060511309,(MG311420:2.4911E-6,MG312281:2.4911E-6):2.4518E-6):0.1297749031,MG449877:0.23185915):0.0458344345):0.0288923574,JN018105:0.3127731978):2.4214E-6):0.1184319849,((MF751540:2.8952E-6,MF747463:0.0022234304):0.391638226,((HQ924348:0.0132353891,(HQ924374:2.4911E-6,MG311157:2.4911E-6):0.0098436709):0.3136420138,MG976100:0.5400336828):0.0163101748):2.0475E-6):0.0214294943,(((((((((((((KM101000:0.1970313123,(((((KR104672:2.6425E-6,KR100468:2.1434E-6):0.0023085997,(((KR099046:2.4911E-6,(KR104156:0.0021656708,(((KR102570:2.4911E-6,KR103337:2.4911E-6):0.0030999157,KR100397:2.1453E-6):0.0040764546,KR096167:2.4911E-6):0.018995628):2.059E-6):0.0023135999,KR100121:2.6632E-6):2.5367E-6,KR098857:2.8389E-6):2.0179E-6):0.1504062528,(((MF751100:0.0104517191,KM826586:0.0124576799):0.0133822604,MF751814:0.022093764):0.0929270731,(MF743847:0.0098367716,(MF748729:2.4911E-6,MF748386:2.4911E-6):0.0084317367):0.1763322728):0.0851195687):0.0628164412,(KF000277:0.0097016264,(MF752022:0.0040615985,MF749213:2.4911E-6):0.0454714204):0.2319496046):0.0354998442,MG835758:0.2934944448):0.0111205934):0.0435758849,((MF751552:2.121E-6,MF748300:2.4911E-6):0.1871274053,((((KR103266:0.00216553,(KR100140:2.4911E-6,(KR096061:2.4911E-6,((KR096690:2.4911E-6,(KR101676:2.4911E-6,KR103163:2.4911E-6):0.0068136697):2.415E-6,(KR100609:0.0091264878,KR097354:0.0068210572):2.493E-6):2.493E-6):2.493E-6):2.493E-6):2.493E-6,KR097336:0.0091331901):0.0012889677,((KR099520:2.4911E-6,KR101175:2.4911E-6):2.493E-6,KR097711:2.4911E-6):0.0032964714):0.0486731872,KR100954:0.0492017068):0.1235865626):0.1746804052):0.0168283609,((((((HQ938531:0.0,HQ939598:0.0):2.4911E-6,HQ938534:2.4911E-6):0.0037760582,MG312310:0.0075757093):0.1168516083,((((((((((MF750281:0.0,MF743609:0.0):0.0,MF746731:0.0):2.4911E-6,MF750965:2.4911E-6):2.1277E-6,((((MF751922:2.4911E-6,MF750124:2.4911E-6):2.9165E-6,MF743099:0.0044530977):2.0894E-6,(MF751385:2.4911E-6,MF746620:2.4911E-6):0.0020472087):0.0020477471,MF744914:0.0042287283):2.7915E-6):2.0207E-6,(MF743830:2.4911E-6,(((MF747002:2.4911E-6,((((MF746739:0.0,MF748290:0.0):2.4911E-6,MF744691:2.4911E-6):2.491E-6,((((((((((((MF743602:2.4911E-6,(MF744020:0.001541679,MF749845:2.4911E-6):1.2792E-6):1.0539E-6,MF745340:2.4911E-6):1.2571E-6,MG511977:2.4911E-6):1.2323E-6,MF742568:2.4911E-6):1.4492E-6,MF747062:2.4911E-6):1.1978E-6,MF746556:2.4911E-6):2.3433E-6,MG509333:2.4911E-6):2.1292E-6,MG510930:2.4911E-6):1.3134E-6,MF748010:2.4911E-6):1.0235E-6,MF746647:2.4911E-6):1.3025E-6,MF745123:2.4911E-6):6.671537E-4,((((((MF751397:0.0,MF748594:0.0):0.0,MF745392:0.0):0.0,MF747469:0.0):0.0,MF747010:0.0):0.0,MF749552:0.0):2.4911E-6,MF743282:2.4911E-6):2.491E-6):2.491E-6):2.491E-6,MF747285:2.4911E-6):2.491E-6):2.491E-6,((((((((MF750112:0.0,MF746538:0.0):0.0,MF746071:0.0):0.0,MF744811:0.0):0.0,MF746522:0.0):0.0,MF749446:0.0):0.0,MF747265:0.0):0.0,MF747185:0.0):2.4911E-6,MF743408:2.4911E-6):2.491E-6):2.491E-6,(((((MF747499:2.4911E-6,MF749017:2.4911E-6):2.491E-6,MF748141:2.4911E-6):2.491E-6,((((((((MF750747:0.0,MF743291:0.0):0.0,MF747324:0.0):0.0,MF742771:0.0):0.0,MF744166:0.0):0.0,MF749182:0.0):0.0,MF749297:0.0):0.0,MF743129:0.0):2.4911E-6,(MF742751:2.4911E-6,(MF745813:2.4911E-6,MF749183:2.4911E-6):2.491E-6):2.491E-6):2.491E-6):2.491E-6,((MF750239:0.0,MF748021:0.0):0.0,MF749692:0.0):2.4911E-6):2.491E-6,MF743087:2.4911E-6):2.491E-6):2.491E-6):2.491E-6):0.0021945999,((MF744897:2.9591E-6,MF746889:2.9756E-6):2.9503E-6,MF750417:2.9701E-6):0.0022264511):2.6368E-6,MF745610:2.7844E-6):2.9356E-6,MF748069:2.023E-6):0.0018046335,(MF746983:2.4911E-6,MF747173:2.4911E-6):0.0175867083):0.0051506655,((MF743146:2.4911E-6,(MF750720:2.4911E-6,MF746020:2.4911E-6):2.491E-6):2.1437E-6,MF751691:2.4911E-6):0.0067379705):0.0685280422):0.0970190117,(((((MF744203:0.0697601729,MG315035:0.0660768816):0.0918476283,MG319031:0.1748545216):0.0201193366,((MG510354:2.2127E-6,MG511177:0.0058054018):0.0228446216,MG512118:0.0506835117):0.2361762762):0.0360385166,(((HQ938538:0.0019579455,HQ938544:2.6876E-6):0.001957614,((HQ938541:0.0019563799,(HQ938545:0.0059169272,(HQ938539:2.4911E-6,HQ938543:2.4911E-6):0.0060283964):2.2735E-6):2.3828E-6,(HQ938546:0.0019558896,HQ938547:0.0019558628):2.491E-6):2.0818E-6):0.003940622,(HQ938540:2.4911E-6,HQ938542:2.4911E-6):2.3063E-6):0.1750859329):0.0190044074,(MF750321:2.4964E-6,MF745125:2.4911E-6):0.2590076158):0.0318990572):0.0565717765,(((((KR095860:2.4911E-6,KR096747:2.4911E-6):2.491E-6,(KR096235:2.4911E-6,(KR104669:2.4911E-6,KR099969:2.4911E-6):2.491E-6):2.491E-6):2.491E-6,KR104929:0.002265279):0.0020459238,(((KR095931:2.4911E-6,KR100320:2.4911E-6):2.491E-6,KR097612:2.4911E-6):2.491E-6,((KR103965:2.4911E-6,KR097908:2.4911E-6):2.491E-6,KR101068:2.4911E-6):2.491E-6):0.0047826981):0.0299550868,(KR097561:2.4911E-6,KR100474:2.4911E-6):0.0340400475):0.2396760615):0.0404386809):0.0184556707,((((((((((((KU243701:2.9439E-6,KU243715:0.0022843408):2.7082E-6,KU243716:2.4911E-6):0.0019585564,(KU243767:2.4911E-6,((KU243782:0.0035356325,KU243717:0.0043547168):4.092582E-4,((KU243764:2.4911E-6,(KU243714:2.4911E-6,KU243713:2.4911E-6):2.491E-6):0.0019615017,((KU243763:2.4911E-6,KU243766:2.4911E-6):0.0019566517,((((KU243772:0.0019365938,(KU243789:0.005865335,(KU243775:2.4275E-6,KU243776:2.4883E-6):0.0058866257):2.4702E-6):2.1336E-6,((KU243780:2.4911E-6,KU243845:2.4911E-6):2.1293E-6,KU243781:0.0078611006):0.0019348797):0.0059105413,(KU243774:2.4911E-6,KU243788:2.4911E-6):0.0039335612):0.0019244583,(KU243720:0.0021855357,(((((KU243702:0.0020646106,KU243742:2.86E-6):2.491E-6,KU243718:2.4911E-6):2.4659E-6,KU243719:0.0087229058):0.0029731124,(((KU243726:0.0044184332,KU243721:2.197E-6):2.7351E-6,(KU243723:2.4911E-6,KU243728:2.4911E-6):0.0020857845):0.0041812713,KU243722:2.5641E-6):0.010606017):0.0028935951,KU243724:0.0044653815):2.1763E-6):2.4162E-6):0.0142343718):2.1596E-6):2.1416E-6):2.4899E-6):2.8971E-6):0.0040826838,KU243711:8.616167E-4):0.0705154888,(((((((((((((KU243758:2.6497E-6,(KU243737:2.2862E-6,KU243735:0.0021595396):2.9791E-6):0.0020237365,(KU243762:0.002091563,KU243733:0.0089743842):0.0039577656):0.0020207707,KU243759:0.0249977406):2.9656E-6,KU243725:2.4911E-6):2.9757E-6,KU243727:2.4911E-6):2.4065E-6,KU243734:0.0022332789):2.6801E-6,KU243736:2.4911E-6):2.2256E-6,KU243773:0.0020160719):2.887E-6,KU243783:2.4911E-6):2.491E-6,((KU243777:0.0,KU243795:0.0):0.0,KU243798:0.0):2.4911E-6):2.491E-6,((((((KU243778:0.0,KU243786:0.0):2.4911E-6,KU243784:2.4911E-6):2.491E-6,(((KU243797:2.4911E-6,KU243799:2.4911E-6):2.9761E-6,KU243803:0.0040081981):0.0019981337,(KU243843:2.6967E-6,KU243732:2.0615E-6):0.004040119):2.3023E-6):2.6803E-6,KU243787:0.0019995196):2.1379E-6,KU243812:0.0040159281):0.0020033228,KU243823:0.0167030478):2.726E-6):2.7586E-6,KU243844:0.0041047646):0.0020105637,(KU243785:2.4911E-6,KU243729:2.4911E-6):2.9806E-6):0.025315926):0.0138829175,(KU243770:0.0062383907,KU243779:2.4079E-6):0.047298389):0.0186175334,((((((((((((KU243743:0.0019315128,KU243705:2.6305E-6):2.6676E-6,(KU243749:2.4911E-6,(KU243748:2.4911E-6,KU243744:0.0039367843):2.491E-6):2.8948E-6):0.0019377056,KU243804:0.0019350716):2.7329E-6,KU243815:0.0019386957):2.491E-6,(KU243802:0.0,KU243768:0.0):2.4911E-6):2.491E-6,KU243810:2.4911E-6):2.6852E-6,(KU243704:0.0020783263,(KU243813:2.7974E-6,KU243703:0.0019755575):0.0019413867):2.3198E-6):2.895E-6,(KU243811:2.4911E-6,KU243816:2.4911E-6):0.0019389143):0.0038993762,KU243801:2.2185E-6):0.033689757,((((KU243765:0.0,KU243796:0.0):2.4911E-6,KU243769:2.4911E-6):0.005760743,KU243809:0.0118392767):0.0063494704,(KU243842:2.4247E-6,((KU243710:2.3589E-6,(KU243739:2.4911E-6,(KU243738:2.0727E-6,KU243740:2.3173E-6):0.0075725384):2.6083E-6):2.8149E-6,KU243709:0.0021254216):0.0018601449):0.0013430371):0.0560189459):0.0632692404,(((((KU243800:0.003892852,KU243712:0.0090168663):0.0019977217,(KU243807:2.916E-6,KU243808:0.0019624291):0.0019471134):2.2309E-6,KU243805:2.4911E-6):2.491E-6,KU243806:0.0019445322):0.0019465196,KU243822:2.8506E-6):0.045056434):0.0135941846,((((((KU243814:2.4851E-6,(KU243747:2.4911E-6,(KU243745:0.0056409604,KU243741:0.0094719625):2.8341E-6):0.0037550081):0.0037625858,KU243708:0.0062454509):0.0019147073,KU243820:0.0018634982):0.0054374639,(KU243818:0.0053566335,(KU243819:2.4911E-6,(KU243706:0.0020181008,KU243707:0.004092976):2.491E-6):3.929971E-4):0.0081996509):0.0229452027,KU243821:0.0334871518):0.014035965,(KU243817:0.0023786292,KU243746:0.0054754198):0.0191321076):0.0649097944):0.0576959809):0.0612406955,(((((KU243750:0.0297791283,KU243761:0.0429632265):0.0274283095,((KU243827:0.0057967339,(KU243752:0.0019120864,KU243753:0.0039553932):2.6371E-6):0.0020740042,KU243751:0.0037605151):0.0984270176):0.02478993,(KU243824:2.9098E-6,(KU243825:2.4911E-6,KU243826:2.4911E-6):0.0019405995):0.1032934141):0.0246209826,((KU243828:2.4911E-6,KU243830:2.4911E-6):2.6631E-6,KU243829:2.4911E-6):0.1108566737):0.0320878647,((KU243790:0.0,KU243792:0.0):2.4911E-6,KU243791:2.4911E-6):0.1631145407):0.0423780503):0.02230237,(((((KU243755:2.4911E-6,(KU243760:2.4911E-6,KU243754:2.4911E-6):0.001993891):2.491E-6,(KU243757:0.0020263183,KU243756:0.015561834):2.5076E-6):2.3108E-6,KU243731:0.0021191528):0.0328710035,KU243730:0.0171339855):0.0539059852,((KU243793:2.1915E-6,KU243794:2.1585E-6):0.00400411,((((KU243831:0.0,KU243834:0.0):0.0,KU243833:0.0):2.4911E-6,KU243832:2.4911E-6):0.0012290324,(KU243840:2.4911E-6,KU243841:2.4911E-6):0.0175508766):0.0049843091):0.0946809615):0.1591423962):0.0248981511,(((((KU243771:0.0,KU243838:0.0):0.0,KU243837:0.0):0.0,KU243839:0.0):2.4911E-6,KU243836:2.4911E-6):2.1979E-6,KU243835:0.0080667547):0.2566142685):0.0696517267,KY951470:0.3271683512):0.0591915795,((((MG315129:2.4911E-6,MG321079:2.4911E-6):2.0729E-6,MG312086:2.4067E-6):0.24125631,MF751988:0.0865322862):0.2607021522,(JX836733:2.4911E-6,MF751856:2.4911E-6):0.3679793557):0.0431243215):0.0262704773):0.0199557666,(((((((((MG7013131n1545:2.321E-6,NC0398131n1545:2.4911E-6):2.7355E-6,MF124255:0.0020209584):0.0020177609,(MF124253:2.4911E-6,MF124254:2.4911E-6):2.9742E-6):2.734E-6,(MF124256:2.6624E-6,(MG895847:2.7506E-6,MG895848:0.0020057561):0.004039356):0.0124461088):0.2324323208,(MF124257:0.0023758211,(MF124258:0.0043591603,(MF124259:0.0021185501,MF124260:2.4911E-6):0.0041930267):0.0062863165):0.1089893629):0.0583411782,((((((((HQ938532:0.0,KR070048:0.0):2.4911E-6,HQ938537:2.4911E-6):2.491E-6,HQ938535:0.0019631138):0.0090298173,HQ938533:0.0093899097):0.1261672498,(((((((((((((((((HQ938536:0.0,HQ938798:0.0):0.0,HQ939604:0.0):0.0,HQ939600:0.0):0.0,HQ939597:0.0):0.0,HQ939605:0.0):0.0,HQ938800:0.0):0.0,HQ939601:0.0):0.0,HQ938799:0.0):0.0,KR069931:0.0):0.0,HQ938803:0.0):0.0,HQ938804:0.0):0.0,HQ939603:0.0):0.0,HQ938802:0.0):0.0,HQ939602:0.0):0.0,HQ939599:0.0):0.0,HQ938801:0.0):2.4911E-6,HQ938797:2.4911E-6):0.062342223):0.0467528811,(HQ919901:2.4911E-6,HQ919895:0.0020473381):0.0799199991):0.0375552205,((((((MG310974:2.9396E-6,(MG320426:2.4911E-6,((MG312723:0.0,MG320228:0.0):2.4911E-6,(MG314820:2.4911E-6,((MG318355:2.4911E-6,MG319128:2.4911E-6):2.491E-6,(((MG316261:2.4911E-6,MG318111:2.4911E-6):2.491E-6,MG314031:2.4911E-6):2.491E-6,MG311991:2.4911E-6):2.491E-6):2.491E-6):2.491E-6):2.0431E-6):2.044E-6):0.0020589337,(((MG312690:2.4911E-6,MG316154:0.0022595318):2.801E-6,MG316652:2.1172E-6):2.7249E-6,(MG318440:0.0021237356,(MG315458:2.4911E-6,((MG320770:2.4911E-6,MG318977:2.4911E-6):2.491E-6,MG314630:2.4911E-6):2.5937E-6):0.0043617269):0.0021392644):2.0541E-6):0.0063391098,(MG315780:2.2263E-6,(MG318213:2.4911E-6,(MG311913:2.4911E-6,(MG313996:2.4911E-6,(MG317747:2.4911E-6,(MG315707:2.4911E-6,MG312579:2.4911E-6):2.491E-6):2.491E-6):2.491E-6):2.491E-6):2.319E-6):0.0108108541):0.0041923828,((MG314701:2.9941E-6,(MG316816:2.4911E-6,((MG310751:2.4911E-6,MG311467:2.4911E-6):2.491E-6,((((((MG311992:0.0,MG318982:0.0):0.0,MG320421:0.0):0.0,MG320935:0.0):0.0,MG319298:0.0):2.4911E-6,(((((MG310538:0.0,MG318016:0.0):2.4911E-6,MG313836:2.4911E-6):2.491E-6,MG312026:2.4911E-6):2.491E-6,((MG314475:2.4911E-6,(MG312412:2.4911E-6,MG318482:2.4911E-6):2.491E-6):2.491E-6,(MG316699:2.4911E-6,MG314282:2.4911E-6):2.491E-6):2.491E-6):2.491E-6,((MG318493:2.4911E-6,MG311950:0.0021707292):2.7995E-6,MG320197:2.4911E-6):2.491E-6):2.491E-6):2.491E-6,MG315573:2.4911E-6):2.491E-6):2.491E-6):2.1605E-6):0.002063272,(MG315606:2.4911E-6,MG320992:2.4911E-6):2.4418E-6):2.6269E-6):0.1276526727,(MF750606:2.0006E-6,(MF745784:2.4911E-6,(((MF749201:2.4911E-6,MF747071:2.4911E-6):2.491E-6,MF743517:2.4911E-6):2.8353E-6,(MF742728:2.4911E-6,(((MF743475:2.4911E-6,MF752360:2.4911E-6):2.9511E-6,((MF751107:2.4911E-6,MF750218:2.4911E-6):2.491E-6,MF750326:2.4911E-6):2.9812E-6):0.0019971974,(MF745166:2.4911E-6,MF751983:0.0020758799):2.0331E-6):2.6112E-6):0.0040145308):0.0020161844):2.8195E-6):0.16253727):0.0467328546,AB530314:0.2205541416):0.0295049033):0.0211744977,(((((MG316525:2.4911E-6,((MF750425:2.4911E-6,((((((MF746072:2.4911E-6,MF747030:2.4911E-6):2.1438E-6,MF752024:2.4911E-6):2.0447E-6,MF752259:2.4911E-6):0.0018297376,MF746003:0.0026477345):2.5809E-6,MF751676:2.4911E-6):2.1883E-6,MF749788:2.4911E-6):2.0106E-6):3.253523E-4,MG317322:0.004092728):0.0020401628):2.3267E-6,MF751596:2.4911E-6):2.4311E-6,KT617263:2.4911E-6):0.1292316347,KR104489:0.1419481979):0.0600342684,MF458723:0.204129866):0.0275189434):0.0322915751):0.0311340815,MF124251:0.2150719738):0.0406469626,((HQ919861:0.1810523711,(MG316283:0.1176696,KM100999:0.1928427694):0.0557461151):0.0225800812,MG509249:0.5067358649):0.0227229184):0.041205804,GQ864400:0.2805320621):0.023699222):0.0086018612,(KM101016:0.3078397678,(((((((((((((((((((MG314962:0.0019907649,MG319911:2.4911E-6):0.0039927707,MG315490:0.0019844251):2.2401E-6,KX065889:2.4911E-6):2.4111E-6,KX065888:2.4911E-6):2.1851E-6,KX065890:0.0028720399):0.0057444881,((((KX065777:0.0,KX065822:0.0):0.0,KX065820:0.0):2.4911E-6,KX065816:2.4911E-6):2.1846E-6,KX065821:0.0028513295):2.491E-6):0.0028444733,((KX065775:0.0,KX065823:0.0):2.4911E-6,KX065819:2.4911E-6):2.8893E-6):0.0028378216,(KX065858:0.0028608042,(KX065862:2.4911E-6,KX065863:2.4911E-6):2.2026E-6):0.0177972715):0.0076236207,KX065774:0.0045401242):0.0482992647,(KX065846:0.0667204135,KX065847:0.0518403071):0.0933455773):0.0194836476,((((((((KX065485:2.1192E-6,((KX065690:2.4911E-6,KX065691:2.1247E-6):2.2809E-6,KX065671:0.0027774526):0.0027713592):0.0027627602,KX065689:0.0027591596):2.2094E-6,(KX065705:2.151E-6,(KX065688:0.0056532326,KX065687:0.0191069914):2.3579E-6):0.0027672042):0.0027617419,((KX065770:0.0,KX065818:0.0):2.4911E-6,KX065817:2.4911E-6):0.0027960567):2.1449E-6,KX065769:0.0055638697):0.0108210121,KX065825:0.0064658518):0.067613182,((((KX065558:0.0,KX065667:0.0):2.4911E-6,KX065666:2.4911E-6):0.0021069104,KX065765:0.003442597):0.0893416119,((KX065565:0.0075959832,KX065570:3.177038E-4):0.1144550817,(((KR102635:2.6922E-6,(((KX065513:0.0,KX065872:0.0):0.0,KX065874:0.0):2.4911E-6,KX065871:2.4911E-6):2.491E-6):0.0054146934,(((KX065483:2.3244E-6,KX065826:2.3291E-6):0.0027126636,KX065656:0.0027296651):2.149E-6,((KX065686:0.0,KX065766:0.0):2.4911E-6,(KX065704:2.4911E-6,(KX065873:0.0027150416,KX065703:0.0054609288):2.3265E-6):2.491E-6):2.491E-6):2.1605E-6):0.0053421564,(KX065708:2.4911E-6,KX065709:2.4911E-6):2.3424E-6):0.0958467944):0.0173745712):0.0360125463):0.0276018205,(((((((KX065480:0.0,KX065845:0.0):0.0,KX065843:0.0):2.4911E-6,KX065842:2.4911E-6):2.491E-6,(KX065839:0.0027491475,KX065841:0.0027530401):2.5785E-6):2.0383E-6,(KX065840:0.0055135928,KX065707:0.0469425011):2.491E-6):0.0027490695,KX065844:2.1359E-6):0.014708169,KX065778:0.0120679787):0.0707962895):0.018826223):0.0107753115,(((((KX065468:2.4911E-6,KX065474:0.0087487239):0.0057524978,KX065469:0.0059340235):0.0119285175,(KX065720:0.005492303,KX065721:0.0030849404):0.0206078629):0.0180553617,((((KX065475:2.4911E-6,KX065476:2.4911E-6):2.0925E-6,(KX065715:2.4281E-6,KX065664:0.0118332757):0.0055401506):0.0029376101,((KX065693:2.4911E-6,KX065780:0.0027745185):2.0485E-6,KX065716:0.005592128):0.0054503989):0.0026381299,KX065779:0.009318589):0.0279337458):0.0342901536,(((KX065694:0.0055229523,(KX065824:2.4911E-6,KX065699:0.0027696614):2.491E-6):2.7503E-6,(KX065700:2.5645E-6,KX065695:0.0056278882):0.0083472211):0.0700114946,((((KX065481:2.4911E-6,KX065561:2.4911E-6):2.0638E-6,KX065713:0.0150804208):0.0029051169,(KX065564:2.4344E-6,(KX065711:2.4611E-6,KX065712:2.393E-6):0.0029092198):2.5294E-6):0.0440707763,(((((((((KX065482:0.0,KX065670:0.0):0.0,KX065701:0.0):0.0,KX065672:0.0):0.0,KX065702:0.0):0.0,KX065652:0.0):0.0,KX065649:0.0):0.0,KX065685:0.0):2.9736E-6,KX065484:2.4911E-6):2.3026E-6,KX065653:0.0028038017):0.0212266911):0.0490395134):0.0413438593):0.0125222451):0.0705765237,(((((KX065598:0.0029457814,KX065600:0.0029954893):0.0028905642,(KX065599:2.4911E-6,KX065904:2.4911E-6):2.1088E-6):2.4145E-6,((KX065724:0.0059783097,((KX065611:2.4911E-6,KX065726:2.4911E-6):2.491E-6,((((KX065617:0.0,KX065729:0.0):0.0,KX065728:0.0):2.4911E-6,KX065727:2.4911E-6):2.3002E-6,(KX065759:0.0028944071,KX065618:0.0058255899):2.491E-6):0.0028943478):0.0090049799):2.2591E-6,KX065646:0.0343785047):0.0028661328):0.0374171692,((((((KX065725:0.0,KX065923:0.0):0.0,KX065920:0.0):0.0,KX065921:0.0):2.4911E-6,KX065730:2.4911E-6):2.1551E-6,(KX065919:2.1567E-6,(((((KX065922:0.0,KX065925:0.0):0.0,KX065928:0.0):2.4911E-6,KX065924:2.4911E-6):2.4089E-6,KX065926:2.4911E-6):2.491E-6,KX065927:0.002882591):0.0028884096):0.0028863026):0.0354829027,(KX065789:0.0092269006,(((KX065790:0.0030259795,((((KX065793:0.0,KX065883:0.0):0.0,KX065885:0.0):0.0,KX065884:0.0):2.4911E-6,KX065881:2.4911E-6):2.491E-6):2.315E-6,KX065794:0.0030170854):0.0061094041,(KX065791:2.4911E-6,KX065792:2.4911E-6):2.3085E-6):2.1148E-6):0.0721770061):0.011063341):0.0101743623,KX065609:0.0149041232):0.0867527404):0.0485445003,((JN018191:2.6239E-6,KM101002:2.0271E-6):0.1373395771,AB530316:0.1792243606):0.0623017517):0.0410818876,((((((KX065853:2.2246E-6,KX065854:2.6812E-6):0.0136259031,((KX065855:0.0,KX065860:0.0):2.4911E-6,KX065859:2.1316E-6):0.001309682):0.2197666241,(((((((((((((KX065465:0.0,KX065838:0.0):0.0,KX065837:0.0):2.4911E-6,KX065478:2.4911E-6):2.491E-6,KX065512:2.4911E-6):2.491E-6,KX065467:0.002938985):0.002936599,(KX065562:2.4911E-6,KX065917:2.4911E-6):2.4489E-6):0.0103118162,(KX065466:0.0029308123,((((((KX065479:0.0,KX065675:0.0):0.0,KX065662:0.0):2.4911E-6,KX065655:2.4911E-6):2.491E-6,(KX065657:0.0028824079,KX065660:0.0028690349):2.491E-6):2.216E-6,(KX065850:2.4911E-6,KX065849:0.0057769365):0.0028686528):0.0087687021,(KX065659:0.0121129943,(KX065563:0.0028780411,KX065916:2.4911E-6):0.0418773922):0.005977347):0.0029190249):0.0047863082):0.0567436391,(((KX065665:0.0027642151,(((KX065827:0.0,KX065830:0.0):0.0,KX065831:0.0):2.4911E-6,KX065829:2.4911E-6):2.491E-6):0.0119689603,((((KX065714:0.0085123732,KX065828:0.0028127323):2.491E-6,((KX065833:0.0,KX065836:0.0):2.4911E-6,KX065835:2.4911E-6):2.761E-6):0.0028934668,KX065832:0.002815654):0.002896973,KX065834:0.0085283881):0.005884682):0.043299858,KX065918:0.0276623398):0.0675569882):0.0238883429,(((((KX065718:0.0,KX065772:0.0):2.4911E-6,KX065771:2.4911E-6):2.491E-6,KX065719:0.0027788711):2.4311E-6,KX065773:0.0055884974):0.0559529151,(KX065761:0.0103034464,KX065764:0.012061005):0.0761616096):0.0249063049):0.024592103,((KX065501:0.0197333639,((KX065575:0.0028826721,KX065576:2.4911E-6):0.0129000445,((KX065674:2.3566E-6,(KX065678:0.0027805001,(KX065677:0.0084855729,KX065676:0.0037000752):2.491E-6):0.0027804886):0.0027683427,((KX065913:0.0,KX065915:0.0):2.4911E-6,KX065914:2.4911E-6):2.2563E-6):0.0336518853):0.0369658215):0.0541641301,(KX065698:0.040009415,KX065706:0.0213784963):0.0779912129):0.0313769987):0.0190942967,(((((KX065471:0.0087614636,(KX065544:2.4911E-6,KX065545:0.0028836779):0.0058131342):2.1554E-6,KX065776:0.0058201485):2.3993E-6,((((((KX065500:0.0,KX065548:0.0):0.0,KX065546:0.0):2.4911E-6,KX065515:2.4911E-6):2.491E-6,KX065553:0.0028735727):2.18E-6,KX065905:0.0117493621):0.0028750372,KX065547:0.0031653706):2.2582E-6):0.0118061893,KX065908:2.8635E-6):2.4019E-6,((KX065477:0.0,KX065907:0.0):2.4911E-6,KX065906:2.4911E-6):0.0028769387):0.0685548157):0.010048839,(((((KX065486:0.0080836033,(KX065493:0.0027113041,KX065502:2.8088E-6):0.0053864955):2.3249E-6,KX065487:0.0056925202):0.0053545441,(((((KX065492:0.0,KX065782:0.0):0.0,KX065514:0.0):0.0,KX065781:0.0):2.4911E-6,KX065496:2.4911E-6):2.818E-6,KX065851:0.0026584491):2.491E-6):0.0209942473,(((((((KX065489:0.0028303956,KX065556:0.0055922168):2.491E-6,((KX065523:0.0055967739,KX065488:0.0246116109):2.491E-6,KX065491:0.0066455422):2.491E-6):2.491E-6,KX065526:2.4911E-6):2.491E-6,KX065490:2.4911E-6):2.491E-6,KX065509:0.0027809345):2.1076E-6,KX065527:0.0027728078):0.0051265792,KX065522:0.0062662032):0.0154369902):0.0766872882,((((((KX065559:2.4911E-6,KX065679:2.4911E-6):0.0027322078,KX065681:0.0027273884):2.1464E-6,KX065560:2.4911E-6):2.491E-6,KX065494:2.4911E-6):0.0027258049,KX065680:2.4911E-6):0.0773551683,(((((((KX065557:2.2253E-6,KX065710:0.0140187431):0.0026856225,((KX065473:0.0030202271,KX065848:0.0081244153):2.1098E-6,(KX065767:0.0054562605,KX065572:0.0109811071):2.1725E-6):2.6485E-6):0.0027241618,(KX065658:2.4911E-6,KX065661:0.0054885759):0.0027355557):0.0013493553,(KX065663:2.6404E-6,KX065717:0.0053568705):0.009525847):9.129342E-4,(((KX065909:0.0026978349,KX065911:2.4911E-6):0.0056522544,KX065470:0.1205859594):0.0094194407,(KX065910:0.0055098002,KX065912:2.4911E-6):0.0107709805):0.0484657305):0.0527359613,(((KX065551:0.0027760888,(KX065554:2.4911E-6,KX065555:0.0027603508):0.0055378774):0.005547763,KX065552:2.6512E-6):0.0788958784,(KX065668:0.0063647226,KX065692:0.0073112594):0.0702792291):0.0154737474):0.0202073303,((KX065856:2.4911E-6,KX065857:2.4911E-6):2.6776E-6,KX065861:0.0027493395):0.195281725):0.0398469833):0.0271166804):0.0201622522):0.0308392663,(((((((((HQ938552:2.4911E-6,HQ938816:2.4911E-6):2.491E-6,HQ938553:2.4911E-6):0.0018368702,HQ938555:0.0018356713):2.5662E-6,(((HQ938556:0.0,HQ938814:0.0):0.0,HQ938817:0.0):2.4911E-6,HQ938813:2.4911E-6):2.491E-6):2.491E-6,(HQ938818:0.0018347998,HQ939586:0.0018643634):2.491E-6):2.5994E-6,HQ938554:0.0037215982):0.0018898484,HQ938815:0.0055486093):0.0034696783,(KX065606:0.0028126792,(KX065744:0.0024740471,(KX065745:0.0026380049,(KX065747:2.4911E-6,KX065748:0.0026334715):2.3096E-6):0.0028153002):0.0026655688):0.0338810376):0.0038944731,HQ939587:0.0042389221):0.1732577454):0.0581128644):0.0129463021,((((HQ938807:2.7717E-6,(((HQ938808:0.0020133494,((((HQ939588:0.0,KR069854:0.0):0.0,KR069794:0.0):2.4911E-6,HQ939590:2.4911E-6):2.491E-6,KR069862:2.4911E-6):2.7543E-6):0.0020085064,(HQ938811:2.4911E-6,HQ939591:2.4911E-6):2.6203E-6):2.7769E-6,(((HQ938820:2.4911E-6,HQ939582:2.4911E-6):2.0477E-6,(HQ939592:2.4911E-6,KR069639:2.4911E-6):2.646E-6):0.0019974433,(HQ939589:2.4911E-6,KR069511:2.4911E-6):0.0081823831):0.0020352068):0.0060966399):0.0034602456,(KR070558:2.5295E-6,KR070011:0.0041400465):0.0020469708):0.0050868083,((((((HQ938809:0.0,HQ938812:0.0):2.4911E-6,HQ938810:2.4911E-6):2.491E-6,HQ938819:0.0019987956):2.491E-6,KR070350:0.0020011729):0.0020013109,HQ939584:0.0020795038):0.0036488781,HQ939583:0.0022612169):2.2937E-6):0.0743870965,HQ939585:0.1798109943):0.1385635724):0.0374589831,KX065852:0.1675067915):0.0421766161,(((JX629050:2.4911E-6,JX629051:2.4911E-6):2.7291E-6,JX629052:0.002041171):0.0806427882,(JX629053:0.0039863984,JX629054:2.0168E-6):0.1459010616):0.0912172976):0.0197110955):0.0223875907,((((KX065503:2.1103E-6,(KX065621:2.5769E-6,(((KX065739:0.0027735646,KX065740:0.0089492176):2.9892E-6,(KX065741:0.0027736159,KX065756:0.0085346203):0.0056155928):0.0082898731,KX065754:0.0060437525):0.0311724405):0.0027461283):2.8516E-6,(KX065898:2.3342E-6,(KX065622:0.0025446078,KX065620:0.0203985085):0.0029641099):0.002740622):0.0112808805,(KX065506:0.0027668054,(((((((((((((KX065577:0.0,KX065815:0.0):0.0,KX065579:0.0):0.0,KX065814:0.0):0.0,KX065623:0.0):0.0,KX065811:0.0):0.0,KX065625:0.0):0.0,KX065624:0.0):0.0,KX065619:0.0):0.0,KX065899:0.0):0.0,KX065813:0.0):0.0,KX065812:0.0):0.0,KX065897:0.0):2.4911E-6,KX065578:2.4911E-6):2.491E-6):2.7701E-6):0.0630062292,((((((((KX065507:2.4911E-6,KX065803:2.4911E-6):0.002834564,(((KX065801:0.0,KX065809:0.0):2.4911E-6,KX065802:2.4911E-6):2.2981E-6,(KX065810:0.0028330419,KX065804:0.0039258247):2.0129E-6):2.4625E-6):0.0502603746,(((((((KX065596:0.0,KX065738:0.0):0.0,KX065753:0.0):0.0,KX065757:0.0):2.4911E-6,KX065597:2.4911E-6):2.491E-6,(KX065604:0.0027804098,KX065746:0.0027804098):2.1962E-6):2.491E-6,KX065645:2.4911E-6):2.0408E-6,(KX065644:2.1244E-6,KX065722:0.0027676115):0.0027745837):0.0389850967):0.0113119976,((KX065864:0.0,KX065866:0.0):2.4911E-6,KX065865:2.4911E-6):0.0429886856):0.0042305093,((((KX065580:2.4911E-6,KX065628:2.4911E-6):2.7772E-6,(KX065581:2.0165E-6,KX065633:2.0162E-6):0.0083653418):0.0027644772,((KX065583:2.4911E-6,KX065629:2.4911E-6):0.0027662731,KX065626:2.1588E-6):0.0027664231):2.381E-6,KX065627:0.0205733254):0.007237883):0.0916954932,KX065511:0.1005956186):0.0218973927,(((((((((KX065585:2.5682E-6,((KX065634:2.4911E-6,KX065636:2.4911E-6):2.2521E-6,((KX065587:2.7766E-6,KX065635:2.4911E-6):2.357E-6,((KX065723:2.7077E-6,((KX065805:2.8013E-6,KX065806:2.3622E-6):0.005509705,(KX065878:2.4911E-6,KX065880:2.4911E-6):2.2803E-6):0.0055293646):0.0027556617,((KX065614:0.0027621283,KX065732:0.0027577522):2.491E-6,KX065807:0.0027583148):0.0083773985):2.3687E-6):0.002747865):0.00275127):0.0172079346,KX065892:2.1776E-6):0.002762305,KX065879:0.0027629932):2.1786E-6,KX065586:2.4911E-6):2.491E-6,KX065590:2.4911E-6):2.491E-6,(KX065632:0.0055708832,KX065882:0.0055677468):2.491E-6):2.158E-6,((KX065808:0.0,KX065893:0.0):2.4911E-6,KX065891:2.5206E-6):0.0027629888):0.0026585442,KX065589:0.002911331):0.0289767936,KX065737:0.0040357614):0.0664931214):0.0319856104,(((((((KX065582:2.334E-6,KX065631:2.334E-6):0.002704972,(KX065886:2.4911E-6,KX065887:2.4911E-6):2.0024E-6):0.0083459377,(((KX065799:2.1765E-6,KX065800:0.0030809247):0.0054885551,(((((((KX065584:0.0,KX065894:0.0):0.0,KX065895:0.0):0.0,KX065788:0.0):2.4911E-6,KX065786:2.4911E-6):2.491E-6,((KX065783:2.4911E-6,KX065784:2.4911E-6):0.0027219861,(KX065787:0.0027283665,KX065869:2.2486E-6):0.00548146):2.1655E-6):2.1499E-6,KX065630:0.005468769):2.0772E-6,(KX065785:2.6793E-6,KX065896:2.0305E-6):0.0027219264):0.0111093762):2.3493E-6,((KX065867:2.4911E-6,KX065870:2.4911E-6):0.0027260154,(((KX065875:0.0,KX065877:0.0):2.4911E-6,KX065876:2.4911E-6):2.3906E-6,KX065868:0.0027202042):2.1527E-6):0.0082596656):0.0028048477):0.0026656646,((KX065615:2.4911E-6,KX065742:2.4911E-6):2.0989E-6,KX065760:0.0082709728):0.0111294887):2.0783E-6,((((KX065602:0.0,KX065605:0.0):0.0,KX065743:0.0):0.0,KX065648:0.0):2.4911E-6,KX065603:2.4911E-6):2.2968E-6):0.0027321163,((((KX065610:0.0,KX065736:0.0):0.0,KX065734:0.0):0.0,KX065735:0.0):2.4911E-6,KX065733:2.4911E-6):2.3406E-6):0.0029492059,KX065755:0.0086225482):0.1045290281):0.0592682755):0.0901934066):0.0122833347,((((((((((KX065588:0.0029705031,(KX065900:0.0029705132,KX065642:0.005967772):2.491E-6):2.491E-6,KX065643:2.4911E-6):2.491E-6,(KX065595:0.0059580268,KX065749:0.0059580259):2.6885E-6):0.0090477598,KX065731:2.589E-6):0.0060008317,KX065591:0.009084585):2.0537E-6,(((((((((KX065593:0.0029601587,(KX065796:2.2712E-6,KX065616:0.0030035867):0.0029626948):2.2395E-6,(KX065902:0.0029579272,KX065798:0.0059553225):2.2336E-6):2.491E-6,KX065594:2.4911E-6):2.491E-6,((KX065612:2.4911E-6,KX065901:2.4911E-6):0.0029586997,(KX065640:2.602E-6,(((KX065601:0.0,KX065638:0.0):2.4911E-6,KX065608:2.4911E-6):2.9657E-6,(KX065641:2.4911E-6,KX065637:0.0029567179):0.0029586267):0.0029645909):0.0029627069):2.491E-6):2.8252E-6,(KX065797:0.0056389591,KX065750:0.0090432877):3.548987E-4):2.491E-6,KX065639:0.002958719):0.002966248,(KX065613:0.0024207424,KX065752:0.0072058426):0.0348759246):2.4556E-6,(KX065903:0.0059803083,KX065592:0.0250606653):2.3126E-6):0.0029835509,KX065758:0.0153726128):2.37E-6):0.0029864701,KX065751:0.0029955009):0.0039143377,(KX065607:2.4911E-6,KX065795:2.4911E-6):0.002080606):0.0484441059,KX065647:0.048841894):0.125061775,(((((MG313257:7.71551E-4,((MG313531:2.501E-6,KX065768:0.0029332409):2.7835E-6,(((((KX065504:0.002925967,(KX065524:0.002935331,KX065530:2.3201E-6):0.0029306414):2.2059E-6,(((((KX065516:0.0,KX065537:0.0):0.0,KX065529:0.0):2.4911E-6,((KX065536:2.4526E-6,((KX065519:0.0029402953,KX065531:0.0029402953):2.491E-6,KX065508:0.0089431857):0.0029353036):0.0029306413,(KX065538:2.4911E-6,KX065541:2.4911E-6):0.0029259665):2.491E-6):2.034E-6,KX065525:2.4911E-6):2.1674E-6,(KX065521:0.0029278376,((((KX065505:2.4911E-6,KX065540:2.4911E-6):2.491E-6,KX065534:0.0031815376):2.2328E-6,((KX065520:2.4911E-6,KX065543:2.4911E-6):2.1233E-6,KX065539:0.0029363265):0.0059070954):0.0029198904,KX065532:0.0094326174):2.4371E-6):2.2195E-6):2.491E-6):0.0029306022,KX065518:0.0150158725):2.3945E-6,((KX065517:0.0029353157,KX065533:0.0059161029):2.4427E-6,KX065542:2.4911E-6):2.2242E-6):0.0029336336,KX065535:2.8757E-6):0.018266807):0.0095190347):0.0368358377,(((((KX065650:0.0029590589,KX065651:0.0028808169):0.0029599092,(KX065683:0.0028935806,KX065697:2.4911E-6):0.0029057057):2.4674E-6,(KX065696:0.0089665383,(KX065654:0.0126766024,KX065673:0.0052269801):0.013341831):0.0029742216):0.0058597037,KX065682:2.6112E-6):0.0037714003,KX065684:0.0020903763):0.0597790102):0.0223206606,((((KX065566:0.005894389,(KX065568:2.4911E-6,(KX065571:0.0029045368,KX065567:0.0118456089):2.422E-6):0.0029150679):0.0029288725,KX065931:0.00583813):2.4415E-6,(KX065930:0.0094161781,KX065569:0.0157359756):0.0054878482):0.0028852179,KX065929:0.0089732073):0.0162859713):0.0178816919,((((((((KX065497:2.4911E-6,KX065498:2.4911E-6):0.002998287,KX065669:0.0091526354):2.4688E-6,(KX065573:0.002991176,KX065763:0.0030151549):0.0030128358):0.0030013534,KX065574:2.485E-6):2.4607E-6,KX065495:2.1249E-6):0.0548519006,KX065762:0.0820170976):0.0328798129,(KX065499:0.0122839603,((KX065549:2.4911E-6,KX065550:2.4911E-6):2.511E-6,KX065472:2.4911E-6):0.0026271175):0.0789268485):0.0229971954,(KX065510:2.4911E-6,KX065528:2.4911E-6):0.1966953399):0.0155336217):0.0438300928,MG895845:0.1942129685):0.0224981718):0.0565991):0.022619169,(JN018109:0.1545562526,MK087652:0.2532213815):0.0731818953):0.0317701673,((((((((JN018189:0.0035214404,((((((HQ919893:0.0,HQ919927:0.0):0.0,HQ919969:0.0):0.0,HQ919940:0.0):0.0,HQ919957:0.0):2.4911E-6,(HQ919920:2.4911E-6,(MG311234:2.4911E-6,MG317577:2.4911E-6):2.491E-6):2.491E-6):2.1775E-6,MF749773:2.4911E-6):0.0067372789):0.0026080897,MF746717:0.0024553701):0.0929441166,KP979219:0.086344867):0.0366770984,(((MG811664:2.7638E-6,MG773262:2.4911E-6):2.9121E-6,(MG811684:2.5426E-6,MG811685:2.5053E-6):0.0019421062):0.0020410421,MG314151:0.0018572908):0.1520246488):0.0467999784,(((((((((MG311404:0.0022929507,MG317754:0.0119295691):2.491E-6,MG314857:2.4911E-6):2.491E-6,(MG317582:2.4911E-6,MG315598:2.4911E-6):0.0023260504):2.8849E-6,MG318186:2.4911E-6):2.8854E-6,MG318959:2.4911E-6):2.491E-6,(MG312298:0.0,MG316499:0.0):2.4911E-6):2.491E-6,MG319823:2.4911E-6):2.8284E-6,MG315022:2.0444E-6):0.2417872048,(MF750396:2.683E-6,MF751007:2.295E-6):0.2997434808):0.0591476781):0.0178975618,(((((MF750915:0.1481401253,(((((MF750510:0.0262799637,MG311525:0.0248199343):0.0442822358,(KR097448:2.4911E-6,KR102025:0.0067116318):0.0442981453):0.0142522957,MG316162:0.039739827):0.0085168841,MG318086:0.1055629606):0.0261040908,((KR100633:2.4911E-6,KR096712:0.0021577579):0.0840949791,MF751255:0.2068522059):0.0144341768):0.0268623382):0.0223698476,(MF458721:0.079567238,(MF458722:0.0848970988,AY392745:0.0930947061):0.0243765247):0.0856088134):0.0372717023,((MG311338:0.0987178413,(((MG317604:0.002258769,MG312928:2.0073E-6):0.0035344292,(((MF747287:2.4911E-6,MF752090:2.4911E-6):2.915E-6,MF743360:2.4911E-6):0.0140247865,MF751059:0.0023984778):0.0081397631):0.0861913959,KR096943:0.0892694162):0.056956413):0.0236022198,((((((((((MF752394:0.0,MF747899:0.0):0.0,MF743632:0.0):2.4911E-6,MF743191:2.4911E-6):0.001985895,(MF749434:2.7717E-6,MF747286:2.4911E-6):2.491E-6):2.1055E-6,((((MF751048:2.4911E-6,MF746305:2.4911E-6):2.491E-6,MF745763:2.4911E-6):0.0022070095,MF749856:2.4911E-6):2.833E-6,MF748124:2.4911E-6):2.491E-6):2.8724E-6,MF751358:2.4911E-6):2.491E-6,MF747986:2.4911E-6):2.1122E-6,MF744492:2.4911E-6):0.0053714614,(MF750385:0.0068146539,MF746812:0.0184060126):0.0013069599):0.0986494899,((MF742739:2.2823E-6,MF748635:2.6051E-6):0.0238880814,MF749770:0.0184951939):0.0204168795):0.105171468):0.0083764508):0.0078016074,((((((KM827742:0.0062702464,(MF748309:2.4911E-6,KM832341:2.4911E-6):0.0020684422):2.1075E-6,(((((((((((KR095702:0.0023896396,MF748978:0.0023881069):2.491E-6,(MF745065:2.4911E-6,MF751727:2.4911E-6):2.491E-6):2.491E-6,(MF751123:2.4911E-6,MF752378:2.4911E-6):2.491E-6):2.491E-6,(MF747621:2.4911E-6,MF752302:2.4911E-6):2.491E-6):2.491E-6,MF743159:2.4911E-6):2.491E-6,((((((MF745972:0.0,MF748470:0.0):0.0,MF751164:0.0):0.0,MF744407:0.0):0.0,MF744130:0.0):0.0,MF744367:0.0):2.4911E-6,MF750694:2.4911E-6):2.491E-6):2.491E-6,MG314041:2.4911E-6):2.491E-6,(((((((((((MF750930:0.0,MF744472:0.0):0.0,MF743013:0.0):0.0,MF746459:0.0):0.0,MF743131:0.0):0.0,MF743734:0.0):0.0,MF743834:0.0):0.0,MF749029:0.0):0.0,MF748985:0.0):0.0,MF748093:0.0):0.0,MF743560:0.0):0.0,MF743330:0.0):2.4911E-6):2.491E-6,((((MF745126:2.4911E-6,MF746078:2.4911E-6):2.491E-6,(MF747332:2.4911E-6,MF746275:2.4911E-6):2.491E-6):2.491E-6,MF746779:2.4911E-6):2.491E-6,MF752078:2.4911E-6):2.491E-6):2.491E-6,MF744622:0.0022500676):2.978E-6,(((((((((((MF752266:0.0,MF746451:0.0):0.0,MF746671:0.0):0.0,MF744766:0.0):0.0,MF746146:0.0):0.0,MF744557:0.0):0.0,MF749433:0.0):0.0,MF743096:0.0):0.0,MF747656:0.0):0.0,MF744418:0.0):0.0,MF746360:0.0):2.4911E-6,MF742526:2.4911E-6):2.491E-6):2.491E-6):2.0972E-6,MF744939:2.4911E-6):0.0022479627,(((MF744767:2.4911E-6,MF745951:2.4911E-6):2.4265E-6,MF747026:0.0022955669):0.0069523535,((MG315452:2.1401E-6,MG315169:0.002712846):0.002000055,MG315470:0.0074787572):0.0134825951):2.7662E-6):0.0023007883,(((MF751848:2.4911E-6,MF743217:2.4911E-6):2.491E-6,MF744469:2.4911E-6):2.9517E-6,MF744470:2.4911E-6):0.0023270793):0.0313073685,(KM830852:2.4911E-6,KM838186:2.4911E-6):0.0349119339):0.0706753827):0.03007071,((KM825233:2.6953E-6,(MG319628:2.4911E-6,(MG310405:0.0063684329,(((KM840164:0.0061466928,KR070606:0.0019477482):0.002201796,KM838614:2.1332E-6):0.0017694057,MF747766:0.0122655786):0.0372254134):0.0040290529):2.6534E-6):0.1250087548,MG311860:0.1626375405):0.0429743186):0.0282260235):0.0071130821,((((((KX421869:2.4911E-6,KX421882:0.0041891323):2.491E-6,KX421881:0.0020830164):0.010430026,(((((((((((((((KX421870:0.0,KX421877:0.0):0.0,KX421885:0.0):0.0,KX421880:0.0):0.0,KX421878:0.0):0.0,KX421875:0.0):0.0,KX421884:0.0):0.0,KX421876:0.0):0.0,KX421887:0.0):0.0,KX421883:0.0):0.0,KX421874:0.0):0.0,KX421873:0.0):0.0,KX421879:0.0):2.4911E-6,KX421871:2.4911E-6):2.491E-6,KX421872:0.0020942493):2.491E-6,KX421886:0.0020905382):0.0024412842):0.0962166488,AB530315:0.1505011299):0.0320433744,((((MG811680:2.4911E-6,MG311723:0.0023271025):0.0020127101,MF744623:0.0020488255):0.0027888971,MG317592:2.0602E-6):0.0593468664,(MG310943:2.121E-6,MG315902:2.4911E-6):0.0639366956):0.1654073991):0.0297235799,((((((MG811661:0.0,MG773261:0.0):2.9465E-6,MG811665:2.2213E-6):2.6293E-6,MG811666:0.0019408337):2.8878E-6,(MF743837:2.4911E-6,(MF743751:2.4539E-6,(MF748067:2.4911E-6,(MF750331:2.4911E-6,MF744402:2.4911E-6):2.491E-6):2.8282E-6):2.0196E-6):0.0020986932):0.1432098191,(MG313084:2.1361E-6,MG314362:0.0058845541):0.1632267359):0.0572232003,((HQ938529:0.0524555039,MG311948:0.040268227):0.069952364,(KR099065:0.0083568372,(MG318633:2.4911E-6,(MG311155:2.4911E-6,MG318664:2.4911E-6):2.491E-6):0.0068419892):0.0805215499):0.0714104516):0.0334396536):0.014722373):0.0100255235,((((((((HQ938528:2.4911E-6,HQ938530:2.4911E-6):2.491E-6,KM101001:0.0092584435):0.0020298852,((HQ938822:2.4911E-6,KR070660:2.4911E-6):2.491E-6,HQ938821:0.0040853017):2.7663E-6):0.0812100342,MG320889:0.0535044062):0.0198385242,((MF458740:0.004926205,MF458741:0.0015154169):0.0739427179,MF752326:0.1434483103):0.0085910213):0.0319843077,((((((((((((((((((KP979189:2.7299E-6,KR070377:2.4911E-6):2.491E-6,MF743092:2.4911E-6):2.0223E-6,KT623877:2.4911E-6):2.0178E-6,MF749660:2.4911E-6):2.491E-6,MF747666:2.4911E-6):2.491E-6,KR069269:2.4911E-6):2.0203E-6,KR070457:2.4911E-6):2.491E-6,MG316368:2.4911E-6):2.491E-6,KR069773:2.4911E-6):2.491E-6,KR070650:2.4911E-6):2.0178E-6,MF747222:2.4911E-6):2.2766E-6,MF747670:2.4911E-6):2.491E-6,KR069484:2.4911E-6):2.0896E-6,KR069537:2.4911E-6):2.0919E-6,MG312325:2.4911E-6):2.121E-6,MG310320:2.4911E-6):2.5912E-6,MG314194:2.3988E-6):0.0326340294,((MG314747:2.4868E-6,MF747456:2.4911E-6):2.6822E-6,MG315190:2.4911E-6):2.446873E-4):0.0995547606):0.0322744432,((((((((((((((((((((((((((((((((((HQ919854:0.0,HQ919942:0.0):0.0,HQ919907:0.0):0.0,HQ919928:0.0):0.0,MG320192:0.0):0.0,HQ919903:0.0):0.0,HQ919918:0.0):0.0,HQ919874:0.0):0.0,HQ919890:0.0):0.0,HQ919879:0.0):0.0,HQ919908:0.0):0.0,HQ919924:0.0):0.0,HQ919937:0.0):0.0,HQ919873:0.0):0.0,HQ919884:0.0):0.0,HQ919904:0.0):0.0,HQ919889:0.0):0.0,HQ919914:0.0):0.0,HQ919880:0.0):0.0,HQ919876:0.0):0.0,HQ919926:0.0):0.0,HQ919882:0.0):0.0,HQ919875:0.0):0.0,HQ919935:0.0):0.0,HQ919869:0.0):0.0,HQ919917:0.0):2.4911E-6,HQ919857:2.4911E-6):2.491E-6,(HQ919930:0.0018613407,((((HQ919865:0.0,HQ919891:0.0):0.0,HQ919898:0.0):0.0,HQ919916:0.0):2.4911E-6,HQ919871:2.4911E-6):0.0018613329):2.6335E-6):2.491E-6,(((((((((MG311836:0.0,MG316774:0.0):0.0,MG316505:0.0):0.0,MG317696:0.0):0.0,MG313790:0.0):0.0,MG320065:0.0):0.0,MG317673:0.0):0.0,MG321009:0.0):2.4911E-6,((((HQ919859:0.0,HQ919883:0.0):0.0,HQ919954:0.0):2.4911E-6,HQ919881:2.4911E-6):2.1069E-6,HQ919878:0.0018578715):2.2143E-6):0.001857204,(HQ919905:0.0018723187,(((HQ919915:0.0,HQ919929:0.0):0.0,HQ919945:0.0):2.4911E-6,HQ919921:2.4911E-6):2.8665E-6):0.0076650409):2.632E-6):0.0017192951,MG313700:2.4911E-6):1.408994E-4,(HQ919933:2.4911E-6,HQ919955:2.4911E-6):2.8219E-6):0.0244480463,(((((((((((KF000121:0.0,KF000243:0.0):0.0,KF000241:0.0):0.0,KF000333:0.0):0.0,KF000267:0.0):0.0,KF000244:0.0):0.0,KF000336:0.0):0.0,KF000335:0.0):2.4911E-6,KF000240:2.4911E-6):2.491E-6,(KF000334:0.0018487322,KF000142:0.0037103349):2.491E-6):2.491E-6,KF000242:0.0018453973):2.491E-6,KF000332:0.0037086161):0.0183119123):0.0568121964,((((((((((((((((((((HQ919922:0.0031586515,MF745855:2.4911E-6):2.0477E-6,MF744084:2.4911E-6):2.493E-6,((MF751586:2.4911E-6,MF747991:2.4911E-6):2.1595E-6,MF752258:0.0042466405):0.002082631):2.125E-6,MF744074:2.4911E-6):2.493E-6,MF749571:2.1672E-6):2.493E-6,MF743679:2.4911E-6):2.1022E-6,MF744657:2.4911E-6):0.0031368304,(MF750682:2.0156E-6,MF747366:2.1858E-6):0.0042056433):0.0031617481,((MF752233:0.0,MF747060:0.0):2.9381E-6,MF745680:2.9449E-6):0.0041982049):2.9207E-6,MF743645:2.4911E-6):2.491E-6,(((((MF750548:0.0,MF749306:0.0):0.0,MF748612:0.0):0.0,MF745441:0.0):0.0,MF746202:0.0):0.0,MF749349:0.0):2.4911E-6):2.491E-6,MF751968:2.4911E-6):2.491E-6,MF745222:2.4911E-6):2.491E-6,MF750577:2.4911E-6):2.491E-6,(MF752116:0.0,MF748458:0.0):2.4911E-6):2.9363E-6,(((MF743637:0.006301011,MF749695:0.0104371395):2.5516E-6,(((((((((((((HQ919936:0.0038077255,MF745921:2.4911E-6):2.8984E-6,MF748340:2.4911E-6):1.4519E-6,((MG508439:2.4911E-6,MF748011:0.0020944346):2.1334E-6,MG512654:2.4911E-6):2.5482E-6):2.1818E-6,MF749328:0.0021131419):1.3795E-6,(((((MF751524:0.0,MF745417:0.0):0.0,MF748925:0.0):0.0,MF745089:0.0):0.0,MF750949:0.0):0.0,MF747793:0.0):2.4911E-6):1.1118E-6,MF752195:2.4911E-6):1.1434E-6,MF745596:2.4911E-6):1.0103E-6,MF750252:2.4911E-6):2.6192E-6,MF744983:0.0021967553):2.6417E-6,MF742530:2.4911E-6):2.491E-6,MF745966:0.001971205):2.893E-6,(((HQ919950:0.0,HQ919967:0.0):0.0,HQ919964:0.0):2.4911E-6,HQ919962:2.4911E-6):2.8986E-6):0.0038773443,MF747953:0.004330909):0.0018067438):0.0018806728,MG316653:2.4911E-6):2.7339E-6):0.0018987505,(((MF751674:0.0,MF747442:0.0):2.4911E-6,MF746447:2.4911E-6):2.491E-6,MF750249:2.4911E-6):2.7561E-6):2.1564E-6,MF751254:2.4911E-6):0.0097102093,MF750640:0.0092311355):0.0082846741,(((HQ991520:2.4911E-6,(MF749507:2.4911E-6,(MF751180:2.4911E-6,MF743699:2.4911E-6):2.491E-6):2.491E-6):2.2467E-6,(MG315483:2.4911E-6,MG316648:2.4911E-6):2.491E-6):0.0146949151,(((MF751378:2.2302E-6,(MF748576:2.4911E-6,MF748672:2.4911E-6):2.8225E-6):0.0056375492,MF749615:2.7362E-6):2.0576E-6,(MF745292:2.4911E-6,((((MF751320:2.4911E-6,MF746599:2.4911E-6):2.2574E-6,(MF752215:2.0127E-6,(((MF751014:0.0,MF744161:0.0):0.0,MF748958:0.0):2.4911E-6,MF742892:2.4911E-6):2.0141E-6):0.0041450149):2.491E-6,(MF746746:2.4911E-6,MF749505:2.4911E-6):2.491E-6):2.491E-6,MF747822:2.4911E-6):2.491E-6):2.1446E-6):0.0046881018):0.0264408397):0.0483651463):0.0980915382,(HQ919943:2.4911E-6,HQ919961:2.4911E-6):0.1468010513):2.0559E-6,((KF000174:0.1449805943,MF743123:0.1146525425):0.1216764488,((HQ919867:2.4911E-6,(HQ919934:2.4911E-6,MG315847:2.4911E-6):2.491E-6):2.898E-6,HQ919938:2.4911E-6):0.2294093002):0.0125743752):0.1120384559):0.037661864,(((MG317178:2.4911E-6,MG317748:0.005788887):0.0584612251,(MG312863:2.4911E-6,MG318497:2.4911E-6):0.0727196437):0.1062936255,((MF742501:2.4911E-6,MF743319:2.4911E-6):0.0021521025,(MF744339:2.4911E-6,MF749447:2.4911E-6):2.491E-6):0.1893700689):0.0668148952):0.022111046):0.0406268079):0.019553401):0.0080347949):0.0154765214,(((KJ709343:0.0015216468,KT706258:0.002643057):0.098080815,(((((((((GU680157:2.4911E-6,JX835377:2.4911E-6):2.491E-6,(JX836743:0.0020050165,HQ962765:0.0129250882):2.2834E-6):0.0375629277,HM377216:0.0594454867):0.0292766639,KM101013:0.0777762899):0.0166386643,(JX838402:0.0413683037,((MF751135:2.4911E-6,MF747597:2.4911E-6):0.0122577937,((MG313785:2.4911E-6,MG316954:2.4911E-6):2.491E-6,MG320010:2.4911E-6):0.0148758188):0.0353901933):0.0031953625):0.0145938694,(KM826057:0.0790284731,(((MG318519:0.0043521629,KM835334:0.0118232518):0.0096201559,MG311498:0.0071665613):0.0404564487,(HQ924349:0.0558997644,KM101014:0.0678940868):0.048280091):0.0449957018):0.0137023046):0.0043375435,KM101012:0.0784584292):0.0071951297,(((((((((MF750865:0.002027614,MF744731:2.4911E-6):2.4305E-6,MF746405:2.4911E-6):2.9544E-6,MF750299:2.4911E-6):2.2038E-6,MF745420:2.4911E-6):2.1953E-6,MF746590:2.4911E-6):2.3648E-6,MF745939:2.4911E-6):0.0021746866,(MF744414:2.4911E-6,MF745290:2.4911E-6):0.0021603506):0.0512453731,(KM834895:0.0024365787,KF000207:2.5618E-6):0.0671987516):0.004499426,MF751250:0.087755389):0.0268217145):0.0391951005,MF748279:0.1717738471):0.0174491671):0.0433823031,((((((((((((KP979119:0.0,MG311171:0.0):0.0,KR070484:0.0):0.0,MG318271:0.0):2.4911E-6,KR069160:2.4911E-6):2.0894E-6,MF751434:0.002185285):0.0040250906,(MG317686:0.0040075264,KR100218:2.1892E-6):0.0019916284):0.002415346,MF750156:2.1325E-6):0.0021239541,MF747676:0.0068468192):0.065052314,((MG313414:0.0249707572,(((MG312763:2.4911E-6,MG317611:2.4911E-6):2.491E-6,MG310528:2.4911E-6):0.0021552241,MG318056:2.7662E-6):0.0038915706):0.0087435548,MG319711:0.0559114522):0.0253248894):0.1113728113,((((((HQ924255:0.0020273867,(KR099988:2.4911E-6,(MF743125:2.4911E-6,(KR102434:2.6372E-6,MF749339:2.4911E-6):2.4963E-6):2.7093E-6):2.4064E-6):0.001763524,((MG318368:0.0019441402,KM824216:0.0020675489):2.2496E-6,MG318634:0.0019365136):0.0142319356):0.0036164995,MF746051:0.0055640066):0.1903592619,MF751273:0.0143587571):0.0180015309,(MF750704:2.4911E-6,KR103930:0.0021650751):0.0089584432):0.0086277812,(MF750824:0.0019745603,MF744177:2.9306E-6):2.5209E-6):0.1745949084):0.0259815083,(((MF751702:2.4911E-6,MF748538:2.4911E-6):2.491E-6,(MF744212:2.4911E-6,MF743106:2.4911E-6):2.491E-6):2.2224E-6,MF745852:0.0103095425):0.2494943413):0.0215623517,((((JX833831:2.4911E-6,JX833918:2.4911E-6):2.1543E-6,MF745907:2.4911E-6):0.043567145,((JX833913:0.0042607972,MF742869:0.0043422057):0.0146764808,MG507624:0.0149112355):0.0191038491):0.0305424106,(KM836445:0.0848497524,(JX834026:2.4964E-6,MF749453:2.4911E-6):0.1836638422):0.0063895652):0.1722657276):0.0331511828):0.0339166062):0.0409882647,(((((JX833812:0.0018422779,(JX837306:2.4911E-6,JX837770:2.4911E-6):2.491E-6):0.0654431329,((((MF752149:2.4911E-6,MF743877:2.7151E-6):0.0036380702,MF743828:2.4911E-6):2.7828E-6,MF745858:2.4911E-6):2.7883E-6,MF747640:0.0040225105):0.058927287):0.087560346,(((KR099506:0.0142570444,(((MF742516:0.0020095844,((MF744272:2.4911E-6,MF746588:2.4911E-6):2.6416E-6,(KR100150:2.4911E-6,MF750126:2.4911E-6):2.3608E-6):2.974E-6):0.0020192017,(MF748104:2.5057E-6,(MF746626:2.4911E-6,MF744068:2.4911E-6):2.6742E-6):0.0020233649):0.0124316606,(MG314778:2.4911E-6,MG319266:2.4911E-6):0.0021468121):0.004898399):0.1685875345,((MF749012:0.0060509644,MF745188:0.0043814965):0.0061221458,(MF745102:2.4911E-6,MF747926:2.4911E-6):2.9072E-6):0.0963188526):0.0590463901,(KM839917:0.0094168719,KM826606:0.0180506983):0.2320551378):0.0666369619):0.0690351572,(KM825023:2.0436E-6,(KM835476:2.4911E-6,KM840158:2.4911E-6):0.0038573532):0.1764124869):0.0321240075,(((MG320584:2.4911E-6,MG318052:2.4911E-6):0.005920587,(MG312222:2.4498E-6,MF742738:2.3212E-6):2.0886E-6):0.3035978003,(((((MF751584:2.634E-6,(MF748146:0.0052743337,(MF745712:2.4911E-6,MF747259:2.4911E-6):2.491E-6):0.0090061114):0.001986935,MF743842:2.9706E-6):0.3172753393,KM101010:0.1778321597):0.129943256,((MF749075:0.0016880442,(((MF748867:2.4911E-6,(MF748463:2.4911E-6,MF750184:2.4911E-6):1.3501E-6):2.1459E-6,MF744552:2.4911E-6):2.6245E-6,MF744627:2.4911E-6):1.591358E-4):0.2274244482,MF752296:0.2397345594):0.0543451324):0.2167140178,(HQ924347:2.7571E-6,((((HQ924371:0.0,MG317819:0.0):0.0,MG315344:0.0):0.0,HQ924373:0.0):2.4911E-6,HQ924372:2.4911E-6):0.003585711):0.4509117759):0.086617818):0.0727276204):0.0447433445):0.0085896594,(((KX232857:0.0018788161,KX232858:2.9041E-6):0.0018982307,((KX232860:0.0,KX232862:0.0):2.4911E-6,KX232861:2.4911E-6):0.0018656893):0.0019028349,KX232859:2.1046E-6):0.8854638196):0.0068787006,((JN018190:0.2009918589,KM101015:0.2168283188):0.0520178063,(((HQ938823:0.0,HQ939581:0.0):2.4911E-6,HQ939579:2.4911E-6):2.491E-6,HQ939580:2.4911E-6):0.2423178937):0.0553189765):0.0152442802,(((JN309440:0.0414698746,((KM825003:2.4911E-6,KM829643:2.4911E-6):0.0039530382,(KM832800:0.0064361749,KM830052:0.0081601977):0.0021030336):0.0830598428):0.08507541,(JN018108:0.0042256066,JN018107:2.8091E-6):0.3034494234):0.1502213837,MF744433:0.2914157032):0.1667013297):2.946E-6,((((((((((((((((((HQ919872:0.0016727688,MG315006:0.002913959):1.6878E-6,(((MG312769:0.0,MG314893:0.0):0.0,MG319168:0.0):0.0,MG320082:0.0):2.4911E-6):1.0695E-6,MG317303:0.0027411113):1.6237E-6,MG314639:2.4911E-6):3.045938E-4,HQ919909:2.4911E-6):2.491E-6,GU680158:2.4911E-6):2.491E-6,HQ919925:2.4911E-6):2.491E-6,(MF750608:2.4911E-6,MG315225:0.0043581162):2.491E-6):2.491E-6,(HQ919888:2.9468E-6,(KM837294:0.0051766098,MF744911:0.0043930661):0.0665684215):0.0019827615):0.0019804121,MG319674:2.9323E-6):0.1565720494,(((((((((MG310565:0.0,MG315885:0.0):2.183E-6,MG311265:2.5039E-6):0.0060899005,MG313087:2.0838E-6):0.0020103689,MG317329:0.0061001237):2.1953E-6,(MG313024:2.4911E-6,MG319892:2.4911E-6):2.0121E-6):0.0040610056,((MG313306:2.4911E-6,MG319942:2.4911E-6):0.0020167958,MG313676:0.0189450585):2.4662E-6):2.2081E-6,((MG313042:2.4911E-6,MG316847:2.4911E-6):2.491E-6,MG314256:2.4911E-6):2.9929E-6):2.4082E-6,MG312343:0.0020196522):0.0999276395,((((KM824242:2.4911E-6,KM824023:2.4911E-6):2.491E-6,(KM836690:2.4911E-6,KM835547:2.1112E-6):2.3334E-6):0.0812970593,((((MG450046:0.0262521158,((MG316126:0.0026069112,KR103237:2.4911E-6):2.22E-6,MG315949:2.4911E-6):0.0741405887):0.0249565599,MG312154:0.0246693402):0.0025458664,MG314621:2.8452E-6):0.2612035864,(((((((MG449057:0.0,MG449529:0.0):0.0,MG450130:0.0):0.0,MG449596:0.0):2.4911E-6,MG449348:2.4911E-6):2.0319E-6,MG449581:0.0021357458):0.0020131757,(((MG449196:0.0,MG449689:0.0):0.0,MG450199:0.0):2.4911E-6,MG449313:2.7798E-6):2.1412E-6):0.0020148363,(MG449172:2.4911E-6,MG449210:2.4911E-6):2.929E-6):0.2239375294):0.0915177184):0.0154053219,((MF746331:0.0812537848,((((MG311758:2.2587E-6,MF747098:0.0123436056):0.0022058128,(KT624135:0.0022107318,KT620483:0.0022942946):0.0045349704):2.0373E-6,(MF742842:2.4911E-6,(MF750727:2.4911E-6,MF748295:2.4911E-6):2.491E-6):0.0072473512):0.0043869272,MG317289:0.0079942541):0.0740694274):0.0589932465,((((((MF744349:2.4911E-6,MF743525:2.4911E-6):2.9262E-6,(MF748160:2.4911E-6,MF747973:2.4911E-6):0.0021982456):0.0066903289,((MF748817:2.4911E-6,MF752276:0.0067201034):2.2351E-6,((MF750173:2.4911E-6,(MF747875:2.065E-6,MF744217:2.4911E-6):2.2481E-6):0.0021823054,KT621986:0.0068903385):2.4127E-6):2.7549E-6):0.0043602709,MF746062:2.0728E-6):0.1007148628,MG318299:0.1081183939):0.0477319166,(((KR101679:2.4911E-6,((KR104009:2.4911E-6,KR104513:2.4911E-6):2.0161E-6,(KR099685:2.4911E-6,KR101282:2.4911E-6):2.491E-6):2.493E-6):0.0065146453,KR099749:0.005200867):0.0824108304,(KR096566:2.4931E-6,KR103149:2.4911E-6):0.0883672384):0.0387845169):0.041717518):0.0236257459):0.0138791043):0.0043189822):0.0344179869,(((((((((((KM830705:2.6218E-6,(KR095991:2.4911E-6,((KR101272:2.4911E-6,KR103530:2.4911E-6):2.491E-6,KR099800:2.7821E-6):2.7232E-6):0.0019746219):2.3202E-6,MF746111:2.4911E-6):0.0040873111,KR102275:0.0021371433):2.1157E-6,(KR096216:2.4911E-6,MG310814:2.4911E-6):0.0019619082):0.083685623,(((((((((((((((KX139042:0.0,KX139052:0.0):2.4911E-6,KX139043:2.4911E-6):2.491E-6,KX139054:0.0021101094):0.0080982332,MF752085:0.0024412895):2.491E-6,MF746551:2.4911E-6):2.491E-6,MF744112:2.4911E-6):2.4614E-6,((MF744347:2.4911E-6,MF745118:2.4911E-6):2.9392E-6,(MG315345:2.4911E-6,MF748062:2.4911E-6):0.0068997661):0.0022620738):0.0025992364,((KJ208985:2.1405E-6,MG313177:2.13E-6):0.0086380294,(((KX139044:0.0,KX139055:0.0):0.0,KX139046:0.0):2.4236E-6,KX139045:2.167E-6):0.0106016622):2.135E-6):2.0196E-6,((MG449883:0.0020854958,(KJ166832:2.4911E-6,(KJ207601:2.4911E-6,(MF745793:2.4911E-6,(MF744919:2.4911E-6,(MF748798:2.4911E-6,(MF750916:2.4911E-6,MF749710:2.4911E-6):2.491E-6):2.491E-6):2.491E-6):2.491E-6):2.491E-6):2.7939E-6):0.0020637921,((MF744383:2.4911E-6,MF745839:2.4911E-6):2.748E-6,MF752275:2.2278E-6):0.0023641393):0.0063597606):0.0020884566,(KJ165513:2.4911E-6,(MG320008:2.4911E-6,KR101502:0.0023172085):2.491E-6):2.0285E-6):0.0020901366,(MF747943:0.0022766588,(MF744097:2.73E-6,((KJ445096:2.4911E-6,KJ445356:2.234E-6):2.3704E-6,MF750745:2.8304E-6):0.006454431):2.6701E-6):2.0103E-6):2.5785E-6,(KJ163747:2.0506E-6,MF748037:2.4911E-6):0.0087927963):0.0196919795,MF748957:0.021347893):0.0132064134,(MG315161:0.0172616656,FJ668560:0.0048304232):0.0262326246):0.0945118404,((((MG449052:2.4911E-6,MF750882:0.0019930825):2.9572E-6,MF743662:0.0043816919):0.010240117,((((MF742532:2.4911E-6,MF748199:2.4911E-6):2.491E-6,(MF743004:2.4911E-6,MF746428:2.4911E-6):2.491E-6):0.0020197666,MF745743:2.8232E-6):2.8338E-6,MF744435:0.0020241852):0.0065499479):0.0657448767,(((KR098695:2.4911E-6,(KR099152:2.4911E-6,KR096073:2.4911E-6):2.491E-6):0.008769712,(KR095864:2.4911E-6,KR101469:2.4911E-6):0.0021115492):0.0071858612,KR096376:0.0039513904):0.0610065851):0.0901400191):0.0337481394):0.0143045981,(MF746061:0.03707807,((((((((MG311354:0.0019751691,MG312543:2.4911E-6):0.0019778723,MG320123:0.0019804168):2.6678E-6,(MG311614:2.9412E-6,MG312058:2.9412E-6):0.0019776622):2.491E-6,(((MG312718:0.0,MG319123:0.0):2.4911E-6,(MG313063:0.0019778427,MG320531:0.0019760758):2.491E-6):2.491E-6,MG317865:2.4911E-6):2.491E-6):1.0887E-6,(((MG319477:0.0019707428,(MF752066:2.4911E-6,KR105145:2.4911E-6):2.491E-6):0.0019813619,(MG319760:0.0019762965,MF744793:0.0044811648):2.4492E-6):0.0018790995,(MG514643:2.5191E-6,MF749258:0.0029213314):0.0180748725):0.0061399879):2.6439E-6,KM101028:2.4911E-6):0.0019729722,MG316994:2.9269E-6):0.0020884125,MF745527:0.0022664963):0.0166740372):0.1049348427):0.0067508937,((KM829634:2.6675E-6,KM829766:0.0045237492):0.0434913278,(KR070049:0.001200074,(KT620620:0.0042192369,KM833097:0.0111376381):0.0031962275):0.0372034505):0.095129474):0.0211257328,(((((MG314610:0.011070464,KR104520:0.0099355892):0.019371396,(KR099755:2.9482E-6,KR102143:0.0044525703):2.71E-6):0.0021915539,KR095775:2.4184E-6):0.134800738,((KX139041:2.3956E-6,MF745053:2.4911E-6):0.002027347,(KX139053:2.7072E-6,MF746987:2.4911E-6):0.0019557471):0.1388114534):0.0213123749,((((((KM836695:2.3588E-6,(MF747404:2.4911E-6,(MF749842:2.4911E-6,KM838066:0.0039193341):2.5864E-6):2.4581E-6):0.0021141221,KM827783:0.0021256458):2.7901E-6,(MG312530:2.4911E-6,(MF744332:2.4911E-6,MF750131:0.0022645127):2.4083E-6):2.3183E-6):2.1675E-6,(KR100305:2.6219E-6,KM833338:2.0637E-6):0.002137355):0.0087886843,MG511573:0.0040217761):0.0021687495,MF752124:2.3245E-6):0.1739389773):0.01074794):0.025376882,(((((MG811683:0.0021578767,((KR103869:2.4911E-6,KR099649:2.4911E-6):2.493E-6,KR100059:2.4911E-6):2.493E-6):0.0626496176,((KR098468:2.4911E-6,(KR101700:2.4911E-6,(MG311701:0.0024228577,MG510575:0.0029932692):2.491E-6):2.491E-6):2.8388E-6,(KR096086:2.4911E-6,KR104378:2.4911E-6):0.0022400672):0.0096411194):0.0152457413,((((MG310566:2.4911E-6,MG313574:2.4911E-6):2.491E-6,MG317438:0.0021052615):2.491E-6,MG312558:0.0024981641):0.0043080702,((MG312651:0.0023122443,(MG314969:2.4911E-6,MG315741:2.9616E-6):2.1367E-6):0.0046543762,((MG313598:2.4911E-6,(MG317512:2.4911E-6,(MG316374:2.4911E-6,MG316504:2.4911E-6):0.0023169667):2.5977E-6):2.1368E-6,MG318301:2.8132E-6):2.999E-6):0.0024332835):1.025469E-4):0.0802820531,KM829177:0.1393753705):0.0266078136,((((MG315519:0.0022498992,MF749192:0.002335609):0.009280295,MG314745:2.3537E-6):0.0045726419,MG314136:2.0398E-6):2.1064E-6,(KR103715:2.4911E-6,MF743800:2.942E-6):0.0023341389):0.2109419733):0.0481595219):0.0160968194,(HQ919902:0.0769109878,((KF000143:0.009611039,KM829058:0.0524882887):0.0042327916,(MG315654:2.4911E-6,MG319009:2.4911E-6):0.0015028957):0.0140094782):0.1011966931):0.0100194517,(KR097668:2.4911E-6,KR100301:0.0047474459):0.1652113003):0.0098657951):0.0416416739,(((MG317110:2.8445E-6,MF749527:2.4911E-6):2.0836E-6,MF750612:2.4911E-6):0.0202165555,MG311802:0.035096057):0.2187686869):0.0370909898,(((((((MG448846:0.0,MG450102:0.0):0.0,MG449485:0.0):0.0,MG449580:0.0):0.0,MG449419:0.0):2.4911E-6,MG449390:2.4911E-6):2.491E-6,MG449467:2.4911E-6):2.491E-6,MG449873:0.0110503136):0.171126929):0.0878021268,((((((KF000160:0.0019939905,(((((KF000209:0.0,KF000238:0.0):0.0,KF000320:0.0):0.0,KF000239:0.0):2.4911E-6,KF000237:2.4911E-6):2.491E-6,(KF000272:2.4911E-6,KF000271:2.4911E-6):2.9411E-6):0.0019939063):2.491E-6,((((KF000208:0.0,KF000269:0.0):0.0,KF000270:0.0):0.0,KF000337:0.0):2.4911E-6,KF000268:2.4911E-6):2.491E-6):2.9583E-6,KF000122:2.4911E-6):2.4804E-6,KF000236:2.4911E-6):0.0064170083,((((((((KM824097:2.6144E-6,(((MG318715:0.0,MG310654:0.0):2.4911E-6,MG320930:2.4911E-6):2.491E-6,MG310847:2.4911E-6):2.491E-6):2.491E-6,MG315811:2.4911E-6):2.491E-6,MG320371:2.4911E-6):2.8843E-6,MG315743:2.4911E-6):2.8813E-6,(MG319681:2.0181E-6,MG317707:2.7227E-6):0.0045199856):2.7995E-6,(MG317060:0.0,MG317024:0.0):2.4911E-6):2.491E-6,MF747311:2.4911E-6):2.6182E-6,MG320810:2.4911E-6):0.0079268311):0.0034778013,HM382928:0.0075436257):0.2535793461):0.0429701964,MG895844:0.4392038538):0.0166786987,((((KM830905:0.0,KM836129:0.0):2.4911E-6,KM833430:2.4911E-6):0.160552757,(((KR102776:0.0044071807,(MF745528:0.0065119565,KM101027:0.0223834699):0.0021181887):0.028534571,MG511638:0.0097329207):0.1220773094,KM101029:0.2286011311):0.0542755898):0.0315790043,(KR101905:2.4911E-6,KR103379:2.4911E-6):0.252034742):0.0320158841):0.1141579391,(((KM100997:0.1255122698,KM100996:0.3284313775):0.4344889653,(MF124252:0.8469900294,MF748768:0.9805493576):0.3230204053):0.044449804,((((((((((((GU680156:0.0,MG310883:0.0):0.0,JX836526:0.0):0.0,JX833906:0.0):2.4911E-6,HQ919956:2.4911E-6):2.491E-6,(GU680154:2.4911E-6,GU680170:2.4911E-6):2.491E-6):2.491E-6,HQ919885:2.4911E-6):0.1536597359,HM377210:0.2163585895):0.0765032251,AB530317:0.1858278786):0.0578411389,(MG315858:0.1505906231,(((GU680162:0.0,GU680168:0.0):2.6442E-6,GU680165:2.4911E-6):0.0190597092,(HQ924279:2.4658E-6,MG507752:2.9607E-6):0.0106835143):0.1668630502):0.0425219689):0.0197637499,(((((KM828553:0.1727091564,MG448818:0.1122138478):0.0464071413,((MG320884:2.1113E-6,MG315378:0.0019560565):0.1464725762,(((MG311633:0.0036079241,MG313244:0.0017954311):2.491E-6,(MG319100:0.0017993132,MG320764:0.003610923):2.446E-6):0.001796168,MG316970:2.7146E-6):0.1682382104):0.0536551515):0.0443660342,(GU680161:0.0054846482,((GU680166:0.001839764,GU680164:2.4911E-6):2.491E-6,MG319277:2.4911E-6):2.1368E-6):0.245579609):0.0208741822,(KM838933:0.1308019949,((((GU680160:0.004947127,GU680171:2.4911E-6):2.4409E-6,GU680167:2.1472E-6):0.0024498395,(GU680152:2.4911E-6,GU680150:2.4911E-6):2.0946E-6):0.0056757019,GU680153:2.0779E-6):0.3526663486):0.0628775675):0.0373057763,((KM836347:0.0019210333,KM838710:2.4911E-6):0.0059413311,(KM826061:2.4911E-6,MG320750:2.4911E-6):2.244E-6):0.1371223702):0.0364924234):0.0404652865,MG313162:0.1378324212):0.252868262,(((((KM836022:0.0077936352,(MG317549:0.0019168211,MG312430:2.4911E-6):0.0038633283):0.001930094,KM836694:2.8175E-6):0.0038544423,MG316681:2.6346E-6):0.199736002,((MG311137:2.4911E-6,MG316234:2.4911E-6):0.0056708107,(MG314489:2.4911E-6,MG318551:2.4911E-6):2.2921E-6):0.2862252738):0.0692856508,(MG449098:0.1539758141,KM100998:0.1156986856):0.041036941):0.35953959):0.1865324922):0.2550653472):0.0378646164):0.023951004,(KM101026:0.3667109539,KX198766:0.9919430233):0.0523885387):0.0418108574):0.0185386528,((((((((MF750719:2.4911E-6,(MF751551:2.4911E-6,MF748162:2.4911E-6):2.491E-6):0.0041270545,((KM824355:0.0041777041,KM835045:0.0112805453):0.004649775,(((KM827481:2.4911E-6,KM840547:0.0021589548):0.0236502406,KR099863:0.0324514625):0.0049664281,MF750399:0.1324520195):0.012321755):0.0020858256):2.1229E-6,(((MF748677:0.0065798893,KR100167:0.0022729935):2.0379E-6,MG514317:0.0076766363):0.0039806209,KR097650:0.030235363):0.004320764):0.2934652524,(JN309451:0.175458703,KR100034:0.1749965053):0.2006489197):0.0702763176,(((((((((((MG448852:0.0018032486,MF745400:0.003627463):2.491E-6,MG318830:2.4911E-6):0.0018068163,MG313267:0.0018078585):2.2878E-6,MG448917:0.0036293797):0.0018400128,KR099932:0.0019838212):0.001694313,MG312524:0.0056829698):0.0477371271,(MG811672:2.4911E-6,MG314634:2.4911E-6):0.1272176515):0.1127145726,(((((MG310728:0.0672396543,(MG312245:0.0026904249,(KM829456:2.0881E-6,((KM826475:0.001878139,KR101003:0.0064506409):0.0017485892,KM825034:0.0078240918):0.0039347801):0.0010854869):0.0589920472):0.0373719921,KM101007:0.0491493116):0.0451682574,(MG312590:0.1640120792,MG313521:0.1809460273):0.0461830773):0.0082795555,MG509834:0.1543910574):0.0184734856,MG316728:0.1244269981):0.0577139254):0.0224374094,JN018102:0.2286830122):0.0902406489,KR097578:0.4394175928):0.0292560438,((((((((((((((((((((((KF880849:0.0012827266,MG320974:0.0019644842):2.3673E-6,(((KF880898:0.0028160229,KF880846:2.4911E-6):2.0038E-6,KF880847:2.4911E-6):2.9655E-6,KF880853:2.7705E-6):0.005835921):4.96725E-5,MG318219:2.4911E-6):1.5548E-6,MG312871:2.4911E-6):6.128579E-4,(((((((((((KJ709175:0.0,KJ709328:0.0):0.0,KJ709249:0.0):0.0,KJ709213:0.0):0.0,KJ709210:0.0):0.0,KJ709292:0.0):0.0,KJ709222:0.0):0.0,KJ709321:0.0):0.0,KJ709227:0.0):0.0,KJ709239:0.0):2.4911E-6,KJ709177:2.4911E-6):2.491E-6,((KJ709309:2.4911E-6,KJ709161:2.9112E-6):2.9326E-6,KF880850:0.0043325283):0.0019548886):2.9118E-6):0.0079303915,((((((((KF880852:0.0,KJ709159:0.0):0.0,KJ709237:0.0):0.0,KJ709176:0.0):0.0,KJ709338:0.0):2.4911E-6,KJ709207:2.4911E-6):2.491E-6,((((KT604835:2.4911E-6,KF880848:0.0021883644):2.491E-6,KM833746:2.4911E-6):2.491E-6,MG310561:0.0039753833):2.491E-6,(KJ709314:0.0019681447,KJ709274:0.0039556206):2.7126E-6):2.491E-6):2.491E-6,KJ709193:2.4911E-6):0.0019835984,KJ709340:2.9503E-6):2.1575E-6):0.0126948611,(KJ709178:0.0019587445,KJ709282:2.4911E-6):0.0034188783):0.0039669101,((((KJ709147:0.0,KJ709226:0.0):0.0,KJ709285:0.0):2.4911E-6,KJ709183:2.4911E-6):2.955E-6,KJ709263:0.0019475):0.0044838871):0.0262543735,((((((((KJ709197:0.0,KJ709205:0.0):0.0,KJ709259:0.0):0.0,KJ709290:0.0):0.0,KJ709277:0.0):2.4911E-6,KJ709208:2.4911E-6):2.7426E-6,MG320266:2.4911E-6):2.491E-6,((KJ709251:2.4911E-6,KJ709265:2.4911E-6):0.0020000137,(((((((((JN309450:0.0,MG321061:0.0):0.0,MG320000:0.0):0.0,MG315116:0.0):0.0,MG319938:0.0):2.4911E-6,((HQ924309:2.4911E-6,HQ924312:2.4911E-6):2.491E-6,MG319546:0.0020230309):2.491E-6):2.491E-6,MG313272:2.4911E-6):2.491E-6,(((MG315444:2.4911E-6,HQ924311:0.004204014):0.0020160794,(MG319451:2.4911E-6,MG320543:2.785E-6):0.0040419315):2.6977E-6,MG317017:0.0020130243):2.491E-6):2.9871E-6,MG317722:0.0020121617):0.0020121451,(MG320027:2.4911E-6,KP836173:0.00243543):2.3729E-6):2.9645E-6):0.0019986059):2.5723E-6,KP836171:0.0048245093):0.0284684033):0.005112155,(((((((((((((((((KF880851:0.0,KJ709148:0.0):0.0,KJ709200:0.0):0.0,KJ709191:0.0):0.0,KJ709157:0.0):0.0,KJ709154:0.0):0.0,KJ709335:0.0):0.0,KJ709320:0.0):0.0,KJ709224:0.0):0.0,KJ709248:0.0):0.0,KJ709190:0.0):0.0,KJ709329:0.0):2.4911E-6,((MG313303:2.4911E-6,(KP836189:2.4911E-6,MG318002:0.0020173599):2.4289E-6):2.491E-6,MG313501:2.4911E-6):2.491E-6):2.6936E-6,KJ709167:2.7169E-6):2.752E-6,(((((((KF880854:0.0,KJ709182:0.0):0.0,KJ709257:0.0):0.0,KJ709323:0.0):0.0,KJ709341:0.0):2.4911E-6,KJ709165:2.4911E-6):2.6138E-6,((((KJ709247:0.0,KJ709324:0.0):0.0,KJ709302:0.0):2.4911E-6,KJ709253:2.4911E-6):0.0019764538,KJ709228:0.0019721405):2.9414E-6):0.0019740333,KF880845:0.0088581699):2.9485E-6):2.9461E-6,(((KJ709151:2.4911E-6,KJ709258:2.4911E-6):2.491E-6,KJ709155:0.0019783129):2.5381E-6,(KJ709316:2.4911E-6,((KJ709275:2.4911E-6,KJ709331:2.4911E-6):2.491E-6,KJ709268:0.0019749132):0.0019749156):0.0019760006):0.0019761825):0.0039862894,(((((KJ709215:0.0,KJ709279:0.0):0.0,KJ709264:0.0):0.0,KJ709294:0.0):2.4516E-6,KJ709238:2.4711E-6):0.0059777541,(((KJ709149:0.0,KJ709310:0.0):0.0,KJ709196:0.0):2.4911E-6,KJ709158:2.4911E-6):0.0059834177):2.0258E-6):2.2837E-6,((((KJ709143:0.0,KJ709342:0.0):2.9307E-6,KJ709333:2.3951E-6):2.9397E-6,(((((((((KJ709146:0.0,KJ709204:0.0):0.0,KJ709194:0.0):0.0,KJ709327:0.0):0.0,KJ709168:0.0):0.0,KJ709319:0.0):0.0,KJ709322:0.0):0.0,KJ709256:0.0):2.4911E-6,KJ709150:2.4911E-6):2.1931E-6,(KJ709241:2.4911E-6,KJ709318:2.4911E-6):0.0019766508):0.00599064):0.001977153,(KJ709180:2.4491E-6,KJ709317:2.1607E-6):2.9301E-6):0.0019774289):0.023820914):0.0095805457,(((MG312595:0.0020338337,MG320457:2.4911E-6):2.491E-6,MG317030:0.0020378775):0.0064455041,(MG312775:0.0019994607,HQ924310:0.0041405284):0.0060463338):0.0346548172):0.0850272038,((((((((((((KF880856:2.4911E-6,KJ709211:2.4911E-6):2.491E-6,(((KJ088280:0.0,KJ167600:0.0):0.0,MG811667:0.0):2.4911E-6,KJ089982:2.4911E-6):2.491E-6):0.0019621158,KJ709225:0.0019904241):2.7708E-6,(((KJ089118:0.0019710886,((((KJ709142:0.0,KJ709234:0.0):0.0,KJ709269:0.0):2.4911E-6,KJ709220:2.4911E-6):2.491E-6,KJ709195:2.4911E-6):2.6819E-6):2.9413E-6,((KJ709246:0.0,KJ709229:0.0):2.4911E-6,KJ709334:2.4911E-6):0.0019578594):0.0079514132,(((KF880862:2.9018E-6,KJ709156:0.0040454041):0.0039686867,((((KJ709169:0.0,KJ709287:0.0):0.0,KJ709308:0.0):2.2409E-6,KJ709261:2.9533E-6):0.001973567,KJ709181:2.0252E-6):0.0039628191):2.5298E-6,((((KF880861:2.4911E-6,KJ709254:2.4911E-6):2.9515E-6,KJ709230:0.0019987366):0.0019988,KJ709186:2.9707E-6):0.0020678602,KF880855:0.0040547192):0.0039716044):0.0060303642):2.942E-6):2.2983E-6,(((KJ709166:0.0,KJ709336:0.0):0.0,KJ709330:0.0):2.4911E-6,KJ709276:2.4911E-6):2.491E-6):2.491E-6,KJ164435:2.9028E-6):2.491E-6,KJ083628:2.4911E-6):2.491E-6,MG311357:0.0022629221):0.0089903184,(((((((((((((((((KF880858:0.0,KJ709286:0.0):0.0,KJ709312:0.0):0.0,KJ709144:0.0):0.0,KJ709281:0.0):0.0,KJ709332:0.0):0.0,KJ709255:0.0):0.0,KJ709232:0.0):0.0,KJ709179:0.0):0.0,KJ709250:0.0):0.0,KJ709313:0.0):0.0,KJ709271:0.0):0.0,KJ709216:0.0):2.7018E-6,KJ709260:2.4911E-6):2.8528E-6,KJ709203:0.0019636231):0.0019665906,((((((((KF880859:0.0,KJ709297:0.0):0.0,KJ709187:0.0):0.0,KJ709219:0.0):0.0,KJ709185:0.0):0.0,KJ709339:0.0):2.4911E-6,(KJ709242:2.4911E-6,KJ709296:2.4911E-6):2.491E-6):2.491E-6,KJ709325:2.4911E-6):2.4604E-6,(KJ709240:0.001960749,KJ709233:2.9988E-6):2.2796E-6):0.0039592418):0.0019798953,KJ709252:2.9438E-6):0.0150993084,(KJ709172:0.0137547202,KJ709303:0.0136434734):0.0112201867):0.0071642329):0.0384785125,KP836187:0.038492197):0.009878533,((KF880885:0.0019421789,(KF880887:0.0019395008,KJ709288:0.0019452854):2.491E-6):2.9001E-6,(((KF880886:2.4533E-6,MG316600:2.5192E-6):2.3047E-6,(KF880905:2.1089E-6,(KF880875:2.4911E-6,(KF880872:2.3769E-6,(KF880896:2.8253E-6,KF880874:2.4911E-6):0.0043121925):0.004317659):2.7807E-6):0.0133184414):0.0019534177,(KJ709189:0.0038990581,MG316157:0.0046833485):2.6808E-6):0.0038996359):0.0388727826):0.0249682703,((((KF880868:2.8334E-6,((MG811668:2.4911E-6,(((((KF880883:2.7518E-6,MG811662:0.0019967735):1.0637E-6,((((((KF880904:2.4911E-6,((KF880894:2.6669E-6,(KF880877:0.0021810283,KF880895:0.003283393):2.0487E-6):0.003233656,KF880878:2.2118E-6):2.1586E-6):2.6954E-6,KF880897:0.0021402911):2.6337E-6,KF880903:0.002146948):2.0706E-6,KF880867:2.4911E-6):2.468E-6,KF880906:2.4911E-6):2.6901E-6,(KF880879:2.9854E-6,KF880893:0.0021659813):0.0021643215):0.0135286542):1.7563E-6,KF880880:0.00406153):0.0019649704,MG811681:0.0019890786):1.077E-6,((KF880876:0.0074530878,MG319291:2.2794E-6):0.0035478526,MG811669:0.0080206613):0.0040649558):2.9178E-6):2.3946E-6,(((KF880884:2.9276E-6,KF880873:0.0019571981):0.0019581433,(MG449471:2.4911E-6,MG314730:2.4911E-6):2.6069E-6):2.7131E-6,KJ709305:0.0059105168):0.0081009825):2.5806E-6):2.5591E-6,((KF880881:2.7737E-6,KF880866:2.4911E-6):2.9329E-6,KF880860:2.6893E-6):0.0019777993):0.0019804169,KJ709212:2.9399E-6):0.0124040647,KF880882:0.0157304342):0.0573261292):0.0760593313):0.0165063327,((((((((((((((KJ709173:2.4911E-6,MF748998:0.0048758046):0.0041168541,KJ709236:0.0041129113):2.7584E-6,KJ709291:2.4911E-6):2.6356E-6,MG317059:2.4911E-6):2.7045E-6,KM840544:2.4911E-6):2.491E-6,KM835403:2.4911E-6):2.9506E-6,KM824201:2.4911E-6):2.6114E-6,KR069680:0.0022385109):2.7724E-6,KM828892:0.0044968978):0.0041133719,(KM832883:2.1611E-6,KM835514:0.0022745489):0.0045182831):2.8063E-6,(MF743718:2.6305E-6,(MG317943:2.535E-6,MG318582:2.3516E-6):0.0083678309):2.298E-6):1.1024E-6,MF745599:2.4911E-6):0.002049372,(KJ709273:0.0041174065,KP836185:0.0024831117):2.491E-6):0.0020492989,KJ709300:2.011E-6):0.1057288536):0.0932371045,((((((KP836172:2.3918E-6,KP836191:2.4861E-6):0.0023839301,KP836198:2.0586E-6):2.1227E-6,(KP836179:2.4911E-6,KP836180:2.4911E-6):0.0048029744):0.0117664152,KP836190:0.0185471253):0.0607165902,(KP836177:0.0045598518,KP836178:2.4658E-6):0.0691828684):0.032486099,(((KP836199:2.4911E-6,KP836200:0.0048324351):0.1180637802,KP836181:0.1175598036):0.0369105379,(KP836174:0.0139239155,KP836192:0.0033773743):0.1277411191):2.807E-6):0.0351114528):0.0214312955,(((((((((MG313656:2.4911E-6,KT604056:0.0024230338):2.2812E-6,((KM838879:2.4911E-6,(KM832553:2.4911E-6,(KM824875:2.4911E-6,KM831776:2.4911E-6):2.491E-6):2.0863E-6):2.2615E-6,KM829339:0.0021274421):0.0043296258):0.0043248761,(KM832103:0.0033941078,KP836195:0.0049614797):0.0032941114):2.8079E-6,((((KM825250:2.4911E-6,(KM833001:2.4911E-6,KM837585:2.4911E-6):2.0541E-6):0.0021606497,((KM834864:2.0896E-6,KM839558:2.06E-6):0.0021606453,(KM839979:2.091E-6,(KM837220:2.9101E-6,KM836482:2.9335E-6):0.0044494005):2.9236E-6):2.0657E-6):0.0021601957,KT604149:2.4911E-6):2.8871E-6,KP836196:2.4911E-6):0.0021748643):0.0022376139,KM833583:0.0044328945):0.0063397181,(KM832779:0.0045059236,((KT604265:2.4911E-6,MG312279:2.4911E-6):2.491E-6,(KT605287:2.4911E-6,KT605295:2.4911E-6):2.491E-6):0.0022532521):0.0026618191):0.0476834903,((KM101006:2.4964E-6,KP836175:2.4911E-6):0.0025317507,KP836176:2.8753E-6):0.1091707078):0.0203329348,(((MG313205:2.4964E-6,KP836183:2.4911E-6):2.4963E-6,KP836182:0.0024551433):0.0062368063,KP836184:0.011856861):0.0492898283):0.1148508693,((((((((KF880857:2.0041E-6,(KF880900:2.1061E-6,(KF880901:0.0021004564,KF880899:2.4911E-6):0.0109630866):0.008331907):0.0407940157,((KJ709174:0.0019309127,KJ709304:0.007904286):0.0019539155,((((KJ709245:0.0,KJ709270:0.0):0.0,KJ709280:0.0):2.4911E-6,KJ709266:2.4911E-6):2.8292E-6,KJ709170:2.4911E-6):2.9248E-6):0.0584546434):0.0359477037,KJ709188:0.0600322208):0.024544071,((((((((((KJ709152:0.0,KJ709293:0.0):0.0,KJ709201:0.0):0.0,KJ709278:0.0):2.4911E-6,KJ709199:2.4911E-6):2.491E-6,(KJ709218:0.0019392,KJ709298:0.0099397571):2.491E-6):2.4278E-6,KP836186:2.4911E-6):0.0019439999,KJ709214:0.0019439257):2.9047E-6,(KJ709243:2.4911E-6,KJ709295:2.4911E-6):0.0019407471):0.002001716,((((((((((KJ709162:0.0,KJ709289:0.0):0.0,KJ709301:0.0):0.0,KJ709231:0.0):0.0,KJ709315:0.0):0.0,KJ709262:0.0):0.0,KJ709299:0.0):0.0,KJ709272:0.0):0.0,KJ709221:0.0):2.4911E-6,KJ709217:2.4911E-6):0.0059716999,(((KJ709184:0.0,KJ709307:0.0):2.4911E-6,KJ709284:2.4911E-6):2.491E-6,KJ709153:0.0019698182):0.0018774109):0.0040726161):0.0088282169,((((((KJ709171:0.0,KF880865:0.0):0.0,KF880864:0.0):2.4911E-6,KJ709283:2.4911E-6):2.3281E-6,(KF880863:2.4911E-6,KF880902:2.4911E-6):0.0065782493):0.003989159,KJ709267:0.0040044594):2.5702E-6,KJ709192:0.0019683102):0.0267896531):0.0707441546):0.0419081355,KP836188:0.1001798003):0.0508607528,((((((((((KM830409:0.0084899647,KM837528:0.0021557775):2.5248E-6,KM829270:2.4911E-6):2.491E-6,KM824017:2.4911E-6):2.3881E-6,KM834658:2.4911E-6):1.1901E-6,KM827589:2.4911E-6):2.3262E-6,KM840459:2.4911E-6):2.6248E-6,KM836788:0.0021016586):2.0961E-6,KM828061:2.4911E-6):1.2584E-6,KM830586:2.4911E-6):0.0561338534,((KM833781:2.4719E-6,KM834077:2.4911E-6):0.0153964068,HM377217:0.0027161984):0.1045192945):0.0323664813):0.0119553238,(((MG311583:2.4911E-6,MG315730:2.4911E-6):0.0405097065,(((MG311762:2.4911E-6,(KP836193:2.0309E-6,((MG317127:2.0381E-6,((MG318706:0.0,MG320289:0.0):2.4911E-6,MG320172:2.4911E-6):2.0346E-6):2.0443E-6,(((MG314727:2.4911E-6,MG315884:2.4911E-6):2.491E-6,MG312519:2.4911E-6):2.7386E-6,MG314382:2.4911E-6):2.1642E-6):0.0042264429):2.8853E-6):2.2982E-6,MG317506:2.4911E-6):0.0021172814,(MG312566:2.4911E-6,MG310618:2.4911E-6):2.491E-6):0.0519812101):0.0801718158,KP836194:0.0912445879):0.0522433774):0.0158698451,((((((((KM838262:2.1246E-6,KM826401:0.0022616571):2.4053E-6,(KM826572:2.8048E-6,KM829234:0.0022482002):0.0044449196):2.1225E-6,(KM824744:2.6361E-6,KM838207:2.2109E-6):0.0111300754):0.0050351944,KM831835:0.0038973132):0.0781203132,(MF750220:0.0380263453,MF751277:0.032257812):0.0621422398):0.0193564618,(((MF743044:0.0022346759,((MF747628:2.4911E-6,MF752096:2.4911E-6):2.491E-6,(MF748971:2.4911E-6,MF749291:2.4911E-6):2.491E-6):0.0065928137):0.0023589533,MF751287:0.0050224355):0.0167171246,(MF749464:0.0048159837,MF751001:2.4911E-6):7.032792E-4):0.1057945332):0.0304064645,((((MF742884:2.4964E-6,MF745626:2.4911E-6):0.0021065359,MF751411:0.004540153):2.2913E-6,MF746793:0.0068781833):0.0024617969,MF751263:0.0019193882):0.1150836981):0.0322693344,KP836239:0.1737011829):0.1210762394):0.0151958946):0.0166189024):0.028316409,(((((MG314153:2.4911E-6,MG318367:2.4911E-6):0.0020249484,MG316851:2.1451E-6):0.0019128767,KM101003:0.0117089745):0.1101098264,(KP836197:0.2111386711,(((KP979159:2.0173E-6,((MF744795:2.4911E-6,(MF748448:2.4911E-6,(KM826913:2.4911E-6,MF751591:2.4911E-6):2.7098E-6):2.491E-6):2.491E-6,(((MF747496:2.4911E-6,KM825166:2.4911E-6):2.9442E-6,MF749869:0.0019855865):0.0019848852,(((((MF749718:2.4911E-6,((KM833353:2.4911E-6,MF752188:2.4911E-6):2.491E-6,MF751954:0.0020486638):2.7019E-6):2.491E-6,(((MF745788:2.4911E-6,MF749767:2.4911E-6):2.491E-6,((KM834260:2.4911E-6,MF751770:2.4911E-6):2.491E-6,MG315553:2.4911E-6):2.491E-6):2.7099E-6,MF746617:2.4911E-6):0.0039860019):2.1204E-6,MF743534:2.4911E-6):2.491E-6,MF743375:2.4911E-6):2.9393E-6,(MF746177:0.0019849072,(MF746355:2.4911E-6,KM837333:2.4911E-6):2.2528E-6):0.0060119903):0.0019822858):2.941E-6):2.6136E-6):0.0017898886,((((MF750388:2.4911E-6,(MF750998:2.4911E-6,((KM831044:2.4911E-6,MF742950:2.4911E-6):2.491E-6,MF750773:0.002012383):2.491E-6):2.491E-6):2.491E-6,MF750500:2.4911E-6):2.491E-6,MF749955:2.4911E-6):2.5211E-6,MF747877:0.0019630516):0.001960442):0.0018050399,((((MF743496:2.4911E-6,MF743069:2.4911E-6):2.3134E-6,(KM836610:2.4911E-6,MF748238:2.4911E-6):2.3134E-6):2.491E-6,MF743815:2.4911E-6):2.9023E-6,KR069474:0.002171526):2.6462E-6):0.3275994885):0.1158983249):0.0537963048,((KP836207:0.175276914,(MG314277:0.0197555284,MG315455:0.0395556418):0.2353704323):0.0154277267,KP836240:0.2260058068):0.020804973):0.0217912877):0.0192463166,((((((((KJ709145:0.0,KJ709311:0.0):2.4911E-6,KJ709198:2.4911E-6):2.2564E-6,((((((((((KJ709206:2.6831E-6,KJ709244:2.2058E-6):2.6996E-6,KJ709160:0.0029200144):2.4386E-6,(KC562149:0.0,KC562153:0.0):2.3358E-6):2.4916E-6,KC562150:2.4911E-6):0.0102024919,KC562154:0.0027158851):2.4317E-6,KC562148:2.9704E-6):2.1321E-6,(KC562147:0.0,KC562152:0.0):2.4911E-6):2.7528E-6,KJ709223:0.0023707522):2.1369E-6,KJ709326:0.0041406045):2.491E-6,KJ709164:2.4911E-6):2.6848E-6):2.5289E-6,(KJ709235:2.4911E-6,(KJ709337:2.4911E-6,KJ709209:0.0059117484):2.491E-6):2.491E-6):0.0025775797,KC562151:0.0027558775):0.0523640742,(KF880889:2.668E-6,(KF880892:2.7254E-6,(((((KF880869:2.4911E-6,KF880891:2.4911E-6):2.491E-6,KF880888:0.0021753565):2.491E-6,KF880870:2.4911E-6):2.0942E-6,KF880871:0.0022042277):2.0541E-6,KF880890:0.0021874108):0.0066349737):0.0021977266):0.0523711727):0.1462913435,JN034731:0.1552127409):0.0715846634,((((MG311018:2.2937E-6,((((KT607061:2.4911E-6,(KT603114:2.4911E-6,KT603618:2.4911E-6):2.491E-6):2.491E-6,((KT606697:0.0,KT605884:0.0):2.4911E-6,KT605581:2.4911E-6):2.491E-6):2.9644E-6,KT606137:2.4911E-6):2.491E-6,((KT607251:2.4911E-6,KT607396:2.4911E-6):2.491E-6,(KT604039:2.4911E-6,KT603588:2.4911E-6):2.491E-6):2.8066E-6):0.0080476548):0.0018014696,MG320638:2.4313E-6):2.2903E-6,KT606903:0.001991552):0.0044701888,(MG317380:2.4911E-6,MG316377:2.3787E-6):0.0028076755):0.2349515113):0.0257106936):0.0346284516,(((((((KM825054:0.1629982025,(MF752244:0.0022035934,MF743580:2.2398E-6):0.1958279836):0.055521138,(((JN309442:0.0593882462,(((((MG310481:0.0039362919,KR098577:0.0040632082):2.5125E-6,KP836237:2.4911E-6):2.246E-6,KP836238:0.0022226679):0.0058930748,(MG312050:0.0035226485,MG317436:0.004212598):2.1525E-6):0.0122030895,KP836236:0.0159548994):0.0191127432):0.0789033267,(((KP836231:2.4911E-6,KP836232:0.0022541182):2.1705E-6,KP836233:0.0068549633):0.1422102306,KP836227:0.223033601):0.0923236506):0.041844953,KP836229:0.1866643386):0.0578997149):0.0323925504,(((MG317666:0.0020773918,MG317583:0.0150575832):0.1012708217,(((KR099338:2.4911E-6,(((MF749619:2.4911E-6,MF749848:2.4911E-6):2.9502E-6,MF752317:0.0020181356):0.0020071318,(((KR102129:2.4911E-6,(KR095731:2.4911E-6,((KR099105:2.4911E-6,KR101783:2.4911E-6):2.491E-6,KR101400:2.4911E-6):2.491E-6):2.491E-6):2.491E-6,KR099724:2.4911E-6):2.491E-6,(KR100737:2.4911E-6,KR104278:2.4911E-6):2.491E-6):0.0125227308):2.9783E-6):2.0005E-6,((MF749401:2.0005E-6,MF751293:2.0624E-6):0.0021163474,(MF751070:0.0020503726,MF743481:0.0063635495):0.0020696502):0.0020154644):0.0029061907,MF748096:0.0011656863):0.0878760719):0.1050665919,(((KR096740:0.0019785375,KR098352:2.5926E-6):0.0064710505,KR101370:0.0020893317):0.0037432208,KR098035:0.0093944367):0.1445786926):0.0865333265):0.0155346879,(((MG416664:2.4988E-6,MG411909:2.2413E-6):0.1375214375,(KT604756:0.0089260856,KT606114:2.4931E-6):0.1417699065):0.078786092,(KP836224:0.1287570408,KP836225:0.1283007302):0.0757028882):0.0292059):0.020761117,KP836230:0.1776974125):0.0273512249,(KP836228:0.2006498544,(KP836234:0.0032532648,KP836235:0.0013224884):0.1678937937):0.0410661669):0.0303386491,(KM831888:0.2120586514,(KP836226:0.1806971767,(KP836241:0.0097907919,KP836242:0.00441087):0.1619688753):0.0737900397):0.0426020698):0.0168930733):0.0108713343,(((((((((((HQ919856:2.8395E-6,HQ919900:0.0018568563):0.0805780473,((HQ924289:0.0019236138,((MF743944:2.9836E-6,(HQ924293:2.4663E-6,HQ924296:2.0197E-6):0.0058217239):2.0152E-6,(HQ924297:0.0019218591,KR101236:2.4911E-6):2.1135E-6):2.5236E-6):2.8501E-6,(HQ924295:2.3784E-6,HQ924294:0.0019216181):0.0019212541):0.0383930101):0.022781511,(((((((((((((((((((((((((((((((((((((((((((((((((((((((HQ919963:0.0036630933,MF751485:0.002287188):2.491E-6,MF744298:2.4911E-6):2.491E-6,MF746511:2.4911E-6):2.491E-6,MF751018:0.0020618249):2.491E-6,MF742821:2.4911E-6):2.491E-6,MF747023:2.4911E-6):2.491E-6,MF748114:2.4911E-6):2.491E-6,MF747698:2.4911E-6):2.491E-6,MF745366:2.4911E-6):2.491E-6,(MF742832:0.0,MF747487:0.0):2.4911E-6):2.491E-6,(MF750197:0.0,MF748752:0.0):2.4911E-6):2.491E-6,MF751864:2.4911E-6):2.491E-6,MF743396:2.4911E-6):2.491E-6,MF746716:2.4911E-6):2.491E-6,MF745197:2.4911E-6):2.491E-6,MF748271:2.4911E-6):2.491E-6,MF750234:2.4911E-6):2.491E-6,MF747040:2.4911E-6):2.491E-6,MF751697:2.4911E-6):2.491E-6,((((((((MF752164:0.0,MF748753:0.0):0.0,MF746318:0.0):0.0,MF747307:0.0):0.0,MF745113:0.0):0.0,MF746456:0.0):0.0,MF746612:0.0):0.0,MF748444:0.0):0.0,MF744514:0.0):2.4911E-6):2.491E-6,MF751450:2.4911E-6):2.491E-6,(MF744382:0.0,MF747773:0.0):2.4911E-6):2.0011E-6,MF743211:0.0022781476):2.491E-6,MF747914:2.4911E-6):2.491E-6,MF743710:0.0021618762):2.491E-6,(MF748371:2.4911E-6,(MF742713:2.4911E-6,MF747177:2.4911E-6):0.0020472344):2.8453E-6):2.4809E-6,MF750944:2.4911E-6):1.0152E-6,MF745738:2.4911E-6):2.491E-6,MF744534:2.4911E-6):2.491E-6,MF744424:0.0019979777):2.491E-6,((((MF744283:2.4911E-6,(MF745472:0.0020986787,MF747133:2.4911E-6):2.029E-6):2.1053E-6,MF742687:2.4911E-6):2.1111E-6,MF750354:2.4911E-6):2.468E-6,MF746073:0.0021732162):2.491E-6):2.491E-6,MF750092:0.0019864071):2.491E-6,MF745002:2.4911E-6):2.491E-6,MF745427:0.0020492456):2.491E-6,MF747537:2.4911E-6):2.491E-6,MF750010:2.4911E-6):2.491E-6,MF751306:0.0020202202):2.491E-6,MF748531:2.4911E-6):2.491E-6,MF748301:2.4911E-6):2.491E-6,MF742924:2.4911E-6):2.491E-6,MF743101:2.4911E-6):2.491E-6,MF751468:2.4911E-6):2.491E-6,MF742651:0.0020270227):2.491E-6,MF746791:2.4911E-6):2.491E-6,(MF743587:0.0,MF749573:0.0):2.4911E-6):2.491E-6,MF744506:2.4911E-6):2.491E-6,MF745503:2.4911E-6):2.491E-6,MF749649:2.4911E-6):2.491E-6,MF743974:2.4911E-6):2.491E-6,MF748133:2.4911E-6):0.0020667055,MF750764:2.4911E-6):2.0085E-6,MF747009:2.4911E-6):0.0159172727,(MF745033:2.3287E-6,MF747435:2.7633E-6):0.0113685022):0.0053401273,((((((MG318599:2.4911E-6,MF744114:2.4911E-6):2.2859E-6,MF747216:2.4911E-6):2.8488E-6,MF743142:2.4911E-6):2.2108E-6,MF747147:0.0042736886):0.0037799419,(MF748942:2.4911E-6,MF746616:0.002035118):2.011E-6):0.0018036569,(MF750722:2.0026E-6,MF748757:0.0021195271):0.0062829329):0.0028561701):0.0212706217,((((((((((((MF743960:2.4911E-6,(((((((((((MF746439:2.4911E-6,((((MF745285:2.0593E-6,(MF746059:2.4911E-6,(MF743314:2.0184E-6,(MF743610:2.003E-6,MF751241:2.0555E-6):0.0034162618):0.0066975783):2.9716E-6):2.8284E-6,MF743256:2.4911E-6):2.491E-6,MF749282:2.4911E-6):2.491E-6,MF744508:2.4911E-6):2.491E-6):2.491E-6,MF750235:2.9359E-6):2.491E-6,MF745142:2.4911E-6):2.491E-6,MF748000:2.4911E-6):2.491E-6,MF751080:2.4911E-6):2.491E-6,MF744600:2.4911E-6):2.491E-6,((MF744241:2.4911E-6,MF751737:2.4911E-6):2.491E-6,MF748931:2.4911E-6):2.491E-6):2.491E-6,(MF743599:2.4911E-6,MF746090:2.4911E-6):2.491E-6):2.491E-6,MF748032:2.4911E-6):2.491E-6,MF747962:2.4911E-6):2.491E-6,MF742940:2.4911E-6):2.491E-6):2.5781E-6,MF748781:2.4911E-6):2.5733E-6,MF747985:2.4911E-6):2.8108E-6,MF747274:2.4911E-6):2.2378E-6,MF745983:2.4911E-6):2.3407E-6,MF746266:2.4911E-6):2.9518E-6,MF743369:2.4911E-6):2.862E-6,MF742582:2.4911E-6):2.8911E-6,MF742702:2.4911E-6):0.0038907797,MF750740:0.0041278951):0.0019209182,(MF746452:0.0023459452,(MF749286:2.2507E-6,MF745821:2.2066E-6):0.0066155272):0.0085975513):0.0020396479,MF747505:0.0067147487):0.0201420677):0.0525496281):0.0672579421,((((((((MF744106:2.4911E-6,MF746292:2.4911E-6):2.491E-6,((MF750628:2.4911E-6,MF748176:2.4911E-6):2.491E-6,(MF750316:2.4911E-6,(MF742620:2.4911E-6,((MF752293:2.4911E-6,(MF746102:2.4911E-6,MG511491:2.4911E-6):2.491E-6):2.491E-6,MF744907:0.0021837187):2.491E-6):2.491E-6):2.491E-6):2.491E-6):2.1853E-6,MF745927:2.4911E-6):0.002300466,MF746399:2.4911E-6):0.009431372,(((((MF745569:0.0018960138,MF743420:0.0023052193):2.4457E-6,MF746046:2.4911E-6):0.0038777376,MF752059:0.0022857024):2.9742E-6,(MF750318:2.1226E-6,(MF751936:2.4911E-6,MG449686:0.0029893164):2.4434E-6):0.002864294):2.5319E-6,((MF751245:0.0055910639,MF746423:2.6687E-6):0.0027760281,((MF743267:0.0020897583,MF746698:2.6311E-6):2.0265E-6,MF746923:0.0044048502):0.0042041519):2.3835E-6):0.0019082853):0.0026022071,(((MF745145:2.4911E-6,MF747575:2.4911E-6):2.4083E-6,MF743409:2.4911E-6):2.491E-6,MF750532:2.4911E-6):0.0131816981):0.0048907005,((((((((((((MG314010:2.4911E-6,MG315222:2.4911E-6):2.491E-6,MG314718:2.4911E-6):2.491E-6,(MG313884:0.0,MG314769:0.0):2.4911E-6):2.7797E-6,MG313135:2.4911E-6):2.491E-6,MG315552:2.4911E-6):2.491E-6,MG320339:2.4911E-6):2.7846E-6,MG314870:2.4911E-6):2.7845E-6,MG317134:2.4911E-6):2.491E-6,MG313794:2.4911E-6):2.3134E-6,MG314913:2.4911E-6):2.3134E-6,MG318848:2.4911E-6):2.3603E-6,MG312837:2.0708E-6):0.147760436):0.0051612922,MF747971:0.0026873906):0.0607980303):0.0499354943,((((HQ919968:0.1065805144,(MG311266:2.4911E-6,MG315737:2.4911E-6):0.0542475442):0.0727666533,((MF749214:2.4911E-6,(MF743378:2.4911E-6,MF744591:2.4911E-6):2.8954E-6):2.9106E-6,(MF749056:0.0040498349,((MF743048:2.4911E-6,MF746837:2.4911E-6):0.0019901706,MF748568:0.006026481):0.004074647):0.0039205869):0.1758685431):7.767455E-4,(((HQ919899:0.0037530358,HM377211:2.4911E-6):5.799552E-4,MF749745:0.0152992556):0.0577109997,(((((HQ919912:2.7859E-6,HQ919913:2.803E-6):0.0018366961,HQ919948:2.7306E-6):2.6644E-6,((MF748543:2.4911E-6,(((MF743981:0.0,KM837810:0.0):2.4911E-6,MF745994:2.4911E-6):2.491E-6,(MF743361:2.4911E-6,KM840685:0.0020373361):2.491E-6):2.7418E-6):0.0019896016,KM840605:0.0020630739):2.2247E-6):0.0039218956,MF744479:2.9787E-6):0.0026959455,(KR096670:0.0105353199,(MF743447:2.4911E-6,KM836396:2.4911E-6):0.0036350026):0.0164370873):0.0621476686):0.0601443104):0.0363153465,((KP836218:0.0022193605,KP836220:2.3963E-6):0.0087385363,KP836219:0.0074799743):0.141002101):0.0077220216):0.0683168422,((MF743701:0.0094612319,((MG310653:2.4911E-6,MG321143:2.4911E-6):2.491E-6,((((((MG317420:0.0,MG317925:0.0):0.0,MG317273:0.0):2.4911E-6,MG312297:2.4911E-6):2.491E-6,(MG311381:2.4911E-6,((MG312328:2.4911E-6,((((MG316682:2.4911E-6,MG319395:2.4911E-6):2.491E-6,MG313897:2.4911E-6):2.491E-6,MG316037:0.0020532392):2.491E-6,MG318018:2.4911E-6):2.491E-6):2.491E-6,(MG318034:2.4911E-6,((MG313761:2.4911E-6,MG314958:2.4911E-6):2.491E-6,MG311885:2.4911E-6):2.491E-6):2.491E-6):2.491E-6):2.491E-6):2.491E-6,MG313664:2.4911E-6):2.491E-6,MG315785:2.4911E-6):2.491E-6):0.0019028814):2.8792E-6,MF749839:0.0017699475):0.1676043928):0.03916133,((MF746193:2.4911E-6,MF744537:2.5366E-6):0.0052167052,(((((MF747141:2.4911E-6,(MF748192:2.4911E-6,(((MG314535:0.0093785513,(MG314369:0.0019703578,MG312193:0.0020301564):2.9456E-6):0.001833786,((MG313538:0.005611883,MG320653:0.0111541729):2.0232E-6,MG315325:2.4911E-6):2.5052E-6):0.0016489387,MG314179:0.0025716845):0.2073848946):2.491E-6):2.491E-6,MF751650:2.4911E-6):2.8579E-6,MF749102:2.4911E-6):2.491E-6,MF747295:2.4911E-6):2.9217E-6,MF744624:2.7496E-6):0.0156494052):0.2239254341):0.0184435729,((((((((MG449729:2.4911E-6,MG449977:2.4911E-6):0.00191331,MG449929:0.0058507872):2.6616E-6,MG450012:2.4911E-6):2.491E-6,KR104047:2.4911E-6):2.0828E-6,KR095753:0.0023149547):0.0044457418,MF752237:0.0021508066):0.0110377234,MG449842:3.576019E-4):0.1806651545,KR096168:0.1628675625):0.0361354934):0.024874577,((((JN309436:2.4911E-6,KM828426:2.4911E-6):0.001902695,(JN309452:2.4911E-6,(HQ924260:2.0791E-6,JN309449:0.0019126763):0.0019036551):2.2982E-6):2.6741E-6,KM839764:0.0201059965):0.1531215121,((MG450014:0.0086159765,KP836205:0.0111785683):0.1640583569,KR096506:0.1923965662):0.0521059169):0.0189083638):0.0236238688,(((((((((((((((((JN309443:2.4911E-6,JN309445:2.4911E-6):2.491E-6,(((((KM825703:0.0,KM828115:0.0):0.0,KM833124:0.0):0.0,KM832367:0.0):0.0,KM838103:0.0):0.0,KM831006:0.0):2.4911E-6):2.491E-6,KM827641:2.4911E-6):2.491E-6,KM827870:2.4911E-6):2.491E-6,KM828567:2.4911E-6):2.491E-6,KM834845:2.4387E-6):2.491E-6,KM828978:2.4911E-6):2.491E-6,KM840117:2.4911E-6):2.491E-6,(((KM834334:2.4911E-6,KM824983:0.0020291053):1.5393E-6,KM833390:2.4911E-6):1.4684E-6,KM826821:2.4911E-6):2.2604E-6):2.6119E-6,KM825212:2.4911E-6):2.491E-6,KM834605:2.4911E-6):2.491E-6,KM838378:2.4911E-6):0.0115901755,((KR103571:2.4911E-6,(KR100183:2.4911E-6,((KR099567:2.4911E-6,KR098339:2.4911E-6):2.491E-6,KR098491:2.4911E-6):2.491E-6):2.6302E-6):0.004006111,(KR100512:0.0081304318,(KR096062:2.8273E-6,(KR098373:2.4911E-6,KR098883:2.4911E-6):2.1205E-6):0.0061100255):0.0019858502):2.3141E-6):2.0213E-6,(KM830004:0.0038998085,((KR103090:0.0019417369,((KR104680:2.4911E-6,(KR104894:2.4911E-6,(KR105154:2.4911E-6,((KR097618:2.4911E-6,((KR096482:2.4911E-6,(KR101211:2.4911E-6,KR104611:2.4911E-6):2.491E-6):2.491E-6,(((((((KR101748:2.4911E-6,((MF746867:2.4911E-6,KR102157:0.0021215864):2.7657E-6,KR101363:0.0021927248):2.491E-6):2.491E-6,KR102717:2.4911E-6):2.491E-6,(KR097406:0.0020325116,KR098840:0.004122701):2.491E-6):2.491E-6,(KR100039:2.4911E-6,KR102634:0.0020791964):2.491E-6):2.491E-6,(KR096951:2.4911E-6,KR100351:2.4911E-6):2.491E-6):2.491E-6,KR098464:2.4911E-6):2.491E-6,KR100811:2.4911E-6):2.491E-6):2.491E-6):2.491E-6,KR102964:2.4911E-6):2.491E-6):2.491E-6):2.491E-6):2.491E-6,KR102703:2.4911E-6):2.491E-6):0.001887594,KR100298:0.0020162153):0.0039750929):0.0019475974):1.0862E-6,((((KM827656:0.0019170775,(KM836945:2.4911E-6,(KM833176:2.4911E-6,(KM831767:2.6991E-6,((KM826410:2.4911E-6,KM827240:2.4911E-6):2.598E-6,((KM832701:2.4911E-6,((KM826333:2.4911E-6,((KM825431:2.4911E-6,KM824030:2.4911E-6):2.491E-6,KM828689:2.4911E-6):2.491E-6):2.491E-6,KM832386:2.4911E-6):2.491E-6):2.491E-6,(KM827267:2.4911E-6,KM829846:2.4911E-6):2.491E-6):2.7214E-6):0.0039585236):2.6727E-6):2.491E-6):2.4252E-6):0.0019572864,(((KR104377:2.4911E-6,((KR098559:2.4911E-6,MG313216:0.0020614519):2.491E-6,((((KR104089:2.4911E-6,KR099841:2.4911E-6):2.491E-6,KR104023:2.4911E-6):2.2388E-6,KR101428:2.4911E-6):0.0020326815,KP836223:2.4911E-6):2.3444E-6):2.491E-6):0.0019663938,KP836222:2.0898E-6):2.1228E-6,((KR098876:2.4911E-6,(KR103100:2.4911E-6,((KR103159:2.4911E-6,KR098497:2.4911E-6):2.491E-6,KR102059:2.4911E-6):2.491E-6):2.491E-6):2.491E-6,KR099535:2.4911E-6):0.0060214883):0.0039249561):0.003886732,((KR102519:2.4911E-6,(((KR102653:2.4911E-6,KR097313:2.4911E-6):2.491E-6,KR099068:2.4911E-6):2.491E-6,(KR098738:0.00412046,KR099957:0.0020879032):2.491E-6):2.491E-6):0.0040546385,KR105143:0.0043496744):0.0040887201):0.0019543356,(((((((KM828158:2.4911E-6,KM835151:2.4911E-6):2.746E-6,(KM832029:2.0393E-6,KM834378:2.4911E-6):2.6957E-6):0.0019512636,(KM827059:2.4911E-6,KR096679:0.0020444187):2.6919E-6):2.914E-6,(KM838659:2.4911E-6,KM839514:2.4911E-6):2.491E-6):2.9458E-6,(KM833758:2.4179E-6,(KM829283:2.4911E-6,KM828209:2.4911E-6):2.286E-6):0.0039880864):0.0019803881,(((JN309444:0.0020268259,KM824466:2.4911E-6):2.491E-6,KM827082:2.4911E-6):2.491E-6,KM838807:0.0019450532):0.0125648798):0.0020333122,KM101005:0.0063195115):2.1606E-6):2.0031E-6):0.0038865065,(KR098901:2.4911E-6,(KR095634:2.4911E-6,((KR101422:2.4911E-6,(KR096530:2.4911E-6,(KR100455:0.002139392,KR098998:2.4911E-6):2.121E-6):2.121E-6):2.4963E-6,KR102528:2.4911E-6):2.121E-6):2.121E-6):2.4963E-6):2.1061E-6,KR103942:0.00214759):0.2101444283):0.0044873422,((KP836206:0.1491402155,MF742992:0.1598425307):0.0567882883,KR098333:0.1442807771):0.0221683028):0.0974173766):0.0076683095,(((KJ709163:2.4911E-6,KJ709306:2.4911E-6):2.9651E-6,KJ709202:0.0019690643):0.2670239081,KP836215:0.2972544348):0.0273559845):0.0220201064,KM101004:0.4036355711):0.0246790333,(((((MG448791:2.4911E-6,MG449560:2.4911E-6):0.0019499192,MG448914:0.0019506809):2.9144E-6,MG449100:0.0019584513):0.0099050885,(MG448951:2.4911E-6,(MG449682:2.4911E-6,MG448889:2.4911E-6):2.491E-6):2.8076E-6):0.1499670961,((MG449238:0.0020080712,(MG449988:2.4911E-6,MG449411:2.4911E-6):2.491E-6):2.9645E-6,MG450168:0.0040338769):0.2467734328):0.1992565719):0.0151186179):0.0130220805):0.0254524021,((((((KY111434:2.4911E-6,KY111435:0.0018223195):2.1569E-6,(KX139051:2.4911E-6,KX139057:2.4911E-6):2.491E-6):0.0018272941,KX139056:2.931E-6):0.2201338559,((MG811675:0.0019096101,(MG811679:2.4911E-6,MG811682:0.0019197384):0.0019329232):0.0058630313,(MG315230:0.0038210534,MG316678:0.0019329236):2.7373E-6):0.1252990504):0.1826372462,((((((((MG448736:0.0053305354,(MG448885:2.4911E-6,MG449634:2.4911E-6):0.0017303803):2.7014E-6,(MG448973:2.4911E-6,MG449960:2.4911E-6):2.4892E-6):0.0034838718,(MG449776:0.0083833002,MG450249:0.0070746955):0.0076994753):2.6464E-6,MG449329:2.4911E-6):2.491E-6,MG448974:2.4911E-6):2.491E-6,MG450212:2.4911E-6):2.491E-6,MG449302:0.0017341151):0.0017326446,MG449200:2.7041E-6):0.3079402219):0.0631362419,MG319834:0.4695668305):0.033597349):0.0142566972,(((((HQ924308:0.0170252372,MG310470:0.0179749258):0.0085526231,((MF744797:2.4911E-6,MF751218:2.4911E-6):0.0022038457,MF748136:2.071E-6):0.0019331664):0.2175741545,((((MG317929:0.0039427427,(KP836213:0.0023105438,KP836214:2.4911E-6):2.1965E-6):0.0038525697,(KP836211:2.4911E-6,KP836212:0.0023109945):0.0048107946):0.0013877198,MG313573:0.0086551499):0.1431624619,(MG448676:0.0094753091,MG449663:2.1443E-6):0.2424430658):0.0518633868):0.0321031991,((MG449549:2.1155E-6,(((KP836201:0.0043405069,KR103122:0.0060467038):2.474E-6,KP836204:0.0021548046):2.0175E-6,((KP836202:0.004326665,KP836203:0.0021559321):2.7652E-6,(MG811678:0.0042525074,KR100999:0.0020790557):0.0021437594):0.0042233192):0.0020945987):0.2208158125,(MG449268:2.4911E-6,MG449449:2.4911E-6):0.2340672541):0.1063102084):0.028932686,((((MG449223:2.4911E-6,MG449870:2.4911E-6):0.0039813092,MG449301:2.8866E-6):0.2521024687,(((MG811663:0.0019864496,(KP836210:2.4911E-6,(KP836208:2.477E-6,((((MG314515:2.7314E-6,KP836216:0.004613009):0.0019154619,MG320668:0.0024035519):2.4411E-6,(MG314679:2.4911E-6,(MG315127:0.001923194,MG317473:2.4911E-6):0.0038598315):2.491E-6):0.0073139155,KP836221:2.971E-6):0.0098300269):0.0024067249):2.9462E-6):2.5803E-6,KP836209:0.0022905233):0.0812958572,(MG313280:2.0437E-6,((((((MG314930:2.4911E-6,MG321067:2.4911E-6):2.491E-6,MG314449:2.4911E-6):2.8679E-6,MG314823:0.0021940748):0.0021468283,(MG312482:2.5923E-6,(MG317734:2.4911E-6,MG318581:2.4911E-6):2.5853E-6):0.0064911499):2.0485E-6,MG317870:0.0021704617):2.2012E-6,(MG314834:0.0021559699,KP836217:0.0022927205):0.0021214035):0.0020649167):0.1050136877):0.1151563587):0.0464641002,(((MG320417:0.0174992128,KT605035:0.0146240465):0.0267373874,MG315988:0.0206420998):0.1688166125,(((((((((MG448658:0.0019460512,(MG448737:2.9015E-6,((((((((MG448684:0.0,MG450160:0.0):0.0,MG449592:0.0):0.0,MG449140:0.0):0.0,MG450156:0.0):2.4911E-6,MG449103:2.4911E-6):2.491E-6,MG449345:0.0019424258):0.0080629958,(MG314197:0.0019745969,MG310941:0.0021777202):0.0038420676):0.0160059039,(((((MG448961:0.0,MG449609:0.0):0.0,MG450313:0.0):2.5732E-6,MG449578:2.9408E-6):0.003894629,(MG449434:2.4911E-6,MG449807:2.4911E-6):2.25E-6):2.5161E-6,(((((MG449026:2.4911E-6,MG449997:2.4911E-6):2.491E-6,MG449522:0.0019739131):0.0019343949,MG448745:0.0038910791):2.6435E-6,((((MG449208:0.0,MG450320:0.0):0.0,MG449568:0.0):0.0,MG449603:0.0):2.4911E-6,MG449489:2.4911E-6):2.491E-6):2.905E-6,(((((MG449135:0.0,MG449649:0.0):0.0,MG449565:0.0):0.0,MG449079:0.0):0.0,MG450205:0.0):2.9038E-6,MG449330:2.8987E-6):0.0019352474):0.0019359201):0.035918025):0.0270334329):0.0019459397):2.1726E-6,(((((((MG448713:0.0,MG449884:0.0):0.0,MG449226:0.0):0.0,MG450069:0.0):0.0,MG449531:0.0):2.4911E-6,MG449860:2.4911E-6):2.491E-6,MG448735:2.4911E-6):2.491E-6,MG448724:2.4911E-6):0.0019442584):0.0039248682,MG449153:0.006069167):2.2474E-6,(((((((MG449036:0.0,MG450281:0.0):0.0,MG449221:0.0):0.0,MG450115:0.0):0.0,MG449219:0.0):0.0,MG450085:0.0):2.4432E-6,MG449167:2.4434E-6):0.0059108534,MG450032:0.006045471):2.9185E-6):2.6617E-6,((MG449022:0.0019596093,(MG449312:2.4911E-6,MG449377:2.4911E-6):2.0051E-6):2.6535E-6,MG449063:0.0039297424):0.0019565348):0.0039296955,(MG449702:0.001959679,MG448748:0.0102003502):2.9841E-6):0.0019558478,MG449399:2.9319E-6):0.0869737248,((MG450082:0.0038521527,MG449460:2.4911E-6):0.0019166838,MG449264:2.8937E-6):0.2417657779):0.0310932453,KT605968:0.1045995179):0.0774513311):0.0482766241):0.0349286574):0.1514212207):0.0231642825,(((((MG310411:0.0024389865,MF746027:2.4911E-6):2.826E-6,(((MF743033:0.0,MF744634:0.0):2.4911E-6,MF743727:2.4911E-6):2.491E-6,MF744870:2.4911E-6):0.0023250635):0.1206501857,(MG510919:0.1184798093,MG512781:0.1730464558):0.0132756775):0.1442866699,(MG311164:0.0111619185,MG318525:0.0100083299):0.2219009687):0.0818896675,KM101025:0.4127928817):0.0398491945):0.0240268285):0.0430331418):0.0276961868,((((((MG449163:2.4911E-6,MG449600:2.4911E-6):2.491E-6,MG448967:2.4911E-6):0.2731492658,(FJ668557:0.0089669493,FJ668559:0.0044659442):0.1941148542):0.158402799,((((((((((((HQ919923:2.8498E-6,HQ919952:2.8497E-6):0.0018881687,(HQ919947:2.3509E-6,HQ919959:2.4911E-6):2.4775E-6):2.041E-6,MG319192:2.4911E-6):2.9672E-6,(MG310704:0.0,MG319524:0.0):2.4911E-6):0.0068852535,HQ919946:0.0027290366):0.0825277086,(FJ668542:0.0019965342,((FJ668554:0.0060239817,((((FJ668544:0.0,FJ668561:0.0):0.0,FJ668562:0.0):2.4911E-6,FJ668558:2.4911E-6):2.9791E-6,FJ668563:0.0019875004):0.0081057):0.0020193001,(FJ668543:0.0125435116,((FJ668553:0.0,FJ668556:0.0):2.4911E-6,FJ668555:2.4911E-6):0.0122919192):0.002045267):0.0020011316):0.2038963006):0.027342958,((MG311476:0.0708756324,MG312118:0.051728991):0.0763598026,(MG311248:0.0098086876,MG317328:0.0016369573):0.2096685918):0.0289601789):0.1169079403,((((((((((((((FJ668539:0.0020607772,FJ668570:0.0020599818):2.7977E-6,(((FJ668545:0.0,FJ668582:0.0):0.0,FJ668574:0.0):0.0,FJ668579:0.0):2.4911E-6):2.491E-6,FJ668547:2.4911E-6):2.491E-6,FJ668578:2.4911E-6):0.0020632621,FJ668550:0.0020826659):0.0020612861,(FJ668571:2.4911E-6,(FJ668577:2.4911E-6,(((((FJ668576:0.0,FJ668584:0.0):0.0,FJ668585:0.0):2.4911E-6,GQ864401:2.4931E-6):2.7958E-6,FJ668583:2.4911E-6):2.4507E-6,((FJ668546:2.4911E-6,((FJ668566:0.0020602657,FJ668551:0.00626437):2.3375E-6,FJ668572:0.0041522641):2.0371E-6):2.491E-6,(FJ668565:0.0020636147,FJ668573:0.0042094119):2.9244E-6):0.0020632464):0.0041776727):2.2005E-6):2.0199E-6):2.8007E-6,(FJ668549:2.6342E-6,FJ668569:2.1535E-6):0.0020632335):2.7359E-6,FJ668541:2.4911E-6):2.3381E-6,(FJ668540:0.0,FJ668567:0.0):2.2878E-6):2.7973E-6,((FJ668568:0.0,FJ668581:0.0):2.4911E-6,FJ668580:2.4911E-6):0.0020632242):2.493E-6,FJ668575:2.4911E-6):2.5491E-6,FJ668552:2.4911E-6):0.0021189392,FJ668564:0.0173353444):0.0063298718,FJ668548:2.8379E-6):0.1101582209):0.0891014926,EF633505:0.4663801397):0.0709556396,(((((MG311517:0.2803375881,((((MF751126:2.217E-6,((MF750274:2.4911E-6,((((MF745457:0.0,MF747232:0.0):2.4911E-6,(((MF748533:2.4911E-6,((((MF745338:2.4911E-6,(MF751623:2.4911E-6,(MF745871:2.4911E-6,MF745323:2.4911E-6):2.491E-6):2.491E-6):2.491E-6,MF746064:2.4911E-6):2.491E-6,MF747527:2.4911E-6):2.491E-6,MF751274:2.4911E-6):2.491E-6):2.491E-6,MF743566:2.4911E-6):2.491E-6,((((((((((MF742976:0.0,MF743681:0.0):0.0,MF749072:0.0):0.0,MF748289:0.0):0.0,MF744200:0.0):0.0,MF745849:0.0):0.0,MF745057:0.0):0.0,MF746325:0.0):0.0,MF746258:0.0):0.0,MF745798:0.0):0.0,MF749482:0.0):2.4911E-6):2.491E-6):2.491E-6,MF746645:2.4911E-6):2.491E-6,MF749979:2.4911E-6):2.491E-6):2.0027E-6,MF746475:2.4911E-6):2.491E-6):0.0019111261,(KY610019:0.0017623917,KY610020:0.0020475469):0.1495319149):2.8666E-6,(MF743752:2.6914E-6,(MF746967:2.4911E-6,((((((((MF751019:0.0,MF744328:0.0):0.0,MF752404:0.0):0.0,MF747484:0.0):0.0,MF748525:0.0):0.0,MF745460:0.0):2.4911E-6,((((MF748154:2.4911E-6,MF742853:2.4911E-6):2.491E-6,MF746119:2.4911E-6):2.121E-6,MF747655:2.4911E-6):2.121E-6,((((MF752160:2.4911E-6,(MF748821:2.4911E-6,(MF745397:2.4911E-6,MF752337:2.4911E-6):2.491E-6):2.491E-6):2.491E-6,MF743297:2.4911E-6):2.491E-6,((MF742565:0.0,MF750099:0.0):2.4911E-6,MF746810:2.4911E-6):2.491E-6):0.0021076106,MF750580:2.0884E-6):0.0021100411):2.8072E-6):2.121E-6,MF751460:2.4911E-6):2.121E-6,(((MF747043:2.4911E-6,(MF747864:2.4911E-6,(MF749675:2.4911E-6,MF747880:2.4911E-6):2.491E-6):2.5746E-6):2.6498E-6,(MG507415:0.0067836798,MG513149:0.0027000603):0.291429019):0.002095722,((MF743545:2.4911E-6,MF744931:2.4911E-6):2.491E-6,MF748807:2.4911E-6):0.0064060238):2.121E-6):2.7592E-6):2.3722E-6):2.2347E-6):0.0019101491,(MF746122:2.8673E-6,(((((((((((((((((((MF751027:0.0,MF748200:0.0):0.0,MF748512:0.0):0.0,MF748123:0.0):0.0,MF745846:0.0):0.0,MF747582:0.0):0.0,MF743392:0.0):0.0,MF747007:0.0):0.0,MF747407:0.0):0.0,MF745929:0.0):0.0,MF744034:0.0):0.0,MF748310:0.0):0.0,MF749920:0.0):2.4911E-6,(((MF750211:2.4911E-6,MF747530:2.4911E-6):2.7604E-6,MF744047:2.4911E-6):0.0021094365,MF749674:2.1293E-6):2.0409E-6):2.491E-6,MF752425:2.4911E-6):2.491E-6,((MF744338:2.4911E-6,(((MF750595:2.4911E-6,(MF743874:2.4911E-6,MF744285:2.4911E-6):2.491E-6):2.491E-6,MF745469:2.4911E-6):2.491E-6,(MF747583:2.4911E-6,(MF748895:2.4911E-6,(((MF747473:2.4911E-6,MF744169:2.4911E-6):2.491E-6,MF746857:2.4911E-6):2.491E-6,MF749022:2.4911E-6):2.491E-6):2.491E-6):2.491E-6):2.491E-6):2.491E-6,MF746958:2.4911E-6):2.491E-6):2.491E-6,MF743122:2.4911E-6):2.491E-6,MF745489:0.0021394443):2.491E-6,MF752319:2.4911E-6):2.9927E-6,MF746506:2.4911E-6):2.8435E-6):2.846E-6):0.2524637426):0.0423499823,MG314906:0.2652009664):0.0458207578,(KP978336:2.4911E-6,KP978513:2.4911E-6):0.4050792396):0.0408278369,(MF752349:0.003658609,MF746770:2.4911E-6):0.2939382255):0.0418357599,(((((((((((HQ919855:0.0,HQ919910:0.0):0.0,HQ919863:0.0):0.0,HQ919919:0.0):2.4911E-6,HQ919858:2.4911E-6):2.4943E-6,((((HQ919862:0.0,HQ919951:0.0):0.0,HQ919894:0.0):2.4911E-6,HQ919864:2.4911E-6):0.0016888148,((MF752329:2.5638E-6,MF745607:0.0037094218):2.6107E-6,MF751889:0.0018515325):0.0254823177):2.3683E-6):2.5599E-6,(HQ919896:2.4732E-6,HQ919897:0.0016954448):0.0033999109):0.0033963935,(HQ919931:2.4911E-6,HQ919949:2.4911E-6):2.2533E-6):0.0206044592,MG314496:0.1484800358):0.3051653199,((((HQ919911:0.0,HQ919953:0.0):2.4911E-6,HQ919944:2.4911E-6):2.493E-6,MG310536:2.4911E-6):2.1243E-6,HQ919941:0.0244366792):0.3397388765):0.0361609148,((MF749741:0.0177209489,MG321024:0.0468690401):0.2741416004,JN018106:0.33344805):0.0317702473):0.0465816932,((MG313470:2.0622E-6,MG319118:2.6286E-6):0.1699283279,MF748728:0.1324500362):0.1819873855):0.0476945773):0.0480304338):0.0194108534,FJ668538:0.4289211258):0.0295418232,(((MG811677:2.0003E-6,MF745381:0.0019955903):0.2099038946,MG321158:0.2966101866):0.1842935601,((MG310590:0.0243108163,MG320296:0.015002651):0.3221440192,MG314047:0.5101541573):0.1086116421):0.1065047043):0.0822740267):0.0140628826,((((((((((AB530278:2.4911E-6,AB530298:2.4911E-6):2.491E-6,((AB530293:2.4911E-6,AB530305:2.4911E-6):0.0017976208,(AB530307:0.0017965005,(((AB530279:0.0017965719,(AB530280:2.4911E-6,AB530281:2.4911E-6):2.491E-6):0.0017965599,(AB530294:2.4911E-6,AB530312:0.0017980088):2.5425E-6):0.0017941433,((AB530284:2.4911E-6,AB530285:2.4911E-6):0.0018000021,AB530288:2.1553E-6):0.0018084596):0.0018030322):2.7811E-6):2.5629E-6):2.7665E-6,(((AB530287:0.0,AB530297:0.0):0.0,AB530313:0.0):2.4911E-6,AB530295:2.4911E-6):0.0017990461):0.0019416805,((AB530308:2.4911E-6,AB530309:2.4911E-6):2.5147E-6,AB530310:0.0018067963):0.0072309842):0.0018056932,(AB530292:2.4911E-6,AB530296:2.3841E-6):0.0090871653):0.0055355586,KY609985:0.0038386822):0.0036353177,((((AB530286:0.0017971879,AB530291:0.001795728):2.491E-6,AB530290:2.4911E-6):2.491E-6,(AB530289:0.0017993074,AB530306:0.0036065121):2.491E-6):2.491E-6,AB530311:0.0017957238):0.0019693882):0.0030046041,(AB530282:2.4911E-6,AB530283:2.4911E-6):0.0060321131):0.3738720707,(((((AB530275:2.4911E-6,(((((((FJ668586:0.0,FJ668593:0.0):0.0,FJ668588:0.0):0.0,FJ668594:0.0):0.0,FJ668595:0.0):0.0,FJ668589:0.0):0.0,FJ668592:0.0):2.4911E-6,FJ668587:2.4911E-6):2.491E-6):0.0018092292,FJ668591:2.4911E-6):2.9458E-6,((AB530276:2.4911E-6,AB530277:0.0018179881):2.491E-6,FJ668590:2.4911E-6):2.0178E-6):0.2378222679,((((KY609987:0.0,KY609990:0.0):0.0,KY609991:0.0):0.0,KY609989:0.0):2.4911E-6,KY609988:2.4911E-6):0.1281707947):0.0274651284,(((((((AB530299:0.0017911052,((((((KY609992:0.0018348524,KY610000:2.4911E-6):0.0018249528,KY609998:0.0055179654):2.54E-6,(((KY609993:0.0,KY609995:0.0):0.0,KY609996:0.0):2.4911E-6,KY609994:2.4911E-6):2.491E-6):2.0241E-6,KY610001:0.001822814):0.0018294233,KY609997:0.0018205572):0.0018273236,KY609999:2.2176E-6):0.0113094635):0.0037529802,((AB530303:2.6124E-6,KY610018:0.0094381448):0.0057731951,(AB530304:0.0019306226,(KY610016:2.4911E-6,KY610017:2.4911E-6):0.0035903821):0.0220143939):0.0016622769):2.0398E-6,AB530302:0.0018345672):2.8613E-6,((((((((KY610002:0.0,KY610008:0.0):0.0,KY610015:0.0):0.0,KY610012:0.0):2.4911E-6,(KY610011:0.0018251082,KY610013:2.0414E-6):0.0037077993):2.0052E-6,((KY610014:2.0946E-6,KY610009:0.0018803211):2.455846E-4,(KY610004:2.4911E-6,KY610010:2.4911E-6):0.0018752905):0.0015791767):2.3626E-6,KY610003:2.4911E-6):2.491E-6,(KY610005:0.0018190819,KY610006:0.0018175622):2.491E-6):2.5701E-6,KY610007:0.0036460307):0.0055925156):0.0018323123,AB530301:2.5096E-6):0.0036865401,AB530300:2.4105E-6):0.120106096,MF458720:0.1179232761):0.1488158772):0.0463201777):0.1085710552,(((KY609971:2.7464E-6,KY609977:2.2757E-6):0.0017707251,(KY609976:2.4397E-6,(((((((((KY609973:0.0,KY609984:0.0):0.0,KY609983:0.0):0.0,KY609982:0.0):0.0,KY609979:0.0):0.0,KY609975:0.0):0.0,KY609978:0.0):2.4911E-6,KY609974:2.4911E-6):2.9579E-6,KY609981:0.0017703765):2.094E-6,((KY609972:0.0,KY609986:0.0):2.0157E-6,KY609980:2.5754E-6):0.0036039037):0.003559747):2.4397E-6):0.4250656236,(HQ919868:2.323E-6,MF748298:2.4911E-6):0.3993311833):0.1162557798):0.1079522433):0.0620490919,(((MG312000:0.0195078296,((((MG320257:2.4911E-6,((KT706178:2.4911E-6,KT706962:0.0020256386):2.491E-6,KT706194:2.4911E-6):2.0123E-6):0.0018961492,KT705704:0.0019631687):0.0020757832,KT708100:2.6232E-6):0.041211446,(MG320033:0.0170827846,MG408818:0.0277413283):0.3334409628):0.0434719953):0.3286597851,(((((((((((((HQ938548:2.4911E-6,HQ938550:2.204E-6):2.7966E-6,HQ938549:0.0018387547):0.1163791882,(((HQ919866:2.4911E-6,HQ919877:2.4911E-6):0.021262926,MG312059:0.0206148444):0.0723004693,((MG312726:0.003806398,MG315742:2.9139E-6):0.0869432384,(((((HQ919960:0.0,MF746888:0.0):2.4911E-6,MF743721:2.4911E-6):2.4015E-6,(MF747280:2.4911E-6,((((MF752280:0.0,MF743843:0.0):0.0,MF748902:0.0):2.4911E-6,MF743255:2.4911E-6):2.491E-6,MF750423:2.4911E-6):2.491E-6):2.491E-6):2.5304E-6,(MF749043:2.4911E-6,MF747668:2.4911E-6):0.0058331129):0.1299517039,(MG316373:2.8745E-6,MG312364:0.0063765977):0.138132919):0.022255512):0.0392188577):0.0131035162):0.0258060303,((((HQ938551:0.0,HQ939593:0.0):0.0,KR070068:0.0):2.4911E-6,HQ938806:2.4911E-6):0.0104814067,(((((HQ939594:0.0,KR070595:0.0):0.0,HQ939596:0.0):0.0,KR069781:0.0):2.4911E-6,HQ939595:2.4911E-6):2.491E-6,KR070405:2.4911E-6):0.0077907042):0.1493931333):0.0611071261,((KR100637:2.4911E-6,KR104072:2.4911E-6):0.0587507307,((KR101334:2.4911E-6,(KR102286:2.4911E-6,KR105164:2.4911E-6):0.0060959441):0.0045916406,KR105048:0.0062138327):0.0103568455):0.1389215383):0.0324498814,(((KM828344:0.0019871165,KM832824:2.4911E-6):0.1494973768,MF747892:0.0810400224):0.0461326,((KR102673:2.4911E-6,KR099918:2.4911E-6):0.1048400186,KR102045:0.0418818141):0.0944285161):0.0787992118):0.0506751274,((((KT620096:2.4911E-6,((KT622447:2.4911E-6,KT622519:2.4911E-6):2.491E-6,KT622198:2.4911E-6):2.491E-6):0.0040721934,KT619204:0.0448300187):0.0109922075,KT620608:0.042658472):0.0088536179,KT619556:4.178227E-4):0.1514943215):0.0136048735,(MG314825:0.1544464853,(KR100765:2.4911E-6,KR096311:2.4911E-6):0.2187186724):0.1242273606):0.0320722057,AB530318:0.2924603885):0.0150494054,((HQ938805:0.4648180017,KP978538:0.4117477177):0.1389418594,(((MG449473:0.0,MG450118:0.0):2.4911E-6,MG449524:2.4911E-6):2.5206E-6,MG449853:0.0059891435):0.7793427138):0.1943628591):0.0698150123,((MG311787:2.4911E-6,MG314765:2.4911E-6):0.1089620317,KP978531:0.3448728176):0.0594405645):0.1980482971,MF750521:2.6921E-6):0.0015477799,KM835510:3.452735E-4):2.7714497687):0.1905652,KM101024:0.71276037):0.1318374603):0.0215709763):0.1279838209,((JN018104:0.3903110644,((((((((GU680151:0.0072599357,((((((KM824435:0.0,KM830307:0.0):0.0,KM839004:0.0):0.0,MG310464:0.0):2.4911E-6,KM829829:2.4911E-6):2.491E-6,KM828091:2.4911E-6):2.0925E-6,KM101008:0.0020263181):0.0268080661):0.0952122316,(MG313772:0.0520487467,JN018103:0.0348146918):0.053971177):0.1131055502,KM838199:0.294117029):0.058123475,(((MG312040:2.4911E-6,MG315112:2.4911E-6):2.493E-6,KT707245:2.4911E-6):2.103E-6,MG312111:2.4911E-6):0.1733118869):0.0288115612,((HQ924259:2.5793E-6,(((MG310374:0.0,MG319727:0.0):2.4911E-6,MG315366:2.4911E-6):2.7774E-6,MG318093:2.4911E-6):0.0018155275):0.167073373,MG811670:0.2545025927):0.08615581):0.0781533756,(JN309447:2.4911E-6,JN309448:2.4911E-6):0.2976143751):0.0512118715,(MF744356:0.004880499,MG319226:0.0047278615):0.2644646262):0.0129429731,HQ962766:0.3276467595):0.0378510384):0.0266504891,((((((MG311122:2.4911E-6,MG311935:2.4911E-6):2.491E-6,MG318924:2.4911E-6):2.491E-6,MG318512:2.4911E-6):2.491E-6,(MG316629:2.4911E-6,MG319176:2.4911E-6):2.04E-6):2.846E-6,MG314898:0.0571547399):0.1522811628,(((MG314726:2.4911E-6,MG316493:0.0052538425):0.0083278606,MG319712:0.0036020917):0.0730654348,MG315997:0.0218786698):0.1681216177):0.1766456607):0.2169756616);
